# Supplementary material for: Genetic characteristics and ploidy trigger the high inducibility of double haploid (DH) inducer in Brassica napus
Source: BMC Plant Biol. 2021 Nov 16;21:538. doi: 10.1186/s12870-021-03311-z (PMC8594162; doi:10.1186/s12870-021-03311-z)
Supplement: Supplementary file 1 — Additional file 1. G1 phase flow cytometric fluorescence value of parents. [file 12870_2021_3311_MOESM1_ESM.xls]

## Sheet: Sheet1
The name of material	G1 phase flow cytometric fluorescence value	G1 phase flow cytometric fluorescence value(ZS11)
WlA	387251	482226
Y3560	772883
Y3380	722790
HZ23	711286
HZ28	859424
3850	631008
HZ1	637959
HZ4	594498
3114	432811
3128	451206
3560-6	403898
DW39	405745
P3-2	406263
3737	418509
HZ24	394673
T194	352200
T195	322839
