# Supplementary material for: Genetic characteristics and ploidy trigger the high inducibility of double haploid (DH) inducer in Brassica napus
Source: BMC Plant Biol. 2021 Nov 16;21:538. doi: 10.1186/s12870-021-03311-z (PMC8594162; doi:10.1186/s12870-021-03311-z)
Supplement: Supplementary file 7 — Additional file 7. Summary of F1 generation flow cytometry fluorescence value and phenotype identification. [file 12870_2021_3311_MOESM7_ESM.xls]

## Sheet: Sheet1
material number	G1 flow cytometry fluorescence value	With or without wax	material number	G1 flow cytometry fluorescence value	With or without wax
WlA × 3560-1(1)	383859	No	WlA × 3128(11)	396302	Yes
WlA × 3560-1(2)	379648	No	WlA × 3128(12)	375845	Yes
WlA × 3560-1(3)	403773	No	WlA × 3128(13)	390105	Yes
WlA × 3560-1(4)	378096	No	WlA × 3128(14)	390394	Yes
WlA × 3560-1(5)	394879	No	WlA × 3128(15)	396260	Yes
WlA × 3560-1(6)	385591	No	WlA × 3128(16)	381064	Yes
WlA × 3560-1(7)	365186	No	WlA × 3560-6(1)	390507	Yes
WlA × 3560-1(8)	385912	No	WlA × 3560-6(2)	376776	Yes
WlA × 3560-1(9)	385723	No	WlA × 3560-6(3)	397361	Yes
WlA × 3560-1(10)	374260	No	WlA × 3560-6(4)	370528	No
WlA × 3560-1(11)	396325	No	WlA × 3560-6(5)	376095	No
WlA × 3560-1(12)	389432	No	WlA × 3560-6(6)	386550	No
WlA × 3560-2(1)	369954	No	WlA × 3560-6(7)	360474	No
WlA × 3560-2(2)	373199	No	WlA × 3560-6(8)	358420	No
WlA × 3560-2(3)	370213	No	WlA × 3560-6(9)	382652	No
WlA × 3560-3(1)	384327	No	WlA × 3560-6(10)	369060	No
WlA × 3560-3(2)	366260	No	WlA × 3560-6(11)	378723	No
WlA × 3560-3(3)	361269	No	WlA × 3560-6(12)	380412	Yes
WlA × 3560-3(4)	378362	No	WlA × 3560-6(13)	379479	No
WlA × 3560-3(5)	375730	No	WlA × 3560-6(14)	370801	No
WlA × 3560-3(6)	373129	No	WlA × 3560-6(15)	362028	No
WlA × 3560-3(7)	372997	No	WlA × 3560-6(16)	358807	No
WlA × 3560-3(8)	377885	No	WlA × 3560-6(17)	379240	No
WlA × 3560-3(9)	353041	No	WlA × 3560-6(18)	383947	No
WlA × 3560-3(10)	372032	No	WlA × 3560-6(19)	359138	No
WlA × 3560-3(11)	367347	No	WlA × 3560-6(20)	370362	No
WlA × 3560-3(12)	388618	No	WlA × 3560-6(21)	367403	No
WlA × 3560-3(13)	378021	No	WlA × 3560-6(22)	376922	No
WlA × 3560-3(14)	392423	No	WlA × 3560-6(23)	340854	No
WlA × 3560-3(15)	384554	No	WlA × 3560-6(24)	366565	No
WlA × 3560-3(16)	390187	No	WlA × 3560-6(25)	362324	No
WlA × 3560-3(17)	393658	No	WlA × 3560-6(26)	355810	No
WlA × 3560-3(18)	390857	No	WlA × 3560-6(27)	355087	No
WlA × 3560-3(19)	387484	No	WlA × 3560-6(28)	352940	No
WlA × 3560-3(20)	370828	No	WlA × 3560-6(29)	362542	No
WlA × 3560-3(21)	383771	No	WlA × 3560-6(30)	395006	No
WlA × 3560-3(22)	379388	No	WlA × 3560-6(31)	391981	No
WlA × 3560-3(23)	392870	No	WlA × 3560-6(32)	377490	No
WlA × 3560-4(1)	376885	No	WlA × 3560-6(33)	449278	No
WlA × 3560-4(2)	400792	No	WlA × 3560-6(34)	423335	No
WlA × 3560-4(3)	367770	Yes	WlA × 3560-6(35)	401057	No
WlA × 3560-4(4)	400416	Yes	WlA × 3560-6(36)	437242	No
WlA × 3560-4(5)	383423	No	WlA × 3560-6(37)	400043	No
WlA × 3560-4(6)	385990	No	WlA × 3560-6(38)	394311	No
WlA × 3560-4(7)	359424	No	WlA × 3560-6(39)	451281	No
WlA × 3560-4(8)	396992	No	WlA × 4417(1)	383851	Yes
WlA × 3560-4(9)	376875	No	WlA × 4417(2)	494644	Yes
WlA × 3560-5(1)	373190	No	WlA × 4417(3)	511766	Yes
WlA × 3560-5(2)	385164	Yes	WlA × 4417(4)	489733	Yes
WlA × 3380-1(1)	370719	No	WlA × 4417(5)	488778	Yes
WlA × 3380-1(2)	380480	No	WlA × 4417(6)	484852	Yes
WlA × 3380-1(3)	360560	No	WlA × 4417(7)	462648	Yes
WlA × 3380-1(4)	383478	No	WlA × 4417(8)	483775	Yes
WlA × 3380-1(5)	370380	No	WlA × 4417(9)	483690	Yes
WlA × 3380-1(6)	383930	No	WlA × 4417(10)	442014	Yes
WlA × 3380-1(7)	380168	No	WlA × 4417(11)	389209	Yes
WlA × 3380-1(8)	382459	No	WlA × 4417(12)	415730	Yes
WlA × 3380-1(9)	384979	No	WlA × 4417(13)	406691	Yes
WlA × 3380-1(10)	397661	No	WlA × 4417(14)	394262	Yes
WlA × 3380-1(11)	382189	No	WlA × 4417(15)	387498	Yes
WlA × 3380-1(12)	385308	No	WlA × 4417(16)	384511	Yes
WlA × 3380-1(13)	393844	No	WlA × DW39(1)	464445	Yes
WlA × 3380-1(14)	379214	No	WlA × DW39(2)	420412	Yes
WlA × 3380-1(15)	402511	No	WlA × DW39(3)	439436	No
WlA × 3380-1(16)	376897	No	WlA × DW39(4)	436612	Yes
WlA × 3380-1(17)	383619	No	WlA × DW39(5)	412491	No
WlA × 3380-1(18)	382876	No	WlA × P3-2(1)	350772	Yes
WlA × 3380-1(19)	357577	No	WlA × P3-2(2)	348389	Yes
WlA × 3380-1(20)	370040	No	WlA × P3-2(3)	363747	Yes
WlA × 3380-1(21)	375233	No	WlA × P3-2(4)	366888	Yes
WlA × 3380-1(22)	396666	No	WlA × P3-2(5)	351544	Yes
WlA × Y3560(1)	372527	No	WlA × P3-2(6)	356673	Yes
WlA × Y3560(2)	375536	No	WlA × P3-2(7)	370918	No
WlA × Y3560(3)	346960	No	WlA × P3-2(8)	370319	Yes
WlA × Y3560(4)	333787	No	WlA × P3-2(9)	377032	Yes
WlA × Y3560(5)	345056	No	WlA × P3-2(10)	352848	Yes
WlA × Y3380(1)	379745	No	WlA × P3-2(11)	397724	No
WlA × Y3380(2)	373949	No	WlA × P3-2(12)	397724	Yes
WlA × Y3380(3)	389946	No	WlA × P3-2(13)	400996	Yes
WlA × Y3380(4)	382193	No	WlA × P3-2(14)	393871	Yes
WlA × HZ23(1)	578711	Yes	WlA × P3-2(15)	388676	Yes
WlA × HZ23(2)	369157	Yes	WlA × P3-2(16)	403231	Yes
WlA × HZ28(1)	391310	No	WlA × P3-2(17)	391235	Yes
WlA × HZ28(2)	359451	No	WlA × P3-2(18)	377334	Yes
WlA × HZ28(3)	371237	No	WlA × P3-2(19)	387764	Yes
WlA × HZ28(4)	371056	No	WlA × P3-2(20)	390442	Yes
WlA × HZ28(5)	353168	No	WlA × P3-2(21)	382723	Yes
WlA × HZ28(6)	365742	No	WlA × P3-2(22)	384981	Yes
WlA × HZ28(7)	368468	No	WlA × P3-2(23)	383683	Yes
WlA × HZ28(8)	374924	No	WlA × P3-2(24)	388811	Yes
WlA × HZ28(9)	377036	No	WlA × P3-2(25)	390882	Yes
WlA × HZ28(10)	353380	No	WlA × P3-2(26)	377175	Yes
WlA × HZ28(11)	373896	No	WlA × P3-2(27)	393658	Yes
WlA × HZ28(12)	375184	No	WlA × P3-2(28)	388668	Yes
WlA × HZ28(13)	380695	No	WlA × P3-2(29)	372259	Yes
WlA × HZ28(14)	376324	No	WlA × P3-2(30)	386764	Yes
WlA × HZ28(15)	374926	No	WlA × P3-2(31)	394223	Yes
WlA × HZ28(16)	352318	No	WlA × P3-2(32)	390781	Yes
WlA × HZ28(17)	366749	No	WlA × P3-2(33)	356880	Yes
WlA × HZ28(18)	376118	No	WlA × P3-2(34)	380786	Yes
WlA × HZ28(19)	374808	No	WlA × P3-2(35)	381773	Yes
WlA × HZ28(20)	387961	No	WlA × P3-2(36)	384690	No
WlA × HZ28(21)	361140	No	WlA × P3-2(37)	387149	Yes
WlA × HZ28(22)	398995	No	WlA × P3-2(38)	395482	Yes
WlA × HZ28(23)	384156	Yes	WlA × 3737(1)	365571	Yes
WlA × HZ28(24)	393594	No	WlA × 3737(2)	356995	Yes
WlA × HZ28(25)	382101	No	WlA × 3737(3)	345551	Yes
WlA × 3850(1)	393246	No	WlA × 3737(4)	353464	Yes
WlA × 3850(2)	400049	No	WlA × 3737(5)	347192	Yes
WlA × 3850(3)	375084	No	WlA × 3737(6)	352585	Yes
WlA × 3850(4)	390668	No	WlA × 3737(7)	350009	Yes
WlA × 3850(5)	384049	No	WlA × 3737(8)	369526	Yes
WlA × HZ1(1)	454024	No	WlA × 3737(9)	360249	Yes
WlA × HZ4(1)	385795	No	WlA × 3737(10)	347775	Yes
WlA × HZ4(2)	365030	No	WlA × 3737(11)	366895	Yes
WlA × 3114(1)	382678	Yes	WlA × 3737(12)	356363	Yes
WlA × 3114(2)	384670	Yes	WlA × 3737(13)	360357	Yes
WlA × 3114(3)	387692	Yes	WlA × 3737(14)	363738	Yes
WlA × 3114(4)	385473	No	WlA × 3737(15)	369769	Yes
WlA × 3114(5)	387276	Yes	WlA × 3737(16)	374405	Yes
WlA × 3114(6)	388541	Yes	WlA × 3737(17)	372653	Yes
WlA × 3114(7)	384595	Yes	WlA × 3737(18)	356386	Yes
WlA × 3114(8)	387352	Yes	WlA × 3737(19)	380944	Yes
WlA × 3114(9)	387553	Yes	WlA × 3737(20)	349167	Yes
WlA × 3114(10)	375760	Yes	WlA × 3737(21)	368973	Yes
WlA × 3114(11)	362543	Yes	WlA × 3737(22)	360093	Yes
WlA × 3114(12)	364836	Yes	WlA × 3737(23)	362159	Yes
WlA × 3114(13)	333714	Yes	WlA × 3737(24)	370411	Yes
WlA × 3114(14)	374748	Yes	WlA × 3737(25)	377912	Yes
WlA × 3114(15)	374754	Yes	WlA × 3737(26)	364778	Yes
WlA × 3114(16)	361166	Yes	WlA × HZ24(1)	371308	Yes
WlA × 3114(17)	346601	Yes	WlA × HZ24(2)	381366	No
WlA × 3114(18)	342618	Yes	WlA × HZ24(3)	346518	No
WlA × 3114(19)	315532	Yes	WlA × HZ24(4)	371110	Yes
WlA × 3114(20)	365626	Yes	WlA × HZ24(5)	359278	No
WlA × 3114(21)	360490	Yes	WlA × HZ24(6)	358323	No
WlA × 3114(22)	386777	Yes	WlA × HZ24(7)	358957	No
WlA × 3114(23)	384494	Yes	WlA × HZ24(8)	350338	Yes
WlA × 3114(24)	382614	Yes	WlA × HZ24(9)	341457	Yes
WlA × 3114(25)	363828	Yes	WlA × HZ24(10)	365941	No
WlA × 3114(26)	363054	Yes	WlA × HZ24(11)	342358	Yes
WlA × 3114(27)	338983	Yes	WlA × HZ24(12)	335442	Yes
WlA × 3114(28)	193366	No	WlA × HZ24(13)	346034	Yes
WlA × 3114(29)	388366	Yes	WlA × HZ24(14)	372173	Yes
WlA × 3114(30)	361448	Yes	WlA × T194(1)	453768	No
WlA × 3114(31)	337116	Yes	WlA × T194(2)	448996	No
WlA × 3114(32)	364094	Yes	WlA × T194(3)	418771	No
WlA × 3114(33)	348041	Yes	WlA × T194(4)	411978	No
WlA × 3128(1)	389249	Yes	WlA × T194(5)	407654	No
WlA × 3128(2)	378265	Yes	WlA × T194(6)	411077	No
WlA × 3128(3)	361566	Yes	WlA × T195(1)	460567	No
WlA × 3128(4)	358596	Yes	WlA × T195(2)	461424	No
WlA × 3128(5)	362005	Yes	WlA × T195(3)	416265	No
WlA × 3128(6)	356630	Yes	WlA × T195(4)	416457	No
WlA × 3128(7)	334490	Yes	WlA × T195(5)	467313	No
WlA × 3128(8)	357048	Yes	WlA × T195(6)	405722	No
WlA × 3128(9)	340640	Yes	WlA × T195(7)	435733	No
WlA × 3128(10)	351381	Yes
