# Supplementary material for: Genetic characteristics and ploidy trigger the high inducibility of double haploid (DH) inducer in Brassica napus
Source: BMC Plant Biol. 2021 Nov 16;21:538. doi: 10.1186/s12870-021-03311-z (PMC8594162; doi:10.1186/s12870-021-03311-z)
Supplement: Supplementary file 9 — Additional file 9. Chromosome number identification part of F1 generation flow cytometry results. [file 12870_2021_3311_MOESM9_ESM.xls]

## Sheet: Sheet1
Combination	Number	Flow Cytometry Fluorescence value	Number of chromosome
WLA	A	387645	2n = 38
WLA × 3114	B	193366	2n = 19
WLA × 3114	C	382678	2n = 38
WLA × 3850	D	390668	2n = 38
WLA × HZ23	E	578711	2n = 62
WLA × 3560-1	F	396325	2n = 38
