# Supplementary material for: Genetic characteristics and ploidy trigger the high inducibility of double haploid (DH) inducer in Brassica napus
Source: BMC Plant Biol. 2021 Nov 16;21:538. doi: 10.1186/s12870-021-03311-z (PMC8594162; doi:10.1186/s12870-021-03311-z)
Supplement: Supplementary file 12 — Additional file 12. Variance analysis of induction rate. It means that there is a significant difference between the induction rate of 3737 and the other 7 materials (P3–2, 3560–6, HZ28, 3114, 3128, 4417 and DW39), ns means the difference is not significant. [file 12870_2021_3311_MOESM12_ESM.xlsx]

## Sheet: Sheet1
Inducible materials	Mean	Minimum (%)	Maximum (%)	Coefficient of variation	Significance
3737	0.00±0.00	0	0	0	-
P3-2	7.96±1.16	6	10	0.145075	ns
3560-6	92.02±5.02	82.05	98	0.0545191	**
HZ28	98.67±1.33	96	100	0.0135135	**
3114	8.02±1.14	6.06	10	0.141823	ns
3128	0.00±0.00	0	0	0	ns
4417	0.00±0.00	0	0	0	ns
DW39	17.33±11.33	6	40	0.653846	*
