# Supplementary material for: Genetic characteristics and ploidy trigger the high inducibility of double haploid (DH) inducer in Brassica napus
Source: BMC Plant Biol. 2021 Nov 16;21:538. doi: 10.1186/s12870-021-03311-z (PMC8594162; doi:10.1186/s12870-021-03311-z)
Supplement: Supplementary file 15 — Additional file 15. Cross combination table. [file 12870_2021_3311_MOESM15_ESM.xls]

## Sheet: Sheet1
Female parent material	Male paternal material	Ploidy of male parent material
WLA	Y3380、Y3560、HZ23、HZ28	Octoploid
	HZ1、HZ2、HZ4、3850	Hexaploid
	HZ24、3114、3128、DW39	Tetraploid
	3560-1、3737、4417、P3-2	Tetraploid
	T194、T195	Triploid
	3380-1、3560-1~3560-5	Mixed ploidy
