# Supplementary material for: Genetic characteristics and ploidy trigger the high inducibility of double haploid (DH) inducer in Brassica napus
Source: BMC Plant Biol. 2021 Nov 16;21:538. doi: 10.1186/s12870-021-03311-z (PMC8594162; doi:10.1186/s12870-021-03311-z)
Supplement: Supplementary file 16 — Additional file 16. SNP test sample list. [file 12870_2021_3311_MOESM16_ESM.xls]

## Sheet: Sheet1
Number	Sample number	Source of material
1	3380-1	Male parent of 3380
2	Z1-1, Z1-2, Z1-3, Z1-4, Z1-5, Z1-6, Z1-7	F1 generation of WlA × 3380-1
3	3560-1	Male parent of 3560-1
4	Z2-1, Z2-2, Z2-3	F1 generation of WlA × 3560-1
5	3560-2	Male parent of 3560-2
6	Z3-1, Z3-2, Z3-3	F1 generation of WlA × 3560-2
7	3560-6	Male parent of 3560-6
8	Z4-1, Z4-2, Z4-3	F1 generation of WlA × 3560-6
9	P3-2	Male parent of P3-2
10	Z5-1, Z5-2, Z5-3, Z5-4, Z5-5	F1 generation of WlA × P3-2
11	3850	Male parent of 3850
12	Z6-1, Z6-2, Z6-3	F1 generation of WlA × 3850
13	HZ1	Male parent of HZ1
14	Z7-1	F1 generation of WlA × HZ1
15	HZ4	Male parent of HZ4
16	Z8-1, Z8-2	F1 generation of WlA × HZ4
17	HZ23	Male parent of HZ23
18	Z9-1, Z9-2	F1 generation of WlA × HZ23
19	HZ24	Male parent of HZ24
20	Z10-1, Z10-2, Z10-3	F1 generation of WlA × HZ24
21	Y3560	Male parent of Y3560
22	Z11-1, Z11-2, Z11-3	F1 generation of WlA × Y3560
23	3114	Male parent of 3114
24	Z12-1, Z12-2, Z12-3	F1 generation of WlA × 3114
25	Y3380	Male parent of Y3380
26	Z13-1, Z13-2, Z13-3	F1 generation of WlA × Y3380
27	3128	Male parent of 3128
28	Z14-1, Z14-2, Z14-3	F1 generation of WlA × 3128
29	4417	Male parent of 4417
30	Z15-1, Z15-2, Z15-3	F1 generation of WlA × 4417
31	3737	Male parent of 3737
32	Z16-1, Z16-2, Z16-3	F1 generation of WlA × 3737
33	DW39	Male parent of DW39
34	Z17-1, Z17-2, Z17-3	F1 generation of WlA × DW39
35	HZ28	Male parent of HZ28
36	Z18-1, Z18-2, Z18-3, Z18-4	F1 generation of WlA × HZ28
37	T194	Male parent of T194
38	Z19-1, Z19-2, Z19-3, Z19-4	F1 generation of WlA × T194
39	T195	Male parent of T195
40	Z20-1, Z20-2, Z20-3, Z20-4	F1 generation of WlA × T195
41	WlA-1, WlA-2, WlA-3	Female parent
