# Supplementary material for: Genetic characteristics and ploidy trigger the high inducibility of double haploid (DH) inducer in Brassica napus
Source: BMC Plant Biol. 2021 Nov 16;21:538. doi: 10.1186/s12870-021-03311-z (PMC8594162; doi:10.1186/s12870-021-03311-z)
Supplement: Supplementary file 17 — Additional file 17. 50 K SNP chip raw data. a Maternal parent (WlA), tetraploid male parent material (3560–6, P3–2, HZ24, 3114, 3128, 4417, 3737, and DW39) and its genotyping classification map of F1 generation. b Maternal parent (WlA), octoploid male parent material (Y3560, Y3380, HZ23 and HZ28) and its genotyping classification map of F1 generation. c Maternal parent (WlA), triploid male parent material (T194, T195) and genotyping classification chart of F1 generation. d Maternal parent (WlA), hexaploid male parent material (3850, HZ1 and HZ4) and its genotyping classification map of F1 generation. e Maternal parent (WlA), mixed male parent materials (3380–1, 3560–1 and 3560–2) and their genotyping classification maps of F1 generation. The maternal (W1A) locus is shown in gray, the paternal locus is shown in red, and the hybridization site is shown in blue. [file 12870_2021_3311_MOESM17_ESM.xls]

## Sheet: Sheet1
Name	3380-1.GType	Z1-1.GType	Z1-2.GType	Z1-3.GType	Z1-4.GType	Z1-5.GType	Z1-6.GType	Z1-7.GType	3560-1.GType	Z2-1.GType	Z2-2.GType	Z2-3.GType	3560-2.GType	Z3-1.GType	Z3-2.GType	Z3-3.GType	3560-6.GType	Z4-1.GType	Z4-2.GType	Z4-3.GType	P3-2.GType	Z5-1.GType	Z5-2.GType	Z5-3.GType	Z5-4.GType	Z5-5.GType	3850.GType	Z6-1.GType	Z6-2.GType	Z6-3.GType	HZ1.GType	Z7-1.GType	HZ4.GType	Z8-1.GType	Z8-2.GType	HZ23.GType	Z9-1.GType	Z9-2.GType	HZ24.GType	Z10-1.GType	Z10-2.GType	Z10-3.GType	Y3560.Gtype	Z11-1.GType	Z11-2.GType	Z11-3.GType	3114.Gtype	Z12-1.GType	Z12-2.GType
35SEpromoter-rs1	NC	NC	NC	NC	NC	NC	NC	NC	NC	NC	NC	NC	NC	NC	NC	NC	NC	NC	NC	NC	NC	NC	NC	NC	NC	NC	NC	NC	NC	NC	NC	NC	NC	NC	NC	NC	NC	NC	NC	NC	NC	NC	NC	NC	NC	NC	NC	NC	NC
35SEpromoter-rs10	AA	AA	AA	AA	AA	AA	AA	AA	AA	AA	AA	AA	AA	AA	AA	AA	AA	AA	AA	AA	AA	AA	AA	AA	AA	AA	AA	AA	AA	AA	AA	AA	AA	AA	AA	AA	AA	AA	AA	AA	AA	AA	AA	AA	AA	AA	AA	AA	AA
35SEpromoter-rs2	NC	NC	NC	AA	AA	NC	AA	NC	NC	AA	NC	NC	NC	NC	NC	AA	NC	NC	AA	AA	NC	NC	NC	NC	NC	AA	NC	NC	AA	NC	NC	AA	AA	AA	NC	NC	NC	AA	NC	NC	NC	NC	NC	NC	NC	NC	NC	NC	AA
35SEpromoter-rs4	BB	BB	BB	BB	BB	BB	BB	BB	BB	BB	BB	BB	BB	BB	BB	BB	BB	BB	BB	BB	BB	BB	BB	BB	BB	BB	BB	BB	BB	BB	BB	BB	BB	BB	BB	BB	BB	BB	BB	BB	BB	BB	BB	BB	BB	BB	BB	BB	BB
35SEpromoter-rs5	NC	NC	NC	AA	AA	NC	NC	AA	NC	AA	AA	NC	NC	NC	NC	AA	AA	AA	NC	NC	AA	NC	AA	NC	AA	NC	AA	AA	NC	AA	AA	NC	NC	NC	NC	NC	NC	NC	NC	NC	AA	NC	AA	NC	NC	AA	AA	NC	NC
35SEpromoter-rs6	NC	NC	NC	NC	NC	NC	NC	NC	NC	NC	NC	NC	NC	NC	NC	NC	NC	NC	NC	NC	NC	NC	NC	NC	NC	NC	NC	NC	NC	NC	NC	NC	NC	NC	NC	NC	NC	NC	NC	NC	NC	NC	NC	NC	NC	NC	NC	NC	NC
35SEpromoter-rs7	BB	BB	BB	BB	BB	BB	BB	BB	BB	BB	BB	BB	BB	BB	BB	BB	BB	BB	BB	BB	BB	BB	BB	BB	BB	BB	BB	BB	BB	BB	BB	BB	BB	BB	BB	BB	BB	BB	BB	BB	BB	BB	BB	BB	BB	BB	BB	BB	BB
35SEpromoter-rs8	NC	BB	BB	BB	BB	BB	BB	BB	BB	BB	BB	BB	BB	BB	BB	BB	BB	BB	BB	BB	BB	BB	BB	BB	BB	BB	BB	BB	BB	BB	BB	BB	BB	BB	BB	BB	BB	BB	BB	BB	BB	BB	BB	BB	BB	BB	BB	BB	BB
35SEpromoter-rs9	AA	AA	AA	AA	AA	AA	AA	AA	AA	AA	AA	AA	AA	AA	AA	AA	AA	AA	AA	AA	AA	AA	AA	AA	AA	AA	AA	AA	AA	AA	AA	AA	AA	AA	AA	AA	AA	AA	AA	AA	AA	AA	AA	AA	AA	AA	AA	AA	AA
aacC1-rs1	NC	NC	NC	NC	NC	NC	NC	NC	NC	NC	NC	NC	NC	NC	NC	NC	NC	NC	NC	NC	NC	NC	NC	NC	NC	NC	NC	NC	NC	NC	NC	NC	NC	NC	NC	NC	NC	NC	NC	NC	NC	NC	NC	NC	NC	NC	NC	NC	NC
aacC1-rs10	NC	NC	NC	NC	NC	NC	NC	NC	NC	NC	NC	NC	NC	NC	NC	NC	NC	NC	NC	NC	NC	NC	NC	NC	NC	NC	NC	NC	NC	NC	NC	NC	NC	NC	NC	NC	NC	NC	NC	NC	NC	NC	NC	NC	NC	NC	NC	NC	NC
aacC1-rs3	NC	NC	NC	NC	NC	NC	NC	NC	NC	NC	NC	NC	NC	NC	NC	NC	NC	NC	NC	NC	NC	NC	NC	NC	NC	NC	NC	NC	NC	NC	NC	NC	NC	NC	NC	NC	NC	NC	NC	NC	NC	NC	NC	NC	NC	NC	NC	NC	NC
aacC1-rs4	NC	NC	NC	NC	NC	NC	NC	NC	NC	NC	NC	NC	NC	NC	NC	NC	NC	NC	NC	NC	NC	NC	NC	NC	NC	NC	NC	NC	NC	NC	NC	NC	NC	NC	NC	NC	NC	NC	NC	NC	NC	NC	NC	NC	NC	NC	NC	NC	NC
aacC1-rs7	NC	NC	NC	NC	NC	NC	NC	NC	NC	NC	NC	NC	NC	NC	NC	NC	NC	NC	NC	NC	NC	NC	NC	NC	NC	NC	NC	NC	NC	NC	NC	NC	NC	NC	NC	NC	NC	NC	NC	NC	NC	NC	NC	NC	NC	NC	NC	NC	NC
aacC1-rs8	NC	NC	NC	NC	NC	NC	NC	NC	NC	NC	NC	NC	NC	NC	NC	NC	NC	NC	NC	NC	NC	NC	NC	NC	NC	NC	NC	NC	NC	NC	NC	NC	NC	NC	NC	NC	NC	NC	NC	NC	NC	NC	NC	NC	NC	NC	NC	NC	NC
aacC1-rs9	NC	NC	NC	NC	NC	NC	NC	NC	NC	NC	NC	NC	NC	NC	NC	NC	NC	NC	NC	NC	NC	NC	NC	NC	NC	NC	NC	NC	NC	NC	NC	NC	NC	NC	NC	NC	NC	NC	NC	NC	NC	NC	NC	NC	NC	NC	NC	NC	NC
aadA-rs1	NC	NC	NC	NC	NC	NC	NC	NC	NC	NC	NC	NC	NC	NC	NC	NC	NC	AA	NC	AA	NC	NC	AA	NC	NC	NC	NC	NC	NC	NC	NC	NC	NC	NC	NC	NC	NC	NC	NC	NC	NC	NC	NC	NC	NC	NC	NC	NC	NC
aadA-rs10	NC	NC	NC	NC	NC	NC	NC	NC	NC	NC	NC	NC	NC	NC	NC	NC	NC	BB	NC	NC	NC	NC	NC	NC	NC	NC	NC	NC	NC	NC	NC	NC	NC	NC	NC	NC	NC	NC	NC	NC	NC	NC	NC	NC	NC	NC	NC	NC	NC
aadA-rs2	NC	NC	NC	NC	NC	NC	BB	NC	NC	NC	NC	NC	NC	NC	NC	NC	NC	BB	NC	BB	NC	NC	NC	NC	NC	NC	NC	NC	NC	NC	NC	NC	NC	NC	NC	NC	NC	NC	NC	NC	NC	NC	NC	NC	NC	NC	NC	NC	NC
aadA-rs3	NC	NC	NC	NC	NC	NC	NC	NC	NC	NC	NC	NC	NC	NC	NC	NC	NC	NC	NC	NC	NC	NC	NC	NC	NC	NC	NC	NC	NC	NC	NC	NC	NC	NC	NC	NC	NC	NC	NC	NC	NC	NC	NC	NC	NC	NC	NC	NC	NC
aadA-rs5	NC	NC	NC	NC	NC	NC	NC	NC	NC	NC	NC	NC	NC	NC	NC	NC	NC	BB	NC	BB	NC	NC	BB	NC	NC	NC	NC	NC	NC	NC	NC	BB	NC	NC	NC	NC	NC	NC	NC	NC	NC	NC	NC	NC	NC	NC	NC	NC	BB
aadA-rs6	NC	NC	NC	NC	NC	NC	NC	NC	NC	NC	NC	NC	NC	NC	NC	NC	NC	NC	NC	NC	NC	NC	NC	NC	NC	NC	NC	NC	NC	NC	NC	NC	NC	NC	NC	NC	NC	NC	NC	NC	NC	NC	NC	NC	NC	NC	NC	NC	NC
aadA-rs7	NC	NC	NC	NC	NC	NC	NC	NC	NC	NC	NC	NC	NC	NC	NC	NC	NC	NC	NC	NC	NC	NC	NC	NC	NC	NC	NC	NC	NC	NC	NC	NC	NC	NC	NC	NC	NC	NC	NC	NC	NC	NC	NC	NC	NC	NC	NC	NC	NC
aadA-rs8	NC	NC	NC	NC	NC	NC	NC	NC	NC	NC	NC	NC	NC	NC	NC	NC	NC	NC	NC	NC	NC	NC	NC	NC	NC	NC	NC	NC	NC	NC	NC	NC	NC	NC	NC	NC	NC	NC	NC	NC	NC	NC	NC	NC	NC	NC	NC	NC	NC
aadA-rs9	NC	NC	NC	NC	NC	NC	NC	NC	NC	NC	NC	NC	NC	NC	NC	NC	NC	NC	NC	NC	NC	NC	NC	NC	NC	NC	NC	NC	NC	NC	NC	NC	NC	NC	NC	NC	NC	NC	NC	NC	NC	NC	NC	NC	NC	NC	NC	NC	NC
Aph3Ia-rs1	NC	NC	NC	NC	NC	NC	NC	NC	NC	NC	NC	NC	NC	NC	NC	NC	NC	NC	NC	NC	NC	NC	NC	NC	NC	NC	NC	NC	NC	NC	NC	NC	NC	NC	NC	NC	NC	NC	NC	NC	NC	NC	NC	NC	NC	NC	NC	NC	NC
Aph3Ia-rs10	NC	NC	NC	NC	NC	NC	NC	NC	NC	NC	NC	NC	NC	NC	NC	NC	NC	NC	NC	NC	NC	NC	NC	NC	NC	NC	NC	NC	NC	NC	NC	NC	NC	NC	NC	NC	NC	NC	NC	NC	NC	NC	NC	NC	NC	NC	NC	NC	NC
Aph3Ia-rs2	NC	NC	NC	NC	NC	NC	NC	NC	NC	NC	NC	NC	NC	NC	NC	NC	NC	NC	NC	NC	NC	NC	NC	NC	NC	NC	NC	NC	NC	NC	NC	NC	NC	NC	NC	NC	NC	NC	NC	NC	NC	NC	NC	NC	NC	NC	NC	NC	NC
Aph3Ia-rs3	NC	NC	NC	NC	NC	NC	NC	NC	NC	NC	NC	NC	NC	NC	NC	NC	NC	NC	NC	NC	NC	NC	NC	NC	NC	NC	NC	NC	NC	NC	NC	NC	NC	NC	NC	NC	NC	NC	NC	NC	NC	NC	NC	NC	NC	NC	NC	NC	NC
Aph3Ia-rs4	BB	BB	BB	BB	BB	BB	BB	BB	BB	BB	BB	BB	BB	BB	BB	BB	BB	BB	BB	BB	BB	BB	BB	BB	BB	BB	BB	BB	BB	BB	BB	BB	BB	BB	BB	BB	BB	BB	BB	BB	BB	BB	BB	BB	BB	BB	BB	BB	BB
Aph3Ia-rs5	NC	NC	NC	NC	NC	NC	NC	NC	NC	NC	NC	NC	NC	NC	NC	NC	NC	NC	NC	NC	NC	NC	NC	NC	NC	NC	NC	NC	NC	NC	NC	NC	NC	NC	NC	NC	NC	NC	NC	NC	NC	NC	NC	NC	NC	NC	NC	NC	NC
Aph3Ia-rs7	NC	NC	NC	NC	NC	NC	NC	NC	NC	NC	NC	NC	NC	NC	NC	NC	NC	NC	NC	NC	NC	NC	NC	NC	NC	NC	NC	NC	NC	NC	NC	NC	NC	NC	NC	NC	NC	NC	NC	NC	NC	NC	NC	NC	NC	NC	NC	NC	NC
Aph3Ia-rs8	AB	BB	BB	BB	BB	BB	BB	BB	BB	BB	BB	BB	BB	BB	BB	BB	AA	AB	BB	BB	BB	BB	BB	BB	BB	BB	AB	BB	BB	BB	AA	BB	NC	BB	BB	NC	BB	BB	BB	BB	BB	BB	NC	BB	BB	BB	AA	BB	AB
Aph3Ia-rs9	NC	NC	NC	NC	NC	NC	NC	NC	NC	NC	NC	NC	NC	NC	NC	NC	NC	NC	NC	NC	NC	NC	NC	NC	NC	NC	NC	NC	NC	NC	NC	NC	NC	NC	NC	NC	NC	NC	NC	NC	NC	NC	NC	NC	NC	NC	NC	NC	NC
Aph3npt2-rs1	NC	NC	NC	NC	NC	NC	NC	AB	NC	NC	NC	NC	AA	NC	NC	NC	AA	NC	NC	AB	AA	NC	NC	NC	NC	NC	AA	NC	NC	NC	NC	NC	NC	NC	NC	NC	NC	NC	NC	NC	NC	NC	AA	NC	NC	NC	NC	NC	NC
Aph3npt2-rs10	BB	BB	BB	BB	BB	BB	BB	BB	BB	BB	BB	BB	BB	BB	BB	BB	BB	BB	BB	BB	BB	BB	BB	BB	BB	BB	BB	BB	BB	BB	BB	BB	BB	BB	BB	BB	BB	BB	BB	BB	BB	BB	BB	BB	BB	BB	BB	BB	BB
Aph3npt2-rs2	BB	BB	BB	BB	BB	BB	BB	BB	BB	BB	BB	BB	BB	BB	BB	BB	BB	BB	BB	BB	BB	BB	BB	BB	BB	BB	BB	BB	BB	BB	BB	BB	BB	BB	BB	BB	BB	BB	BB	BB	BB	BB	BB	BB	BB	BB	BB	BB	BB
Aph3npt2-rs3	NC	NC	NC	NC	NC	NC	NC	NC	BB	NC	NC	NC	BB	NC	NC	NC	BB	NC	NC	NC	BB	NC	NC	NC	NC	NC	BB	NC	NC	NC	NC	NC	NC	NC	NC	NC	NC	NC	NC	NC	NC	NC	BB	NC	NC	NC	BB	NC	NC
Aph3npt2-rs4	NC	NC	NC	NC	NC	NC	NC	NC	NC	NC	NC	NC	NC	NC	NC	NC	NC	NC	NC	NC	BB	NC	NC	NC	NC	NC	BB	NC	NC	NC	NC	NC	NC	NC	NC	NC	NC	NC	NC	NC	NC	NC	BB	NC	NC	NC	NC	NC	NC
Aph3npt2-rs5	NC	NC	NC	NC	NC	NC	NC	NC	NC	NC	NC	NC	AB	NC	NC	NC	NC	NC	NC	NC	NC	NC	NC	NC	NC	NC	NC	NC	NC	NC	NC	NC	NC	NC	NC	NC	NC	NC	NC	NC	NC	NC	NC	NC	NC	NC	NC	NC	NC
Aph3npt2-rs7	NC	NC	NC	NC	NC	NC	NC	NC	AA	NC	NC	NC	AA	NC	NC	NC	AA	NC	NC	NC	AA	NC	NC	NC	AA	NC	AA	NC	NC	NC	AA	NC	NC	NC	NC	NC	NC	NC	NC	NC	NC	NC	AA	NC	NC	NC	AA	NC	AA
Aph3npt2-rs8	NC	NC	NC	NC	NC	NC	NC	NC	AA	NC	NC	NC	AA	NC	NC	NC	AA	NC	NC	NC	AA	NC	NC	NC	NC	NC	AA	NC	NC	NC	NC	NC	NC	NC	NC	NC	NC	NC	NC	NC	NC	NC	AA	NC	NC	NC	AA	NC	NC
Aph3npt2-rs9	NC	NC	NC	NC	NC	NC	NC	NC	NC	NC	NC	NC	BB	NC	NC	NC	BB	NC	NC	NC	BB	NC	NC	NC	NC	NC	BB	NC	NC	NC	NC	NC	NC	NC	NC	NC	NC	NC	NC	NC	NC	NC	NC	NC	NC	NC	NC	NC	NC
aphA3-rs1	BB	BB	BB	BB	BB	BB	BB	BB	BB	BB	BB	BB	BB	BB	BB	BB	BB	BB	BB	BB	BB	BB	BB	BB	BB	BB	BB	BB	BB	BB	BB	BB	BB	BB	BB	BB	BB	BB	BB	BB	BB	BB	BB	BB	BB	BB	BB	BB	BB
aphA3-rs10	NC	NC	NC	NC	NC	NC	NC	NC	NC	NC	NC	NC	NC	NC	NC	NC	NC	NC	NC	NC	NC	NC	NC	NC	NC	NC	NC	NC	NC	NC	NC	NC	NC	NC	NC	NC	NC	NC	NC	NC	NC	NC	NC	NC	NC	NC	NC	NC	NC
aphA3-rs3	NC	NC	NC	NC	NC	NC	NC	NC	NC	NC	NC	NC	NC	NC	NC	NC	NC	NC	NC	NC	NC	NC	NC	NC	NC	NC	NC	NC	NC	NC	NC	NC	NC	NC	NC	NC	NC	NC	NC	NC	NC	NC	NC	NC	NC	NC	NC	NC	NC
aphA3-rs5	NC	NC	NC	NC	NC	NC	NC	NC	NC	NC	NC	NC	NC	NC	NC	NC	NC	NC	NC	NC	NC	NC	NC	NC	NC	NC	NC	NC	NC	NC	NC	NC	NC	NC	NC	NC	NC	NC	NC	NC	NC	NC	NC	NC	NC	NC	NC	NC	NC
aphA3-rs6	AB	AA	AA	AA	AA	AA	AA	AA	BB	AA	AA	AA	BB	AA	AA	AA	BB	AB	AA	AA	BB	AB	AA	AA	AB	AA	AB	AA	AA	AA	BB	AA	BB	AA	AA	BB	AA	AA	AA	AA	AA	AA	BB	AA	AA	AA	NC	AA	AA
aphA3-rs7	NC	NC	NC	NC	NC	NC	NC	NC	NC	NC	NC	NC	NC	NC	NC	NC	NC	NC	NC	NC	NC	NC	NC	NC	NC	NC	NC	NC	NC	NC	NC	NC	NC	NC	NC	NC	NC	NC	NC	NC	NC	NC	NC	NC	NC	NC	NC	NC	NC
aphA3-rs8	NC	NC	NC	NC	NC	NC	NC	NC	NC	NC	NC	NC	NC	NC	NC	NC	NC	NC	NC	NC	NC	NC	NC	NC	NC	NC	NC	NC	NC	NC	NC	NC	NC	NC	NC	NC	NC	NC	NC	NC	NC	NC	NC	NC	NC	NC	NC	NC	NC
bar-rs1	NC	NC	AB	NC	NC	NC	NC	NC	NC	NC	NC	NC	NC	NC	NC	NC	NC	NC	NC	NC	NC	NC	NC	NC	NC	NC	NC	NC	NC	NC	NC	NC	NC	NC	NC	NC	NC	NC	NC	NC	NC	NC	NC	NC	NC	NC	NC	NC	NC
bar-rs10	NC	NC	NC	NC	AB	NC	NC	NC	NC	NC	NC	NC	NC	NC	NC	NC	NC	NC	NC	NC	NC	NC	NC	NC	NC	NC	NC	NC	NC	NC	AB	NC	NC	NC	NC	NC	NC	NC	NC	NC	NC	NC	NC	NC	NC	NC	NC	NC	AB
bar-rs2	NC	NC	NC	NC	NC	NC	NC	NC	NC	NC	NC	NC	NC	NC	NC	NC	NC	NC	NC	NC	NC	NC	NC	NC	AA	NC	NC	NC	NC	NC	NC	NC	NC	NC	NC	NC	NC	NC	NC	NC	NC	NC	NC	NC	NC	NC	NC	NC	AA
bar-rs4	BB	NC	BB	BB	BB	BB	BB	BB	BB	BB	BB	BB	NC	BB	BB	NC	BB	BB	BB	BB	BB	BB	BB	BB	BB	BB	BB	BB	BB	BB	BB	BB	BB	BB	BB	NC	BB	BB	BB	BB	BB	BB	BB	BB	NC	BB	BB	BB	BB
bar-rs5	NC	BB	BB	NC	NC	NC	BB	BB	NC	BB	BB	BB	NC	NC	BB	NC	NC	BB	BB	NC	NC	BB	BB	NC	NC	BB	BB	BB	BB	NC	BB	BB	NC	NC	BB	NC	NC	BB	BB	NC	NC	BB	NC	BB	BB	BB	BB	BB	BB
bar-rs6	NC	NC	NC	NC	NC	NC	NC	NC	NC	NC	NC	NC	NC	NC	NC	NC	NC	NC	NC	NC	NC	NC	NC	NC	NC	NC	NC	NC	NC	NC	NC	NC	NC	NC	NC	NC	NC	NC	NC	NC	NC	NC	NC	NC	NC	NC	NC	NC	NC
bar-rs7	NC	NC	NC	NC	NC	NC	NC	NC	NC	NC	NC	NC	NC	NC	NC	NC	NC	NC	NC	NC	NC	NC	NC	NC	NC	NC	NC	NC	NC	NC	NC	NC	NC	NC	NC	NC	NC	NC	NC	NC	NC	NC	NC	NC	NC	NC	NC	NC	NC
bar-rs9	AB	NC	NC	NC	NC	NC	NC	NC	NC	NC	NC	NC	NC	NC	NC	NC	NC	NC	NC	NC	NC	NC	NC	NC	NC	NC	NC	NC	NC	NC	AB	AB	NC	NC	NC	NC	NC	NC	NC	NC	NC	NC	NC	NC	NC	NC	NC	NC	AB
bla-rs10	AA	NC	NC	NC	NC	NC	NC	NC	AA	NC	NC	NC	AA	NC	NC	NC	AA	NC	NC	NC	AA	NC	NC	NC	NC	NC	AA	NC	NC	NC	AA	NC	AA	NC	NC	AA	NC	NC	NC	NC	NC	NC	AA	NC	NC	NC	AA	NC	NC
bla-rs2	AB	NC	AB	NC	AB	NC	AB	NC	BB	NC	NC	BB	BB	NC	NC	NC	BB	NC	AB	NC	BB	NC	NC	AB	AB	AB	BB	AB	NC	NC	BB	NC	BB	AB	NC	BB	NC	NC	NC	BB	NC	NC	BB	NC	NC	NC	BB	NC	AB
bla-rs4	AB	NC	NC	NC	NC	NC	NC	NC	AA	NC	NC	AB	AA	NC	NC	NC	AA	NC	NC	NC	AA	NC	NC	NC	NC	NC	AA	NC	NC	NC	NC	NC	AA	NC	NC	AB	NC	NC	NC	NC	NC	NC	AA	NC	NC	NC	AA	NC	NC
bla-rs5	AA	NC	NC	NC	NC	NC	NC	NC	AA	NC	NC	AA	AA	NC	NC	NC	AA	NC	NC	NC	AA	NC	NC	NC	NC	NC	AA	AA	NC	NC	AA	NC	AA	NC	NC	AA	NC	NC	NC	NC	NC	NC	AA	NC	NC	NC	AA	NC	NC
bla-rs7	AA	NC	NC	NC	NC	NC	NC	NC	AA	NC	NC	AA	AA	NC	NC	NC	AA	NC	NC	NC	AA	NC	NC	NC	NC	NC	AA	AA	NC	NC	AA	NC	AA	NC	NC	AA	NC	NC	NC	AA	NC	NC	AA	NC	NC	NC	AA	NC	NC
Bn-A01-p1000115	AA	AA	AA	AA	AA	AA	AA	AA	AA	AA	AA	AA	AA	AA	AA	AA	AA	AA	AA	AA	AA	AA	AA	AA	AA	AA	AA	AA	AA	AA	AA	AA	NC	AA	AA	AA	AB	AB	AA	AA	AA	AA	AA	AA	AA	AA	BB	AA	AB
Bn-A01-p10027328	BB	BB	BB	BB	NC	BB	BB	BB	NC	BB	NC	NC	NC	BB	BB	NC	AA	AA	NC	BB	BB	BB	BB	NC	BB	NC	BB	BB	NC	BB	BB	BB	BB	NC	BB	AA	BB	BB	AA	NC	AA	AA	BB	BB	BB	BB	AA	BB	NC
Bn-A01-p100441	AA	BB	BB	BB	BB	BB	BB	BB	NC	BB	BB	BB	BB	BB	BB	BB	BB	BB	BB	BB	NC	BB	BB	BB	BB	BB	NC	BB	BB	BB	NC	BB	AA	BB	BB	BB	AB	AB	BB	BB	BB	BB	BB	BB	BB	BB	AA	BB	AB
Bn-A01-p100693	AA	BB	BB	BB	BB	BB	BB	BB	NC	BB	BB	BB	BB	BB	BB	BB	BB	BB	BB	BB	NC	BB	BB	BB	BB	BB	NC	BB	BB	BB	NC	BB	AA	BB	BB	BB	AB	AB	BB	BB	BB	BB	BB	BB	BB	BB	AA	BB	AB
Bn-A01-p10071456	BB	BB	BB	BB	BB	BB	BB	BB	AB	BB	BB	BB	AB	BB	BB	BB	AA	AB	BB	BB	BB	BB	BB	BB	BB	BB	BB	BB	BB	BB	BB	BB	BB	BB	BB	AA	BB	BB	AA	BB	AB	AB	BB	BB	BB	BB	AA	BB	AB
Bn-A01-p10071903	AA	AA	AA	AA	AA	AA	AA	AA	AA	AA	AA	AA	AA	AA	AA	AA	AA	AA	AA	AA	AA	AA	AA	AA	AA	AA	AA	AA	AA	AA	AA	AA	NC	AA	AA	AA	AB	AB	AA	AA	AA	AA	AA	AA	AA	AA	AA	AA	AA
Bn-A01-p101021	AA	AA	AA	AA	AA	AA	AA	AA	NC	AA	AA	AA	AA	AA	AA	AA	AA	AA	AA	AA	NC	AA	AA	AA	AA	AA	NC	AA	AA	AA	AA	AA	AA	AA	AA	AA	AA	AA	AA	AA	AA	AA	AA	AA	AA	AA	AA	AA	AA
Bn-A01-p101094	BB	BB	BB	BB	BB	BB	BB	BB	NC	BB	BB	BB	AA	BB	BB	BB	AA	BB	BB	BB	NC	BB	BB	BB	BB	BB	NC	BB	BB	BB	NC	BB	BB	BB	BB	AA	BB	BB	AA	BB	AB	AB	AA	BB	BB	BB	BB	BB	BB
Bn-A01-p101451	BB	BB	BB	BB	BB	BB	BB	BB	NC	BB	BB	BB	AA	BB	BB	BB	AA	BB	BB	BB	NC	BB	BB	BB	BB	BB	NC	BB	BB	BB	NC	BB	BB	BB	BB	AA	BB	BB	AA	BB	AB	AB	AA	BB	BB	BB	BB	BB	BB
Bn-A01-p10181972	AB	AA	AA	AA	AA	AA	AA	AA	AB	AA	AA	AA	AB	AA	AA	AA	BB	AB	AA	AA	AA	AA	AA	AA	AA	AA	BB	AA	AA	AA	BB	AA	NC	AA	AA	BB	AB	AB	BB	AA	AB	AB	AB	AA	AA	AA	BB	AA	AB
Bn-A01-p101879	AA	BB	BB	BB	BB	BB	BB	BB	NC	BB	BB	BB	BB	BB	BB	BB	BB	BB	BB	BB	NC	BB	BB	BB	BB	BB	NC	BB	BB	BB	NC	BB	AA	BB	BB	BB	AB	AB	BB	BB	BB	BB	BB	BB	BB	BB	AA	BB	AB
Bn-A01-p101943	BB	AA	AA	AA	AA	AA	AA	AA	NC	AA	AA	AA	AA	AA	AA	AA	AA	AA	AA	AA	NC	AA	AA	AA	AA	AA	NC	AA	AA	AA	AA	AA	BB	AA	AA	AA	AB	AB	AA	AA	AA	AA	AA	AA	AA	AA	BB	AA	AB
Bn-A01-p102249	BB	AA	AA	AA	AA	AA	AA	AA	NC	AA	AA	AA	AA	AA	AA	AA	AA	AA	AA	AA	NC	AA	AA	AA	AA	AA	NC	AA	AA	AA	NC	AA	BB	AA	AA	AA	NC	AB	AA	AA	AA	AA	AA	AA	AA	AA	BB	AA	AB
Bn-A01-p10250255	AA	AA	AA	AA	AA	AA	AA	AA	AA	AA	AA	AA	AA	AA	AA	AA	AA	AA	AA	AA	AA	AA	AA	AA	AA	AA	AA	AA	AA	AA	AA	AA	AA	AA	AA	AA	AB	AB	AA	AA	AA	AA	AA	AA	AA	AA	AA	AA	AA
Bn-A01-p10251052	BB	BB	BB	BB	BB	BB	BB	BB	BB	BB	BB	BB	BB	BB	BB	BB	BB	BB	BB	BB	BB	BB	BB	BB	BB	BB	BB	BB	BB	BB	BB	BB	AB	BB	BB	BB	AB	AB	BB	BB	BB	BB	BB	BB	BB	BB	BB	BB	BB
Bn-A01-p10278752	BB	BB	BB	BB	BB	BB	BB	BB	AB	BB	BB	BB	AB	BB	BB	BB	AB	AB	BB	BB	BB	BB	BB	BB	BB	BB	BB	BB	BB	BB	BB	BB	BB	BB	BB	AB	BB	BB	BB	BB	BB	BB	NC	BB	BB	BB	BB	BB	BB
Bn-A01-p1029558	BB	AA	AA	AA	AA	AA	AA	AA	AA	AA	AA	AA	AA	AA	AA	AA	AA	AA	AA	AA	AA	AA	AA	AA	AA	AA	AA	AA	AA	AA	NC	AA	AA	AA	AA	AA	AA	AA	AA	AA	AA	AA	AA	AA	AA	AA	AA	AA	AA
Bn-A01-p1029668	BB	BB	BB	BB	BB	BB	BB	BB	BB	BB	BB	BB	BB	BB	BB	BB	BB	BB	BB	BB	BB	BB	BB	BB	BB	BB	BB	BB	BB	BB	NC	BB	BB	BB	BB	BB	BB	BB	BB	BB	BB	BB	BB	BB	BB	BB	BB	BB	BB
Bn-A01-p10299187	AA	AA	AA	AA	AA	AA	AA	AA	AB	AA	AA	AA	AB	AA	AA	AA	BB	AB	AA	AA	AA	AA	AA	AA	AA	AA	AA	AA	AA	AA	BB	AA	AB	AA	AA	BB	AA	AA	AA	AA	AA	AA	NC	AA	AA	AA	AA	AA	AA
Bn-A01-p10344498	BB	BB	BB	BB	BB	BB	BB	BB	AB	BB	BB	BB	AB	BB	BB	BB	AA	AB	BB	BB	BB	BB	BB	BB	BB	BB	BB	BB	BB	BB	BB	BB	BB	BB	BB	AA	BB	BB	BB	BB	BB	BB	NC	BB	BB	BB	BB	BB	BB
Bn-A01-p1041947	BB	AA	AA	AA	AA	AA	AA	AA	BB	AA	AA	AA	BB	AA	AA	AA	AB	AB	AA	AA	BB	AB	AA	AA	AB	AA	BB	AA	AA	AA	NC	AA	BB	AA	AA	NC	NC	AB	AB	AA	AA	AA	AB	AA	AA	AA	AA	AA	AA
Bn-A01-p10426647	BB	BB	BB	BB	BB	BB	BB	BB	AB	BB	BB	BB	AB	BB	BB	BB	AA	AB	BB	BB	BB	BB	BB	BB	BB	BB	BB	BB	BB	BB	BB	BB	BB	BB	BB	AA	BB	BB	BB	BB	BB	BB	AB	BB	BB	BB	BB	BB	BB
Bn-A01-p10426714	NC	AA	AA	AA	AA	AA	AA	AA	AB	AA	AA	AA	AB	AA	AA	AA	BB	AB	AA	AA	AA	AA	AA	AA	AA	AA	BB	AA	AA	AA	BB	AA	AA	AA	AA	BB	AA	AA	AA	AA	AA	AA	NC	AA	AA	AA	AA	AA	AA
Bn-A01-p1045881	AA	BB	BB	BB	BB	BB	BB	BB	AA	BB	BB	BB	AA	BB	BB	BB	AB	AB	BB	BB	AA	AB	BB	BB	AB	BB	AA	BB	BB	BB	AA	BB	AA	BB	BB	AB	AB	AB	AB	BB	BB	BB	AB	BB	BB	BB	AA	BB	AB
Bn-A01-p10513529	BB	BB	BB	BB	BB	BB	BB	BB	AB	BB	BB	BB	AA	BB	BB	BB	AA	AB	BB	BB	BB	BB	BB	BB	BB	BB	BB	BB	BB	BB	AA	BB	BB	BB	BB	AA	BB	BB	BB	BB	BB	BB	AB	BB	BB	BB	AA	BB	AB
Bn-A01-p10523194	BB	BB	BB	BB	BB	BB	BB	BB	AB	BB	BB	BB	AA	BB	BB	BB	AA	AB	BB	BB	BB	BB	BB	BB	BB	BB	BB	BB	BB	BB	AA	BB	AB	BB	BB	AA	BB	BB	BB	BB	BB	BB	AB	BB	BB	BB	AA	BB	AB
Bn-A01-p10523264	AA	AA	AA	AA	AA	AA	AA	AA	AB	AA	AA	AA	BB	AA	AA	AA	BB	AB	AA	AA	AA	AA	AA	AA	AA	AA	AA	AA	AA	AA	AA	AA	AA	AA	AA	BB	AA	AA	AA	AA	AA	AA	AB	AA	AA	AA	AA	AA	AA
Bn-A01-p10525172	AA	AA	AA	AA	AA	AA	AA	AA	NC	AA	AA	AA	BB	AA	AA	AA	BB	AB	AA	AA	AA	AA	AA	AA	AA	AA	AA	AA	AA	AA	AA	AA	AA	AA	AA	BB	AA	AA	AA	AA	AA	AA	NC	AA	AA	AA	AA	AA	AA
Bn-A01-p10525805	AA	AA	AA	AA	AA	AA	AA	AA	NC	AA	AA	AA	BB	AA	AA	AA	BB	AB	AA	AA	AA	AA	AA	AA	AA	AA	AA	AA	AA	AA	NC	AA	AA	AA	AA	BB	AA	AA	AA	AA	AA	AA	NC	AA	AA	AA	NC	AA	AA
Bn-A01-p10526054	BB	BB	BB	BB	BB	BB	BB	BB	NC	BB	BB	BB	AA	BB	BB	BB	AA	AB	BB	BB	BB	BB	BB	BB	BB	BB	BB	BB	BB	BB	NC	BB	BB	BB	BB	AA	BB	BB	BB	BB	BB	BB	NC	BB	BB	BB	NC	BB	BB
Bn-A01-p10550486	AA	AA	AA	AA	AA	AA	AA	AA	AA	AA	AA	AA	AA	AA	AA	AA	AA	AA	AA	AA	AA	AA	AA	AA	AA	AA	AA	AA	AA	AA	BB	AA	AB	AA	AA	AA	AA	AA	AA	AA	AA	AA	AA	AA	AA	AA	BB	AA	AB
Bn-A01-p10590357	BB	NC	NC	NC	NC	NC	NC	NC	BB	NC	NC	NC	BB	NC	NC	NC	BB	BB	NC	NC	NC	NC	NC	NC	NC	NC	BB	NC	NC	NC	NC	NC	BB	NC	NC	BB	BB	BB	BB	NC	BB	BB	BB	NC	NC	NC	BB	NC	BB
Bn-A01-p10636637	BB	BB	BB	BB	BB	BB	BB	BB	BB	BB	BB	BB	BB	BB	BB	BB	BB	BB	BB	BB	BB	BB	BB	BB	BB	BB	BB	BB	BB	BB	AA	BB	AB	BB	BB	BB	BB	BB	BB	BB	BB	BB	BB	BB	BB	BB	BB	BB	BB
Bn-A01-p10638747	AA	NC	NC	NC	NC	NC	NC	NC	AA	NC	NC	NC	AA	NC	NC	NC	AA	AA	NC	NC	NC	NC	NC	NC	NC	NC	AA	NC	NC	NC	BB	NC	AB	NC	NC	AA	AA	AA	AA	NC	AA	AA	AA	NC	NC	NC	AA	NC	AA
Bn-A01-p10639421	AA	NC	NC	NC	NC	NC	NC	NC	AA	NC	NC	NC	AA	NC	NC	NC	AA	AA	NC	NC	NC	NC	NC	NC	NC	NC	AA	NC	NC	NC	BB	NC	AB	NC	NC	AA	AA	AA	AA	NC	AA	AA	AA	NC	NC	NC	AA	NC	AA
Bn-A01-p10740084	AB	BB	BB	BB	BB	BB	BB	BB	AB	BB	BB	BB	AB	BB	BB	BB	AA	AB	BB	BB	BB	BB	BB	BB	BB	BB	AA	BB	BB	BB	BB	BB	AB	BB	BB	AA	AB	AB	AA	BB	AB	AB	AB	BB	BB	BB	AA	BB	AB
Bn-A01-p108225	AA	NC	NC	NC	NC	NC	NC	NC	NC	NC	NC	NC	BB	NC	NC	NC	BB	NC	NC	NC	NC	NC	NC	NC	NC	NC	NC	NC	NC	NC	NC	NC	BB	NC	NC	BB	BB	BB	NC	NC	NC	NC	BB	NC	NC	NC	BB	NC	BB
Bn-A01-p10859527	AB	AA	AA	AA	AA	AA	AA	AA	AA	AA	AA	AA	AA	AA	AA	AA	AA	AA	AA	AA	AA	AA	AA	AA	AA	AA	BB	AA	AA	AA	AA	AA	NC	AA	AA	AA	AB	AB	AA	AA	AA	AA	AA	AA	AA	AA	BB	AA	AB
Bn-A01-p10934377	BB	BB	BB	BB	BB	BB	BB	BB	AB	BB	BB	BB	AB	BB	BB	BB	AA	AB	BB	BB	BB	BB	BB	BB	BB	BB	BB	BB	BB	BB	BB	BB	BB	BB	BB	AA	AB	AB	BB	BB	BB	BB	AB	BB	BB	BB	BB	BB	BB
Bn-A01-p1095733	AB	AA	AA	AA	AA	AA	AA	AA	AA	AA	AA	AA	AA	AA	AA	AA	AA	AA	AA	AA	AA	AA	AA	AA	AA	AA	AA	AA	AA	AA	NC	AA	AA	AA	AA	AA	AA	AA	AA	AA	AA	AA	AA	AA	AA	AA	AA	AA	AA
Bn-A01-p10963536	BB	BB	BB	BB	BB	BB	BB	BB	AB	BB	BB	BB	AB	BB	BB	BB	AA	AB	BB	BB	BB	BB	BB	BB	BB	BB	BB	BB	BB	BB	BB	BB	BB	BB	BB	AA	NC	AB	BB	BB	BB	BB	NC	BB	BB	BB	BB	BB	BB
Bn-A01-p10991782	BB	BB	BB	BB	BB	BB	BB	BB	AB	BB	BB	BB	AB	BB	BB	BB	AA	AB	BB	BB	BB	BB	BB	BB	BB	BB	BB	BB	BB	BB	BB	BB	BB	BB	BB	AA	AB	AB	BB	BB	BB	BB	AB	BB	BB	BB	BB	BB	BB
Bn-A01-p11052248	AB	BB	BB	BB	BB	BB	BB	BB	BB	BB	BB	BB	BB	BB	BB	BB	BB	BB	BB	BB	BB	BB	BB	BB	BB	BB	BB	BB	BB	BB	BB	BB	BB	BB	BB	BB	AB	AB	BB	BB	BB	BB	BB	BB	BB	BB	AA	BB	AB
Bn-A01-p11077627	AB	AA	AA	AA	AA	AA	AA	AA	AA	AA	AA	AA	AA	AA	AA	AA	AA	AA	AA	AA	AA	AA	AA	AA	AA	AA	AA	AA	AA	AA	AA	AA	AA	AA	AA	AA	AB	AB	AA	AA	AA	AA	AA	AA	AA	AA	BB	AA	AB
Bn-A01-p11142752	BB	BB	BB	BB	BB	BB	BB	BB	BB	BB	BB	BB	BB	BB	BB	BB	BB	BB	BB	BB	BB	BB	BB	BB	BB	BB	BB	BB	BB	BB	BB	BB	BB	BB	BB	BB	BB	BB	AA	BB	AB	AB	BB	BB	BB	BB	BB	BB	BB
Bn-A01-p11233207	AB	BB	BB	BB	BB	BB	BB	BB	AA	BB	BB	BB	AA	BB	BB	BB	AA	AB	BB	BB	AA	AB	BB	BB	AB	BB	AA	BB	BB	BB	BB	BB	BB	BB	BB	BB	BB	BB	AA	BB	AB	AB	AA	BB	BB	BB	BB	BB	BB
Bn-A01-p11253272	AB	BB	BB	BB	BB	BB	BB	BB	AA	BB	BB	BB	AA	BB	BB	BB	AA	AB	BB	BB	AA	AB	BB	BB	AB	BB	AA	BB	BB	BB	BB	BB	BB	BB	BB	AA	AB	AB	AA	BB	AB	AB	AA	BB	BB	BB	BB	BB	BB
Bn-A01-p1125565	BB	BB	BB	BB	BB	BB	BB	BB	BB	BB	BB	BB	BB	BB	BB	BB	BB	BB	BB	BB	BB	BB	BB	BB	BB	BB	BB	BB	BB	BB	NC	BB	AA	BB	BB	BB	BB	BB	BB	BB	BB	BB	BB	BB	BB	BB	BB	BB	BB
Bn-A01-p1132885	AB	AA	AA	AA	AA	AA	AA	AA	AA	AA	AA	AA	AA	AA	AA	AA	AA	AA	AA	AA	AA	AA	AA	AA	AA	AA	AA	AA	AA	AA	BB	AA	BB	AA	AA	AA	NC	AB	AA	AA	AA	AA	AA	AA	AA	AA	BB	AA	AB
Bn-A01-p1133447	AA	AA	AA	AA	AA	AA	AA	AA	AA	AA	AA	AA	AA	AA	AA	AA	AA	AA	AA	AA	AA	AA	AA	AA	AA	AA	AA	AA	AA	AA	NC	AA	AA	AA	AA	AA	AB	AB	AA	AA	AA	AA	AA	AA	AA	AA	BB	AA	AB
Bn-A01-p11407167	AB	AA	AA	AA	AA	AA	AA	AA	BB	AA	AA	AA	BB	AA	AA	AA	BB	AB	AA	AA	BB	AB	AA	AA	AB	AA	BB	AA	AA	AA	BB	AA	BB	AA	AA	AA	AA	AA	AA	AA	AA	AA	BB	AA	AA	AA	AA	AA	AA
Bn-A01-p11434769	NC	AA	AA	AA	AA	AA	AA	AA	AA	AA	AA	AA	AA	AA	AA	AA	AA	AA	AA	AA	AA	AA	AA	AA	AA	AA	AA	AA	AA	AA	BB	AA	BB	AA	AA	BB	NC	AB	AA	AA	AA	AA	AA	AA	AA	AA	AA	AA	AA
Bn-A01-p11469596	NC	BB	BB	BB	BB	BB	BB	BB	AA	BB	BB	BB	AA	BB	BB	BB	AA	AB	BB	BB	AA	AB	BB	BB	AB	BB	AA	BB	BB	BB	BB	BB	BB	BB	BB	BB	BB	BB	AA	BB	AB	AB	AA	BB	BB	BB	AA	BB	AB
Bn-A01-p11469992	BB	BB	BB	BB	BB	BB	BB	BB	BB	BB	BB	BB	BB	BB	BB	BB	BB	BB	BB	BB	BB	BB	BB	BB	BB	BB	BB	BB	BB	BB	BB	BB	BB	BB	BB	BB	BB	BB	AA	BB	AB	AB	BB	BB	BB	BB	AA	BB	AB
Bn-A01-p1150857	AB	BB	BB	BB	BB	BB	BB	BB	AA	BB	BB	BB	AA	BB	BB	BB	AB	AB	BB	BB	AA	AB	BB	BB	AB	BB	AA	BB	BB	BB	NC	BB	NC	BB	BB	AB	AB	AB	AA	BB	AB	AB	AB	BB	BB	BB	AA	BB	AB
Bn-A01-p11543191	BB	AA	AA	AA	AA	AA	AA	AA	AB	AA	AA	AA	AB	AA	AA	AA	AA	AA	AA	AA	BB	AB	AA	AA	AB	AA	BB	AA	AA	AA	AA	AA	BB	AA	AA	AA	AA	AA	AA	AA	AA	AA	NC	AA	AA	AA	BB	AA	AB
Bn-A01-p1156979	AA	BB	BB	BB	BB	BB	BB	BB	AA	BB	BB	BB	AA	BB	BB	BB	AB	AB	BB	BB	AA	AB	BB	BB	AB	BB	AA	BB	BB	BB	AB	BB	AA	BB	BB	AB	AB	AB	AA	BB	AB	AB	AB	BB	BB	BB	AA	BB	AB
Bn-A01-p1158564	AA	BB	BB	BB	BB	BB	BB	BB	AA	BB	BB	BB	AA	BB	BB	BB	AB	AB	BB	BB	AA	AB	BB	BB	AB	BB	AA	BB	BB	BB	NC	BB	AA	BB	BB	AB	AB	AB	AA	BB	AB	AB	AB	BB	BB	BB	AA	BB	AB
Bn-A01-p11702957	AB	BB	BB	BB	BB	BB	BB	BB	BB	BB	BB	BB	BB	BB	BB	BB	BB	BB	BB	BB	BB	BB	BB	BB	BB	BB	BB	BB	BB	BB	AA	BB	BB	BB	BB	BB	AB	AB	BB	BB	BB	BB	BB	BB	BB	BB	BB	BB	BB
Bn-A01-p11807124	AA	AA	AA	AA	AA	AA	AA	AA	AA	AA	AA	AA	AA	AA	AA	AA	AA	AA	AA	AA	AA	AA	AA	AA	AA	AA	AA	AA	AA	AA	BB	AA	AA	AA	AA	AA	AA	AA	AA	AA	AA	AA	AA	AA	AA	AA	AA	AA	AA
Bn-A01-p11818901	AA	AA	AA	AA	AA	AA	AA	AA	AA	AA	AA	AA	AA	AA	AA	AA	AA	AA	AA	AA	AA	AA	AA	AA	AA	AA	AA	AA	AA	AA	BB	AA	AA	AA	AA	AA	AA	AA	AA	AA	AA	AA	AA	AA	AA	AA	AA	AA	AA
Bn-A01-p1187868	AA	AA	AA	AA	AA	AA	AA	AA	AA	AA	AA	AA	AA	AA	AA	AA	AA	AA	AA	AA	AA	AA	AA	AA	AA	AA	AA	AA	AA	AA	NC	AA	AA	AA	AA	AA	AA	AA	AA	AA	AA	AA	AA	AA	AA	AA	AA	AA	AA
Bn-A01-p11933	AA	BB	BB	BB	BB	BB	BB	BB	BB	BB	BB	BB	BB	BB	BB	BB	BB	BB	BB	BB	BB	BB	BB	BB	BB	BB	BB	BB	BB	BB	BB	BB	AA	BB	BB	BB	AB	AB	BB	BB	BB	BB	BB	BB	BB	BB	AA	BB	AB
Bn-A01-p11938379	AA	BB	BB	BB	BB	BB	BB	BB	AA	BB	BB	BB	AA	BB	BB	BB	AA	AB	BB	BB	AA	AB	BB	BB	AB	BB	AA	BB	BB	BB	BB	BB	AA	BB	BB	BB	AB	AB	AA	BB	AB	AB	AA	BB	BB	BB	BB	BB	BB
Bn-A01-p11947255	BB	AA	AA	AA	AA	AA	AA	AA	BB	AA	AA	AA	BB	AA	AA	AA	BB	AB	AA	AA	BB	AB	AA	AA	AB	AA	BB	AA	AA	AA	BB	AA	AA	AA	AA	AA	AB	AB	BB	AA	AB	AB	BB	AA	AA	AA	AA	AA	AA
Bn-A01-p11951605	BB	AA	AA	AA	AA	AA	AA	AA	BB	AA	AA	AA	BB	AA	AA	AA	BB	AB	AA	AA	BB	AB	AA	AA	AB	AA	BB	AA	AA	AA	BB	AA	AA	AA	AA	AA	AB	AB	BB	AA	AB	AB	BB	AA	AA	AA	AA	AA	AA
Bn-A01-p11991521	AB	BB	BB	BB	BB	BB	BB	BB	AA	BB	BB	BB	AB	BB	BB	BB	AA	AB	BB	BB	AA	AB	BB	BB	AB	BB	AA	BB	BB	BB	BB	BB	BB	BB	BB	AB	AB	AB	AA	BB	AB	AB	NC	BB	BB	BB	BB	BB	BB
Bn-A01-p12077110	AA	BB	BB	BB	BB	BB	BB	BB	AA	BB	BB	BB	AA	BB	BB	BB	AA	AB	BB	BB	AA	AB	BB	BB	AB	BB	AA	BB	BB	BB	AA	BB	BB	BB	BB	BB	AB	AB	BB	BB	BB	BB	AA	BB	BB	BB	BB	BB	BB
Bn-A01-p12179784	AB	BB	BB	BB	BB	BB	BB	BB	AB	BB	BB	BB	AB	BB	BB	BB	AA	AB	BB	BB	BB	BB	BB	BB	BB	BB	BB	BB	BB	BB	BB	BB	BB	BB	BB	BB	BB	BB	BB	BB	BB	BB	AB	BB	BB	BB	AB	BB	BB
Bn-A01-p12192020	AB	BB	BB	BB	BB	BB	BB	BB	BB	BB	BB	BB	BB	BB	BB	BB	BB	BB	BB	BB	BB	BB	BB	BB	BB	BB	BB	BB	BB	BB	BB	BB	BB	BB	BB	BB	BB	BB	BB	BB	BB	BB	BB	BB	BB	BB	AB	BB	BB
Bn-A01-p12222100	NC	AA	AA	AA	AA	AA	AA	AA	AA	AA	AA	AA	AA	AA	AA	AA	AA	AA	AA	AA	AA	AA	AA	AA	AA	AA	AA	AA	AA	AA	AA	AA	BB	AA	AA	AA	AA	AA	AA	AA	AA	AA	AA	AA	AA	AA	AB	AA	AA
Bn-A01-p12222728	NC	BB	BB	BB	BB	BB	BB	BB	BB	BB	BB	BB	BB	BB	BB	BB	BB	BB	BB	BB	BB	BB	BB	BB	BB	BB	BB	BB	BB	BB	BB	BB	AA	BB	BB	BB	BB	BB	BB	BB	BB	BB	BB	BB	BB	BB	AB	BB	BB
Bn-A01-p12222806	NC	AA	AA	AA	AA	AA	AA	AA	AA	AA	AA	AA	AA	AA	AA	AA	AA	AA	AA	AA	AA	AA	AA	AA	AA	AA	AA	AA	AA	AA	AA	AA	BB	AA	AA	AA	AA	AA	AA	AA	AA	AA	AA	AA	AA	AA	AB	AA	AA
Bn-A01-p1227000	AA	AA	AA	AA	AA	AA	AA	AA	AA	AA	AA	AA	AA	AA	AA	AA	AA	AA	AA	AA	AA	AA	AA	AA	AA	AA	AA	AA	AA	AA	AA	AA	BB	AA	AA	AA	AA	AA	AA	AA	AA	AA	AA	AA	AA	AA	AA	AA	AA
Bn-A01-p1227023	AA	AA	AA	AA	AA	AA	AA	AA	AA	AA	AA	AA	AA	AA	AA	AA	AA	AA	AA	AA	AA	AA	AA	AA	AA	AA	AA	AA	AA	AA	NC	AA	BB	AA	AA	AA	AA	AA	AA	AA	AA	AA	AA	AA	AA	AA	AA	AA	AA
Bn-A01-p12302708	AA	BB	BB	BB	BB	BB	BB	BB	AB	BB	BB	BB	AB	BB	BB	BB	BB	BB	BB	BB	AA	AB	BB	BB	AB	BB	AA	BB	BB	BB	BB	BB	AA	BB	BB	BB	BB	BB	BB	BB	BB	BB	NC	BB	BB	BB	AB	BB	BB
Bn-A01-p12306195	AA	BB	BB	BB	BB	BB	BB	BB	AB	BB	BB	BB	AB	BB	BB	BB	BB	BB	BB	BB	AA	AB	BB	BB	AB	BB	AA	BB	BB	BB	BB	BB	AA	BB	BB	BB	BB	BB	BB	BB	BB	BB	AB	BB	BB	BB	AB	BB	BB
Bn-A01-p12308897	BB	AA	AA	AA	AA	AA	AA	AA	AB	AA	AA	AA	AB	AA	AA	AA	AA	AA	AA	AA	BB	AB	AA	AA	AB	AA	BB	AA	AA	AA	AA	AA	BB	AA	AA	AA	AA	AA	AA	AA	AA	AA	AB	AA	AA	AA	AB	AA	AA
Bn-A01-p12350104	AA	BB	BB	BB	BB	BB	BB	BB	NC	BB	BB	BB	NC	BB	BB	BB	BB	BB	BB	BB	AA	NC	BB	BB	NC	BB	AA	BB	BB	BB	BB	BB	BB	BB	BB	BB	BB	BB	BB	BB	BB	BB	NC	BB	BB	BB	NC	BB	BB
Bn-A01-p12352518	AA	BB	BB	BB	BB	BB	BB	BB	NC	BB	BB	BB	NC	BB	BB	BB	BB	BB	BB	BB	AA	NC	BB	BB	NC	BB	AA	BB	BB	BB	BB	BB	BB	BB	BB	BB	BB	BB	BB	BB	BB	BB	NC	BB	BB	BB	NC	BB	BB
Bn-A01-p1235334	AA	AA	AA	AA	AA	AA	AA	AA	AA	AA	AA	AA	AA	AA	AA	AA	AA	AA	AA	AA	AA	AA	AA	AA	AA	AA	AA	AA	AA	AA	NC	AA	AA	AA	AA	AA	AA	AA	AA	AA	AA	AA	AA	AA	AA	AA	AA	AA	AA
Bn-A01-p12387882	AA	BB	BB	BB	BB	BB	BB	BB	AB	BB	BB	BB	AB	BB	BB	BB	BB	BB	BB	BB	AA	AB	BB	BB	AB	BB	AA	BB	BB	BB	BB	BB	BB	BB	BB	BB	BB	BB	BB	BB	BB	BB	NC	BB	BB	BB	AB	BB	BB
Bn-A01-p12400477	AA	BB	BB	BB	BB	BB	BB	BB	AB	BB	BB	BB	AB	BB	BB	BB	BB	BB	BB	BB	AA	AB	BB	BB	AB	BB	AA	BB	BB	BB	BB	BB	BB	BB	BB	BB	BB	BB	BB	BB	BB	BB	NC	BB	BB	BB	AB	BB	BB
Bn-A01-p1247899	AA	AA	AA	AA	AA	AA	AA	AA	AA	AA	AA	AA	AA	AA	AA	AA	AA	AA	AA	AA	AA	AA	AA	AA	AA	AA	AA	AA	AA	AA	NC	AA	AA	AA	AA	AA	AA	AA	AA	AA	AA	AA	AA	AA	AA	AA	AA	AA	AA
Bn-A01-p12484368	BB	AA	AA	AA	AA	AA	AA	AA	AB	AA	AA	AA	AB	AA	AA	AA	AA	AA	AA	AA	BB	AB	AA	AA	AB	AA	BB	AA	AA	AA	AA	AA	AA	AA	AA	AA	AA	AA	AA	AA	AA	AA	NC	AA	AA	AA	AB	AA	AA
Bn-A01-p12522369	AA	AA	AA	AA	AA	AA	AA	AA	AB	AA	AA	AA	AB	AA	AA	AA	BB	AB	AA	AA	AA	AA	AA	AA	AA	AA	AA	AA	AA	AA	BB	AA	BB	AA	AA	AA	AA	AA	BB	AA	AB	AB	AB	AA	AA	AA	AA	AA	AA
Bn-A01-p12533991	AA	AA	AA	AA	AA	AA	AA	AA	AB	AA	AA	AA	AB	AA	AA	AA	BB	AB	AA	AA	AA	AA	AA	AA	AA	AA	AA	AA	AA	AA	NC	AA	BB	AA	AA	AA	AA	AA	BB	AA	AB	AB	AB	AA	AA	AA	AA	AA	AA
Bn-A01-p12535612	AA	AA	AA	AA	AA	AA	AA	AA	AB	AA	AA	AA	AB	AA	AA	AA	BB	AB	AA	AA	AA	AA	AA	AA	AA	AA	AA	AA	AA	AA	BB	AA	BB	AA	AA	AA	AA	AA	BB	AA	AB	AB	AB	AA	AA	AA	AA	AA	AA
Bn-A01-p12539479	AA	AA	AA	AA	AA	AA	AA	AA	AB	AA	AA	AA	AB	AA	AA	AA	BB	AB	AA	AA	AA	AA	AA	AA	AA	AA	AA	AA	AA	AA	AB	AA	BB	AA	AA	AA	AA	AA	BB	AA	AB	AB	NC	AA	AA	AA	AA	AA	AA
Bn-A01-p12539655	AA	AA	AA	AA	AA	AA	AA	AA	AB	AA	AA	AA	AB	AA	AA	AA	BB	AB	AA	AA	AA	AA	AA	AA	AA	AA	AA	AA	AA	AA	BB	AA	BB	AA	AA	AA	AA	AA	BB	AA	AB	AB	NC	AA	AA	AA	AA	AA	AA
Bn-A01-p1261017	AA	AA	AA	AA	AA	AA	AA	AA	AA	AA	AA	AA	AA	AA	AA	AA	AA	AA	AA	AA	AA	AA	AA	AA	AA	AA	AA	AA	AA	AA	NC	AA	BB	AA	AA	AA	AA	AA	AA	AA	AA	AA	AA	AA	AA	AA	AA	AA	AA
Bn-A01-p12625892	AA	BB	BB	BB	BB	BB	BB	BB	AB	BB	BB	BB	AB	BB	BB	BB	BB	BB	BB	BB	AA	AB	BB	BB	AB	BB	AA	BB	BB	BB	BB	BB	AA	BB	BB	BB	BB	BB	BB	BB	BB	BB	AB	BB	BB	BB	AB	BB	BB
Bn-A01-p12665045	AA	BB	BB	BB	BB	BB	BB	BB	AB	BB	BB	BB	AB	BB	BB	BB	BB	BB	BB	BB	AA	AB	BB	BB	AB	BB	AA	BB	BB	BB	AA	BB	AA	BB	BB	BB	BB	BB	BB	BB	BB	BB	AB	BB	BB	BB	AB	BB	BB
Bn-A01-p12734805	AA	BB	BB	BB	BB	BB	BB	BB	AB	BB	BB	BB	AB	BB	BB	BB	BB	BB	BB	BB	AA	AB	BB	BB	AB	BB	AA	BB	BB	BB	BB	BB	BB	BB	BB	BB	BB	BB	BB	BB	BB	BB	NC	BB	BB	BB	AB	BB	BB
Bn-A01-p1275284	AA	AA	AA	AA	AA	AA	AA	AA	AA	AA	AA	AA	AA	AA	AA	AA	AA	AA	AA	AA	AA	AA	AA	AA	AA	AA	AA	AA	AA	AA	NC	AA	AA	AA	AA	AA	AB	AB	AA	AA	AA	AA	AA	AA	AA	AA	BB	AA	AB
Bn-A01-p1276504	BB	BB	BB	BB	BB	BB	BB	BB	BB	BB	BB	BB	BB	BB	BB	BB	BB	BB	BB	BB	BB	BB	BB	BB	BB	BB	BB	BB	BB	BB	NC	BB	AA	BB	BB	BB	AB	AB	BB	BB	BB	BB	BB	BB	BB	BB	AA	BB	AB
Bn-A01-p1372430	AB	NC	NC	NC	NC	NC	NC	NC	AA	NC	NC	NC	AA	NC	NC	NC	AB	AA	NC	NC	AA	AA	NC	NC	AA	NC	AA	NC	NC	NC	NC	NC	AA	NC	NC	AB	BB	BB	AA	NC	AA	AA	AB	NC	NC	NC	BB	NC	BB
Bn-A01-p1373104	AB	BB	BB	BB	BB	BB	BB	BB	BB	BB	BB	BB	BB	BB	BB	BB	AB	BB	BB	BB	BB	BB	BB	BB	BB	BB	BB	BB	BB	BB	NC	BB	BB	BB	BB	AB	AB	AB	BB	BB	BB	BB	AB	BB	BB	BB	AA	BB	AB
Bn-A01-p1373827	AB	BB	BB	BB	BB	BB	BB	BB	BB	BB	BB	BB	BB	BB	BB	BB	AB	BB	BB	BB	BB	BB	BB	BB	BB	BB	BB	BB	BB	BB	NC	BB	BB	BB	BB	AB	AB	AB	BB	BB	BB	BB	AB	BB	BB	BB	AA	BB	AB
Bn-A01-p1373838	AB	AA	AA	AA	AA	AA	AA	AA	AA	AA	AA	AA	AA	AA	AA	AA	AB	AA	AA	AA	AA	AA	AA	AA	AA	AA	AA	AA	AA	AA	NC	AA	AA	AA	AA	AB	NC	AB	AA	AA	AA	AA	AB	AA	AA	AA	BB	AA	NC
Bn-A01-p1376589	BB	AA	AA	AA	AA	AA	AA	AA	BB	AA	AA	AA	BB	AA	AA	AA	BB	AB	AA	AA	BB	AB	AA	AA	AB	AA	BB	AA	AA	AA	NC	AA	BB	AA	AA	BB	NC	AB	BB	AA	AB	AB	BB	AA	AA	AA	BB	AA	NC
Bn-A01-p137814	AB	AA	AA	AA	AA	AA	AA	AA	AA	AA	AA	AA	AA	AA	AA	AA	AA	AA	AA	AA	AA	AA	AA	AA	AA	AA	AA	AA	AA	AA	NC	AA	AA	AA	AA	AA	AA	AA	AA	AA	AA	AA	AA	AA	AA	AA	AA	AA	AA
Bn-A01-p137869	AB	BB	BB	BB	BB	BB	BB	BB	BB	BB	BB	BB	BB	BB	BB	BB	BB	BB	BB	BB	BB	BB	BB	BB	BB	BB	BB	BB	BB	BB	NC	BB	BB	BB	BB	BB	BB	BB	BB	BB	BB	BB	BB	BB	BB	BB	BB	BB	BB
Bn-A01-p13827513	BB	BB	BB	BB	BB	BB	BB	BB	BB	BB	BB	BB	BB	BB	BB	BB	BB	BB	BB	BB	BB	BB	BB	BB	BB	BB	BB	BB	BB	BB	AA	BB	BB	BB	BB	BB	BB	BB	BB	BB	BB	BB	BB	BB	BB	BB	BB	BB	BB
Bn-A01-p13828314	BB	BB	BB	BB	BB	BB	BB	BB	AB	BB	BB	BB	AB	BB	BB	BB	BB	BB	BB	BB	BB	BB	BB	BB	BB	BB	AA	BB	BB	BB	NC	BB	BB	BB	BB	BB	AB	AB	BB	BB	BB	BB	AB	BB	BB	BB	AB	BB	AB
Bn-A01-p1384609	BB	AA	AA	AA	AA	AA	AA	AA	BB	AA	AA	AA	BB	AA	AA	AA	BB	AB	AA	AA	BB	AB	AA	AA	AB	AA	BB	AA	AA	AA	NC	AA	BB	AA	AA	BB	NC	AB	BB	AA	AB	AB	BB	AA	AA	AA	BB	AA	AB
Bn-A01-p1387769	AA	BB	BB	BB	BB	BB	BB	BB	AA	BB	BB	BB	AA	BB	BB	BB	AA	AB	BB	BB	AA	AB	BB	BB	AB	BB	AA	BB	BB	BB	BB	BB	NC	BB	BB	AA	BB	BB	AA	BB	AB	AB	AA	BB	BB	BB	AA	BB	AB
Bn-A01-p14022855	BB	BB	BB	BB	BB	BB	BB	BB	BB	BB	BB	BB	BB	BB	BB	BB	BB	BB	BB	BB	BB	BB	BB	BB	BB	BB	BB	BB	BB	BB	AA	BB	BB	BB	BB	BB	BB	BB	BB	BB	BB	BB	BB	BB	BB	BB	BB	BB	BB
Bn-A01-p14057073	AB	AA	AA	AA	AA	AA	AA	AA	AA	AA	AA	AA	AA	AA	AA	AA	AA	AA	AA	AA	AA	AA	AA	AA	AA	AA	AA	AA	AA	AA	BB	AA	BB	AA	AA	AA	AA	AA	AA	AA	AA	AA	AA	AA	AA	AA	AA	AA	AA
Bn-A01-p14071179	BB	BB	BB	BB	BB	BB	BB	BB	BB	BB	BB	BB	BB	BB	BB	BB	BB	BB	BB	BB	BB	BB	BB	BB	BB	BB	BB	BB	BB	BB	AA	BB	AA	BB	BB	BB	BB	BB	BB	BB	BB	BB	BB	BB	BB	BB	BB	BB	BB
Bn-A01-p14071237	AA	AA	AA	AA	AA	AA	AA	AA	AA	AA	AA	AA	AA	AA	AA	AA	AA	AA	AA	AA	AA	AA	AA	AA	AA	AA	AA	AA	AA	AA	BB	AA	BB	AA	AA	AA	AA	AA	AA	AA	AA	AA	AA	AA	AA	AA	AA	AA	AA
Bn-A01-p14074391	BB	BB	BB	BB	BB	BB	BB	BB	BB	BB	BB	BB	BB	BB	BB	BB	BB	BB	BB	BB	BB	BB	BB	BB	BB	BB	BB	BB	BB	BB	AA	BB	AA	BB	BB	BB	BB	BB	BB	BB	BB	BB	BB	BB	BB	BB	BB	BB	BB
Bn-A01-p14076641	AA	AA	AA	AA	AA	AA	AA	AA	AA	AA	AA	AA	AA	AA	AA	AA	AA	AA	AA	AA	AA	AA	AA	AA	AA	AA	AA	AA	AA	AA	AB	AA	BB	AA	AA	AA	AA	AA	AA	AA	AA	AA	AA	AA	AA	AA	AA	AA	AA
Bn-A01-p14079006	AA	AA	AA	AA	AA	AA	AA	AA	AA	AA	AA	AA	AA	AA	AA	AA	AA	AA	AA	AA	AA	AA	AA	AA	AA	AA	AA	AA	AA	AA	BB	AA	BB	AA	AA	AA	AA	AA	AA	AA	AA	AA	AA	AA	AA	AA	AA	AA	AA
Bn-A01-p14148071	BB	BB	BB	BB	BB	BB	BB	BB	BB	BB	BB	BB	BB	BB	BB	BB	BB	BB	BB	BB	BB	BB	BB	BB	BB	BB	BB	BB	BB	BB	BB	BB	AA	BB	BB	BB	BB	BB	BB	BB	BB	BB	BB	BB	BB	BB	BB	BB	BB
Bn-A01-p14168802	AA	AA	AA	AA	AA	AA	AA	AA	AA	AA	AA	AA	AA	AA	AA	AA	AA	AA	AA	AA	AA	AA	AA	AA	AA	AA	AA	AA	AA	AA	BB	AA	BB	AA	AA	AA	AA	AA	AA	AA	AA	AA	AA	AA	AA	AA	AA	AA	AA
Bn-A01-p14181651	BB	BB	BB	BB	BB	BB	BB	BB	BB	BB	BB	BB	BB	BB	BB	BB	BB	BB	BB	BB	BB	BB	BB	BB	BB	BB	BB	BB	BB	BB	BB	BB	AA	BB	BB	BB	BB	BB	BB	BB	BB	BB	BB	BB	BB	BB	BB	BB	BB
Bn-A01-p14181829	AA	AA	AA	AA	AA	AA	AA	AA	AA	AA	AA	AA	AA	AA	AA	AA	AA	AA	AA	AA	AA	AA	AA	AA	AA	AA	AA	AA	AA	AA	AA	AA	BB	AA	AA	AA	AA	AA	AA	AA	AA	AA	AA	AA	AA	AA	AA	AA	AA
Bn-A01-p14200714	BB	BB	BB	BB	BB	BB	BB	BB	BB	BB	BB	BB	BB	BB	BB	BB	BB	BB	BB	BB	BB	BB	BB	BB	BB	BB	BB	BB	BB	BB	AA	BB	AA	BB	BB	BB	BB	BB	BB	BB	BB	BB	BB	BB	BB	BB	BB	BB	BB
Bn-A01-p14201581	AA	AA	AA	AA	AA	AA	AA	AA	AA	AA	AA	AA	AA	AA	AA	AA	AA	AA	AA	AA	AA	AA	AA	AA	AA	AA	AA	AA	AA	AA	BB	AA	BB	AA	AA	AA	AA	AA	AA	AA	AA	AA	AA	AA	AA	AA	AA	AA	AA
Bn-A01-p1440009	AB	AB	AB	AB	AB	AB	AB	AB	BB	AB	AB	AB	BB	AB	AB	AB	BB	AB	AB	AB	BB	AB	AB	AB	AB	AB	BB	AB	AB	AB	NC	AB	BB	AB	AB	BB	AB	AA	BB	AB	AB	AB	BB	AB	AB	AB	BB	AB	AB
Bn-A01-p14419363	AA	AA	AA	AA	AA	AA	AA	AA	AA	AA	AA	AA	AA	AA	AA	AA	AA	AA	AA	AA	AA	AA	AA	AA	AA	AA	AA	AA	AA	AA	BB	AA	BB	AA	AA	AA	AA	AA	AA	AA	AA	AA	AA	AA	AA	AA	AA	AA	AA
Bn-A01-p1453156	AB	BB	BB	BB	BB	BB	BB	BB	AB	BB	BB	BB	AA	BB	BB	BB	AB	AB	BB	BB	AA	AB	BB	BB	AB	BB	AA	BB	BB	BB	NC	BB	BB	BB	BB	AB	BB	BB	AA	BB	AB	AB	AB	BB	BB	BB	BB	BB	BB
Bn-A01-p1453560	AB	BB	BB	BB	BB	BB	BB	BB	AB	BB	BB	BB	AA	BB	BB	BB	AB	AB	BB	BB	AA	AB	BB	BB	AB	BB	AA	BB	BB	BB	NC	BB	BB	BB	BB	AB	BB	BB	AA	BB	AB	AB	AB	BB	BB	BB	BB	BB	BB
Bn-A01-p1456256	AB	AA	AA	AA	AA	AA	AA	AA	AB	AA	AA	AA	BB	AA	AA	AA	AB	AB	AA	AA	BB	AB	AA	AA	AB	AA	BB	AA	AA	AA	NC	AA	AA	AA	AA	AB	AB	AB	BB	AA	AB	AB	AB	AA	AA	AA	AA	AA	AA
Bn-A01-p145676	AB	AA	AA	AA	AA	AA	AA	AA	AA	AA	AA	AA	AA	AA	AA	AA	AA	AA	AA	AA	AA	AA	AA	AA	AA	AA	AA	AA	AA	AA	AA	AA	AA	AA	AA	AA	AA	AA	AA	AA	AA	AA	AA	AA	AA	AA	AA	AA	AA
Bn-A01-p14727717	AA	AA	AA	AA	AA	AA	AA	AA	AA	AA	AA	AA	AA	AA	AA	AA	AA	AA	AA	AA	AA	AA	AA	AA	AA	AA	AA	AA	AA	AA	AA	AA	BB	AA	AA	AA	AA	AA	AA	AA	AA	AA	AA	AA	AA	AA	AA	AA	AA
Bn-A01-p147990	AB	BB	BB	BB	BB	BB	BB	BB	AA	BB	BB	BB	AA	BB	BB	BB	AA	AB	BB	BB	AA	AB	BB	BB	AB	BB	AA	BB	BB	BB	NC	BB	AB	BB	BB	AA	BB	BB	AA	BB	AB	AB	AA	BB	BB	BB	BB	BB	BB
Bn-A01-p14859839	AA	BB	BB	BB	BB	BB	BB	BB	AA	BB	BB	BB	AA	BB	BB	BB	AA	AB	BB	BB	AA	AB	BB	BB	AB	BB	AA	BB	BB	BB	BB	BB	BB	BB	BB	BB	BB	BB	BB	BB	BB	BB	AA	BB	BB	BB	AB	BB	BB
Bn-A01-p14905298	BB	AA	AA	AA	AA	AA	AA	AA	BB	AA	AA	AA	BB	AA	AA	AA	BB	AB	AA	AA	BB	AB	AA	AA	AB	AA	BB	AA	AA	AA	AA	AA	AA	AA	AA	AA	AA	AA	AA	AA	AA	AA	BB	AA	AA	AA	AB	AA	AA
Bn-A01-p14934844	AA	BB	BB	BB	BB	BB	BB	BB	AA	BB	BB	BB	NC	BB	BB	BB	NC	BB	BB	BB	AA	AB	BB	BB	AB	BB	AA	BB	BB	BB	BB	BB	BB	BB	BB	BB	BB	BB	BB	BB	BB	BB	AA	BB	BB	BB	AB	BB	BB
Bn-A01-p14948237	BB	AA	AA	AA	AA	AA	AA	AA	AB	AA	AA	AA	AA	AA	AA	AA	AA	AA	AA	AA	BB	AB	AA	AA	AB	AA	BB	AA	AA	AA	BB	AA	BB	AA	AA	AA	AA	AA	AA	AA	AA	AA	BB	AA	AA	AA	AB	AA	AA
Bn-A01-p14948379	AA	BB	BB	BB	BB	BB	BB	BB	AB	BB	BB	BB	BB	BB	BB	BB	BB	BB	BB	BB	AA	AB	BB	BB	AB	BB	AA	BB	BB	BB	AA	BB	AA	BB	BB	BB	BB	BB	BB	BB	BB	BB	AA	BB	BB	BB	AB	BB	BB
Bn-A01-p14949256	AA	BB	BB	BB	BB	BB	BB	BB	AB	BB	BB	BB	BB	BB	BB	BB	BB	BB	BB	BB	AA	AB	BB	BB	AB	BB	AA	BB	BB	BB	AA	BB	AA	BB	BB	BB	BB	BB	BB	BB	BB	BB	AA	BB	BB	BB	AB	BB	BB
Bn-A01-p14959478	BB	AA	AA	AA	AA	AA	AA	AA	AB	AA	AA	AA	AA	AA	AA	AA	AA	AA	AA	AA	BB	AB	AA	AA	AB	AA	BB	AA	AA	AA	BB	AA	BB	AA	AA	AA	AA	AA	AA	AA	AA	AA	BB	AA	AA	AA	AB	AA	AA
Bn-A01-p15095213	AA	AA	AA	AA	AA	AA	AA	AA	AB	AA	AA	AA	BB	AA	AA	AA	BB	AB	AA	AA	AA	AA	AA	AA	AA	AA	AA	AA	AA	AA	AA	AA	AA	AA	AA	AA	AA	AA	AA	AA	AA	AA	AA	AA	AA	AA	AA	AA	AA
Bn-A01-p15295874	BB	AA	AA	AA	AA	AA	AA	AA	BB	AA	AA	AA	BB	AA	AA	AA	BB	AA	AA	AA	BB	AA	AA	AA	AA	AA	BB	AA	AA	AA	AA	AA	AA	AA	AA	AA	AA	AA	AA	AA	AA	AA	BB	AA	AA	AA	AA	AA	AA
Bn-A01-p15481986	BB	BB	BB	BB	BB	BB	BB	BB	NC	BB	BB	BB	AB	BB	BB	BB	AA	AB	BB	BB	BB	BB	BB	BB	BB	BB	BB	BB	BB	BB	BB	BB	BB	BB	BB	BB	BB	BB	BB	BB	BB	BB	NC	BB	BB	BB	BB	BB	BB
Bn-A01-p15489266	BB	BB	BB	BB	BB	BB	BB	BB	NC	BB	BB	BB	AB	BB	BB	BB	AA	AB	BB	BB	BB	BB	BB	BB	BB	BB	BB	BB	BB	BB	BB	BB	BB	BB	BB	BB	BB	BB	BB	BB	BB	BB	NC	BB	BB	BB	BB	BB	BB
Bn-A01-p15494260	BB	AA	AA	AA	AA	AA	AA	AA	NC	AA	AA	AA	AB	AA	AA	AA	AA	AA	AA	AA	BB	AB	AA	AA	AB	AA	BB	AA	AA	AA	AA	AA	AA	AA	AA	AA	AA	AA	AA	AA	AA	AA	NC	AA	AA	AA	AB	AA	AA
Bn-A01-p15496772	BB	AA	AA	AA	AA	AA	AA	AA	NC	AA	AA	AA	AB	AA	AA	AA	AA	AA	AA	AA	BB	AB	AA	AA	AB	AA	BB	AA	AA	AA	BB	AA	BB	AA	AA	AA	AA	AA	AA	AA	AA	AA	NC	AA	AA	AA	AB	AA	AA
Bn-A01-p15497190	AA	BB	BB	BB	BB	BB	BB	BB	NC	BB	BB	BB	AB	BB	BB	BB	BB	BB	BB	BB	AA	AB	BB	BB	AB	BB	AA	BB	BB	BB	AA	BB	AA	BB	BB	BB	BB	BB	BB	BB	BB	BB	NC	BB	BB	BB	AB	BB	BB
Bn-A01-p15502589	AA	BB	BB	BB	BB	BB	BB	BB	NC	BB	BB	BB	AB	BB	BB	BB	BB	BB	BB	BB	AA	AB	BB	BB	AB	BB	AA	BB	BB	BB	NC	BB	NC	BB	BB	BB	BB	BB	BB	BB	BB	BB	NC	BB	BB	BB	AB	BB	BB
Bn-A01-p1551223	AB	AA	AA	AA	AA	AA	AA	AA	AB	AA	AA	AA	BB	AA	AA	AA	AB	AB	AA	AA	BB	AB	AA	AA	AB	AA	BB	AA	AA	AA	NC	AA	AA	AA	AA	AB	AB	AB	BB	AA	AB	AB	AB	AA	AA	AA	AA	AA	AA
Bn-A01-p1556145	AB	BB	BB	BB	BB	BB	BB	BB	AB	BB	BB	BB	AA	BB	BB	BB	AB	AB	BB	BB	AA	AB	BB	BB	AB	BB	AA	BB	BB	BB	NC	BB	BB	BB	BB	AB	BB	BB	AA	BB	AB	AB	AB	BB	BB	BB	BB	BB	BB
Bn-A01-p15865197	AA	BB	BB	BB	BB	BB	BB	BB	AA	BB	BB	BB	AA	BB	BB	BB	AA	AB	BB	BB	AA	AB	BB	BB	AB	BB	AA	BB	BB	BB	BB	BB	BB	BB	BB	BB	BB	BB	BB	BB	BB	BB	AA	BB	BB	BB	AB	BB	BB
Bn-A01-p15957543	BB	BB	BB	BB	BB	BB	BB	BB	BB	BB	BB	BB	BB	BB	BB	BB	BB	BB	BB	BB	BB	BB	BB	BB	BB	BB	BB	BB	BB	BB	BB	BB	BB	BB	BB	BB	BB	BB	BB	BB	BB	BB	BB	BB	BB	BB	BB	BB	BB
Bn-A01-p16086381	AA	BB	BB	BB	BB	BB	BB	BB	AA	BB	BB	BB	AA	BB	BB	BB	AA	AB	BB	BB	AA	AB	BB	BB	AB	BB	AA	BB	BB	BB	BB	BB	BB	BB	BB	BB	AB	AB	BB	BB	BB	BB	AA	BB	BB	BB	AB	BB	BB
Bn-A01-p16088721	BB	AA	AA	AA	AA	AA	AA	AA	BB	AA	AA	AA	BB	AA	AA	AA	BB	AB	AA	AA	BB	AB	AA	AA	AB	AA	BB	AA	AA	AA	AA	AA	AA	AA	AA	AA	AB	AB	AA	AA	AA	AA	BB	AA	AA	AA	AB	AA	AA
Bn-A01-p16093558	AA	BB	BB	BB	BB	BB	BB	BB	AA	BB	BB	BB	AA	BB	BB	BB	AA	AB	BB	BB	AA	AB	BB	BB	AB	BB	AA	BB	BB	BB	BB	BB	BB	BB	BB	BB	AB	AB	BB	BB	BB	BB	AA	BB	BB	BB	AB	BB	BB
Bn-A01-p16103425	AA	BB	BB	BB	BB	BB	BB	BB	AA	BB	BB	BB	AA	BB	BB	BB	AA	AB	BB	BB	AA	AB	BB	BB	AB	BB	AA	BB	BB	BB	BB	BB	BB	BB	BB	BB	AB	AB	BB	BB	BB	BB	AA	BB	BB	BB	AB	BB	BB
Bn-A01-p16111263	BB	AA	AA	AA	AA	AA	AA	AA	BB	AA	AA	AA	BB	AA	AA	AA	BB	AB	AA	AA	BB	AB	AA	AA	AB	AA	BB	AA	AA	AA	AA	AA	AA	AA	AA	AA	AB	AB	AA	AA	AA	AA	BB	AA	AA	AA	AB	AA	AA
Bn-A01-p16123649	BB	BB	BB	BB	BB	BB	BB	BB	BB	BB	BB	BB	BB	BB	BB	BB	BB	BB	BB	BB	BB	BB	BB	BB	BB	BB	BB	BB	BB	BB	BB	BB	BB	BB	BB	BB	BB	BB	BB	BB	BB	BB	BB	BB	BB	BB	BB	BB	BB
Bn-A01-p16127871	AA	AA	AA	AA	AA	AA	AA	AA	AA	AA	AA	AA	AA	AA	AA	AA	AA	AA	AA	AA	AA	AA	AA	AA	AA	AA	AA	AA	AA	AA	AA	AA	AA	AA	AA	AA	AA	AA	AA	AA	AA	AA	AA	AA	AA	AA	AA	AA	AA
Bn-A01-p16128458	BB	AA	AA	AA	AA	AA	AA	AA	BB	AA	AA	AA	BB	AA	AA	AA	BB	AB	AA	AA	BB	AB	AA	AA	AB	AA	BB	AA	AA	AA	AA	AA	AA	AA	AA	AA	AB	AB	AA	AA	AA	AA	BB	AA	AA	AA	AB	AA	AA
Bn-A01-p16134838	AA	BB	BB	BB	BB	BB	BB	BB	AA	BB	BB	BB	AA	BB	BB	BB	AA	AB	BB	BB	AA	AB	BB	BB	AB	BB	AA	BB	BB	BB	BB	BB	BB	BB	BB	BB	AB	AB	BB	BB	BB	BB	AA	BB	BB	BB	AB	BB	BB
Bn-A01-p16135094	AA	BB	BB	BB	BB	BB	BB	BB	AA	BB	BB	BB	AA	BB	BB	BB	AA	AB	BB	BB	AA	AB	BB	BB	AB	BB	AA	BB	BB	BB	BB	BB	BB	BB	BB	BB	AB	AB	BB	BB	BB	BB	AA	BB	BB	BB	AB	BB	BB
Bn-A01-p16135537	AA	BB	BB	BB	BB	BB	BB	BB	AA	BB	BB	BB	AA	BB	BB	BB	AA	AB	BB	BB	AA	AB	BB	BB	AB	BB	AA	BB	BB	BB	BB	BB	BB	BB	BB	BB	AB	AB	BB	BB	BB	BB	AA	BB	BB	BB	AB	BB	BB
Bn-A01-p16142196	AA	BB	BB	BB	BB	BB	BB	BB	AA	BB	BB	BB	AA	BB	BB	BB	AA	AB	BB	BB	AA	AB	BB	BB	AB	BB	AA	BB	BB	BB	BB	BB	BB	BB	BB	BB	AB	AB	BB	BB	BB	BB	AA	BB	BB	BB	AB	BB	BB
Bn-A01-p16173770	AA	BB	BB	BB	BB	BB	BB	BB	AA	BB	BB	BB	AA	BB	BB	BB	AA	AB	BB	BB	AA	AB	BB	BB	AB	BB	AA	BB	BB	BB	AA	BB	BB	BB	BB	BB	AB	AB	BB	BB	BB	BB	AA	BB	BB	BB	AB	BB	BB
Bn-A01-p16174042	AA	BB	BB	BB	BB	BB	BB	BB	AA	BB	BB	BB	AA	BB	BB	BB	AA	AB	BB	BB	AA	AB	BB	BB	AB	BB	AA	BB	BB	BB	BB	BB	BB	BB	BB	BB	AB	AB	BB	BB	BB	BB	AA	BB	BB	BB	AB	BB	BB
Bn-A01-p16200217	AA	BB	BB	BB	BB	BB	BB	BB	AA	BB	BB	BB	AA	BB	BB	BB	AA	AB	BB	BB	AA	AB	BB	BB	AB	BB	AA	BB	BB	BB	AA	BB	BB	BB	BB	BB	AB	AB	BB	BB	BB	BB	AA	BB	BB	BB	AB	BB	BB
Bn-A01-p16221475	BB	AA	AA	AA	AA	AA	AA	AA	BB	AA	AA	AA	BB	AA	AA	AA	BB	AB	AA	AA	BB	AB	AA	AA	AB	AA	BB	AA	AA	AA	BB	AA	AA	AA	AA	AA	AB	AB	AA	AA	AA	AA	BB	AA	AA	AA	AB	AA	AA
Bn-A01-p16221732	AA	BB	BB	BB	BB	BB	BB	BB	AA	BB	BB	BB	AA	BB	BB	BB	AA	AB	BB	BB	AA	AB	BB	BB	AB	BB	AA	BB	BB	BB	AA	BB	BB	BB	BB	BB	AB	AB	BB	BB	BB	BB	AA	BB	BB	BB	AB	BB	BB
Bn-A01-p16222086	BB	AA	AA	AA	AA	AA	AA	AA	BB	AA	AA	AA	BB	AA	AA	AA	BB	AB	AA	AA	BB	AB	AA	AA	AB	AA	BB	AA	AA	AA	BB	AA	AA	AA	AA	AA	AB	AB	AA	AA	AA	AA	BB	AA	AA	AA	AB	AA	AA
Bn-A01-p16222098	AA	BB	BB	BB	BB	BB	BB	BB	AA	BB	BB	BB	AA	BB	BB	BB	AA	AB	BB	BB	AA	AB	BB	BB	AB	BB	AA	BB	BB	BB	AA	BB	BB	BB	BB	BB	NC	AB	BB	BB	BB	BB	AA	BB	BB	BB	AB	BB	BB
Bn-A01-p16222167	BB	AA	AA	AA	AA	AA	AA	AA	BB	AA	AA	AA	BB	AA	AA	AA	BB	AB	AA	AA	BB	AB	AA	AA	AB	AA	BB	AA	AA	AA	BB	AA	AA	AA	AA	AA	AB	AB	AA	AA	AA	AA	BB	AA	AA	AA	AB	AA	AA
Bn-A01-p16222479	BB	AA	AA	AA	AA	AA	AA	AA	BB	AA	AA	AA	BB	AA	AA	AA	BB	AB	AA	AA	BB	AB	AA	AA	AB	AA	BB	AA	AA	AA	BB	AA	AA	AA	AA	AA	AB	AB	AA	AA	AA	AA	BB	AA	AA	AA	AB	AA	AA
Bn-A01-p16233062	BB	AA	AA	AA	AA	AA	AA	AA	BB	AA	AA	AA	BB	AA	AA	AA	BB	AB	AA	AA	BB	AB	AA	AA	AB	AA	BB	AA	AA	AA	BB	AA	AA	AA	AA	AA	NC	AB	AA	AA	AA	AA	BB	AA	AA	AA	AB	AA	AA
Bn-A01-p16380496	AA	BB	BB	BB	BB	BB	BB	BB	AA	BB	BB	BB	AA	BB	BB	BB	AA	AB	BB	BB	AA	AB	BB	BB	AB	BB	AA	BB	BB	BB	AA	BB	BB	BB	BB	BB	AB	AB	BB	BB	BB	BB	AA	BB	BB	BB	AB	BB	BB
Bn-A01-p16461639	AA	BB	BB	BB	BB	BB	BB	BB	AA	BB	BB	BB	AA	BB	BB	BB	AA	AB	BB	BB	AA	AB	BB	BB	AB	BB	AA	BB	BB	BB	BB	BB	BB	BB	BB	BB	AB	AB	BB	BB	BB	BB	AA	BB	BB	BB	AB	BB	BB
Bn-A01-p16537769	BB	AA	AA	AA	AA	AA	AA	AA	BB	AA	AA	AA	BB	AA	AA	AA	BB	AB	AA	AA	BB	AB	AA	AA	AB	AA	BB	AA	AA	AA	BB	AA	BB	AA	AA	AA	AB	AB	AA	AA	AA	AA	BB	AA	AA	AA	AB	AA	AA
Bn-A01-p16537866	AA	AA	AA	AA	AA	AA	AA	AA	AB	AA	AA	AA	BB	AA	AA	AA	BB	AB	AA	AA	AA	AA	AA	AA	AA	AA	AA	AA	AA	AA	AA	AA	AA	AA	AA	AA	AA	AA	AA	AA	AA	AA	AB	AA	AA	AA	AA	AA	AA
Bn-A01-p16538323	BB	BB	BB	BB	BB	BB	BB	BB	AB	BB	BB	BB	AA	BB	BB	BB	AA	AB	BB	BB	BB	BB	BB	BB	BB	BB	BB	BB	BB	BB	BB	BB	BB	BB	BB	BB	BB	BB	BB	BB	BB	BB	AB	BB	BB	BB	BB	BB	BB
Bn-A01-p16557636	AA	AA	AA	AA	AA	AA	AA	AA	AB	AA	AA	AA	BB	AA	AA	AA	BB	AB	AA	AA	AA	AA	AA	AA	AA	AA	AA	AA	AA	AA	AA	AA	AA	AA	AA	AA	AA	AA	AA	AA	AA	AA	AB	AA	AA	AA	AA	AA	AA
Bn-A01-p16597123	NC	BB	BB	BB	BB	BB	BB	BB	AA	BB	BB	BB	AA	BB	BB	BB	AA	AB	BB	BB	AA	AB	BB	BB	AB	BB	BB	BB	BB	BB	BB	BB	AA	BB	BB	BB	BB	BB	BB	BB	BB	BB	AA	BB	BB	BB	BB	BB	BB
Bn-A01-p1661180	AB	AB	AB	AB	AB	AB	AB	AB	BB	AB	AB	AB	BB	AB	AB	AB	BB	AB	AB	AB	BB	AB	AB	AB	AB	AB	BB	AB	AB	AB	NC	AB	BB	AB	AB	BB	AB	AA	BB	AB	AB	AB	BB	AB	AB	AB	BB	AB	AB
Bn-A01-p16665036	BB	BB	BB	BB	BB	BB	BB	BB	AB	BB	BB	BB	AA	BB	BB	BB	AA	AB	BB	BB	BB	BB	BB	BB	BB	BB	BB	BB	BB	BB	BB	BB	BB	BB	BB	BB	BB	BB	BB	BB	BB	BB	AB	BB	BB	BB	BB	BB	BB
Bn-A01-p16692959	BB	BB	BB	BB	BB	BB	BB	BB	AB	BB	BB	BB	AA	BB	BB	BB	AA	AB	BB	BB	BB	BB	BB	BB	BB	BB	BB	BB	BB	BB	BB	BB	BB	BB	BB	BB	BB	BB	BB	BB	BB	BB	AB	BB	BB	BB	BB	BB	BB
Bn-A01-p16711121	AB	BB	BB	BB	BB	BB	BB	BB	BB	BB	BB	BB	BB	BB	BB	BB	BB	BB	BB	BB	BB	BB	BB	BB	BB	BB	AA	BB	BB	BB	BB	BB	BB	BB	BB	BB	AB	AB	BB	BB	BB	BB	BB	BB	BB	BB	AB	BB	BB
Bn-A01-p16829363	BB	BB	BB	BB	BB	BB	BB	BB	BB	BB	BB	BB	BB	BB	BB	BB	BB	BB	BB	BB	BB	BB	BB	BB	BB	BB	BB	BB	BB	BB	AA	BB	BB	BB	BB	BB	BB	BB	AA	BB	AB	AB	BB	BB	BB	BB	BB	BB	BB
Bn-A01-p16847535	NC	BB	BB	BB	BB	BB	BB	BB	AB	BB	BB	BB	AA	BB	BB	BB	AA	AB	BB	BB	BB	BB	BB	BB	BB	BB	AA	BB	BB	BB	AA	BB	AA	BB	BB	BB	AB	AB	AA	BB	AB	AB	NC	BB	BB	BB	AB	BB	BB
Bn-A01-p16857466	AA	AA	AA	AA	AA	AA	AA	AA	AA	AA	AA	AA	AA	AA	AA	AA	AA	AA	AA	AA	AA	AA	AA	AA	AA	AA	AA	AA	AA	AA	BB	AA	AA	AA	AA	AA	AA	AA	BB	AA	AB	AB	AA	AA	AA	AA	AA	AA	AA
Bn-A01-p17015383	BB	AA	AA	AA	AA	AA	AA	AA	BB	AA	AA	AA	BB	AA	AA	AA	BB	AB	AA	AA	BB	AB	AA	AA	AB	AA	BB	AA	AA	AA	AA	AA	AA	AA	AA	BB	AB	AB	BB	AA	AB	AB	BB	AA	AA	AA	AB	AA	AA
Bn-A01-p17040457	BB	AA	AA	AA	AA	AA	AA	AA	BB	AA	AA	AA	BB	AA	AA	AA	BB	AB	AA	AA	BB	AB	AA	AA	AB	AA	BB	AA	AA	AA	AA	AA	AA	AA	AA	AA	AB	AB	AA	AA	AA	AA	BB	AA	AA	AA	AB	AA	AA
Bn-A01-p17049439	NC	BB	BB	BB	BB	BB	BB	BB	AB	BB	BB	BB	AA	BB	BB	BB	AA	AB	BB	BB	BB	BB	BB	BB	BB	BB	AA	BB	BB	BB	BB	BB	AA	BB	BB	BB	AB	AB	BB	BB	BB	BB	NC	BB	BB	BB	AB	BB	BB
Bn-A01-p17050461	BB	AA	AA	AA	AA	AA	AA	AA	BB	AA	AA	AA	BB	AA	AA	AA	BB	AB	AA	AA	BB	AB	AA	AA	AB	AA	BB	AA	AA	AA	AA	AA	AA	AA	AA	AA	AB	AB	AA	AA	AA	AA	BB	AA	AA	AA	AB	AA	AA
Bn-A01-p17081120	BB	BB	BB	BB	BB	BB	BB	BB	AB	BB	BB	BB	AA	BB	BB	BB	AA	AB	BB	BB	BB	BB	BB	BB	BB	BB	AA	BB	BB	BB	BB	BB	BB	BB	BB	BB	AB	AB	BB	BB	BB	BB	AB	BB	BB	BB	AB	BB	BB
Bn-A01-p17105194	AA	AA	AA	AA	AA	AA	AA	AA	AB	AA	AA	AA	BB	AA	AA	AA	BB	AB	AA	AA	AA	AA	AA	AA	AA	AA	BB	AA	AA	AA	AA	AA	AA	AA	AA	AA	AB	AB	AA	AA	AA	AA	AB	AA	AA	AA	AB	AA	AA
Bn-A01-p17105672	BB	BB	BB	BB	BB	BB	BB	BB	AB	BB	BB	BB	AA	BB	BB	BB	AA	AB	BB	BB	BB	BB	BB	BB	BB	BB	AA	BB	BB	BB	AB	BB	BB	BB	BB	BB	AB	AB	BB	BB	BB	BB	AB	BB	BB	BB	AB	BB	BB
Bn-A01-p17118647	NC	BB	BB	BB	BB	BB	BB	BB	AA	BB	BB	BB	AA	BB	BB	BB	AA	AB	BB	BB	AA	AB	BB	BB	AB	BB	NC	BB	BB	BB	AA	BB	BB	BB	BB	BB	AB	AB	BB	BB	BB	BB	AA	BB	BB	BB	AB	BB	BB
Bn-A01-p17118839	AA	BB	BB	BB	BB	BB	BB	BB	AA	BB	BB	BB	AA	BB	BB	BB	AA	AB	BB	BB	AA	AB	BB	BB	AB	BB	AA	BB	BB	BB	AA	BB	BB	BB	BB	BB	AB	AB	BB	BB	BB	BB	AA	BB	BB	BB	AB	BB	BB
Bn-A01-p17119024	BB	AA	AA	AA	AA	AA	AA	AA	BB	AA	AA	AA	BB	AA	AA	AA	BB	AB	AA	AA	BB	AB	AA	AA	AB	AA	BB	AA	AA	AA	BB	AA	AA	AA	AA	AA	AB	AB	AA	AA	AA	AA	BB	AA	AA	AA	AB	AA	AA
Bn-A01-p17121775	AA	BB	BB	BB	BB	BB	BB	BB	AA	BB	BB	BB	AA	BB	BB	BB	AA	AB	BB	BB	AA	AB	BB	BB	AB	BB	AA	BB	BB	BB	AA	BB	BB	BB	BB	BB	AB	AB	BB	BB	BB	BB	AA	BB	BB	BB	AB	BB	BB
Bn-A01-p17121894	AA	BB	BB	BB	BB	BB	BB	BB	AA	BB	BB	BB	AA	BB	BB	BB	AA	AB	BB	BB	AA	AB	BB	BB	AB	BB	AA	BB	BB	BB	AA	BB	BB	BB	BB	BB	AB	AB	BB	BB	BB	BB	AA	BB	BB	BB	AB	BB	BB
Bn-A01-p17124558	BB	AA	AA	AA	AA	AA	AA	AA	BB	AA	AA	AA	BB	AA	AA	AA	BB	AB	AA	AA	BB	AB	AA	AA	AB	AA	BB	AA	AA	AA	BB	AA	AA	AA	AA	AA	AB	AB	AA	AA	AA	AA	BB	AA	AA	AA	AB	AA	AA
Bn-A01-p17124831	AA	BB	BB	BB	BB	BB	BB	BB	AA	BB	BB	BB	AA	BB	BB	BB	AA	AB	BB	BB	AA	AB	BB	BB	AB	BB	AA	BB	BB	BB	AA	BB	BB	BB	BB	BB	AB	AB	BB	BB	BB	BB	AA	BB	BB	BB	AB	BB	BB
Bn-A01-p17150604	AB	BB	BB	BB	BB	BB	BB	BB	BB	BB	BB	BB	BB	BB	BB	BB	BB	BB	BB	BB	BB	BB	BB	BB	BB	BB	BB	BB	BB	BB	BB	BB	BB	BB	BB	BB	BB	BB	BB	BB	BB	BB	BB	BB	BB	BB	BB	BB	BB
Bn-A01-p17150875	BB	BB	BB	BB	BB	BB	BB	BB	AB	BB	BB	BB	AA	BB	BB	BB	AA	AB	BB	BB	BB	BB	BB	BB	BB	BB	AA	BB	BB	BB	BB	BB	AA	BB	BB	BB	AB	AB	BB	BB	BB	BB	AB	BB	BB	BB	AB	BB	BB
Bn-A01-p17157752	NC	BB	BB	BB	BB	BB	BB	BB	AA	BB	BB	BB	AA	BB	BB	BB	AA	AB	BB	BB	AA	AB	BB	BB	AB	BB	AA	BB	BB	BB	AA	BB	AA	BB	BB	BB	AB	AB	BB	BB	BB	BB	AA	BB	BB	BB	AB	BB	BB
Bn-A01-p17159109	AB	AA	AA	AA	AA	AA	AA	AA	BB	AA	AA	AA	BB	AA	AA	AA	BB	AB	AA	AA	BB	AB	AA	AA	AB	AA	BB	AA	AA	AA	BB	AA	BB	AA	AA	AA	AB	AB	AA	AA	AA	AA	BB	AA	AA	AA	AB	AA	AA
Bn-A01-p17160355	NC	AA	AA	AA	AA	AA	AA	AA	AB	AA	AA	AA	AA	AA	AA	AA	AA	AA	AA	AA	BB	AB	AA	AA	AB	AA	AA	AA	AA	AA	AA	AA	AA	AA	AA	AA	AA	AA	AA	AA	AA	AA	NC	AA	AA	AA	AA	AA	AA
Bn-A01-p17216237	AB	AA	AA	AA	AA	AA	AA	AA	AB	AA	AA	AA	AA	AA	AA	AA	AA	AA	AA	AA	BB	AB	AA	AA	AB	AA	AA	AA	AA	AA	AA	AA	AA	AA	AA	AA	AA	AA	AA	AA	AA	AA	AB	AA	AA	AA	AA	AA	AA
Bn-A01-p17295156	NC	AA	AA	AA	AA	AA	AA	AA	BB	AA	AA	AA	BB	AA	AA	AA	BB	AB	AA	AA	BB	AB	AA	AA	AB	AA	BB	AA	AA	AA	BB	AA	BB	AA	AA	AA	AB	AB	AA	AA	AA	AA	BB	AA	AA	AA	AB	AA	AA
Bn-A01-p17428120	BB	BB	BB	BB	BB	BB	BB	BB	BB	BB	BB	BB	BB	BB	BB	BB	BB	BB	BB	BB	BB	BB	BB	BB	BB	BB	BB	BB	BB	BB	BB	BB	BB	BB	BB	BB	BB	BB	BB	BB	BB	BB	BB	BB	BB	BB	BB	BB	BB
Bn-A01-p1742846	AA	AB	AB	AB	AB	AB	AB	AB	AA	AB	AB	AB	AA	AB	AB	AB	AA	AB	AB	AB	AA	AB	AB	AB	AB	AB	AA	AB	AB	AB	NC	AB	AA	AB	AB	AA	AB	AB	AA	AB	AB	AB	AA	AB	AB	AB	AA	AB	AB
Bn-A01-p17432814	AA	AA	AA	AA	AA	AA	AA	AA	AA	AA	AA	AA	AA	AA	AA	AA	AA	AA	AA	AA	AA	AA	AA	AA	AA	AA	AA	AA	AA	AA	AA	AA	AA	AA	AA	AA	AA	AA	AA	AA	AA	AA	AA	AA	AA	AA	AA	AA	AA
Bn-A01-p17437603	AA	AA	AA	AA	AA	AA	AA	AA	AA	AA	AA	AA	AA	AA	AA	AA	AA	AA	AA	AA	AA	AA	AA	AA	AA	AA	AA	AA	AA	AA	AA	AA	AA	AA	AA	AA	AA	AA	AA	AA	AA	AA	AA	AA	AA	AA	AA	AA	AA
Bn-A01-p17480096	BB	BB	BB	BB	BB	BB	BB	BB	BB	BB	BB	BB	BB	BB	BB	BB	BB	BB	BB	BB	BB	BB	BB	BB	BB	BB	BB	BB	BB	BB	AA	BB	BB	BB	BB	BB	BB	BB	BB	BB	BB	BB	BB	BB	BB	BB	BB	BB	BB
Bn-A01-p17481703	AA	AA	AA	AA	AA	AA	AA	AA	AA	AA	AA	AA	AA	AA	AA	AA	AA	AA	AA	AA	AA	AA	AA	AA	AA	AA	AA	AA	AA	AA	AA	AA	AA	AA	AA	AA	AA	AA	AA	AA	AA	AA	AA	AA	AA	AA	AA	AA	AA
Bn-A01-p17483006	AA	AA	AA	AA	AA	AA	AA	AA	AA	AA	AA	AA	AA	AA	AA	AA	AA	AA	AA	AA	AA	AA	AA	AA	AA	AA	AA	AA	AA	AA	BB	AA	AA	AA	AA	AA	AA	AA	AA	AA	AA	AA	AA	AA	AA	AA	AA	AA	AA
Bn-A01-p17494364	NC	AA	AA	AA	AA	AA	AA	AA	AA	AA	AA	AA	AA	AA	AA	AA	AA	AA	AA	AA	AA	AA	AA	AA	AA	AA	AA	AA	AA	AA	BB	AA	BB	AA	AA	BB	AA	AA	BB	AA	AB	AB	AA	AA	AA	AA	AA	AA	AA
Bn-A01-p17498057	BB	BB	BB	BB	BB	BB	BB	BB	BB	BB	BB	BB	BB	BB	BB	BB	BB	BB	BB	BB	BB	BB	BB	BB	BB	BB	BB	BB	BB	BB	BB	BB	BB	BB	BB	BB	BB	BB	BB	BB	BB	BB	BB	BB	BB	BB	BB	BB	BB
Bn-A01-p17506817	AA	AA	AA	AA	AA	AA	AA	AA	AA	AA	AA	AA	AA	AA	AA	AA	AA	AA	AA	AA	AA	AA	AA	AA	AA	AA	AA	AA	AA	AA	AA	AA	BB	AA	AA	AA	AA	AA	AA	AA	AA	AA	AA	AA	AA	AA	AA	AA	AA
Bn-A01-p17518104	NC	BB	BB	BB	BB	BB	BB	BB	AA	BB	BB	BB	AA	BB	BB	BB	AA	AB	BB	BB	AA	AB	BB	BB	AB	BB	AA	BB	BB	BB	BB	BB	BB	BB	BB	BB	AB	AB	BB	BB	BB	BB	AA	BB	BB	BB	AB	BB	BB
Bn-A01-p17518305	BB	AA	AA	AA	AA	AA	AA	AA	BB	AA	AA	AA	BB	AA	AA	AA	BB	AB	AA	AA	BB	AB	AA	AA	AB	AA	BB	AA	AA	AA	BB	AA	AA	AA	AA	BB	AB	AB	BB	AA	AB	AB	BB	AA	AA	AA	AB	AA	AA
Bn-A01-p17518468	BB	AA	AA	AA	AA	AA	AA	AA	BB	AA	AA	AA	BB	AA	AA	AA	BB	AB	AA	AA	BB	AB	AA	AA	AB	AA	BB	AA	AA	AA	AA	AA	AA	AA	AA	BB	AB	AB	BB	AA	AB	AB	BB	AA	AA	AA	AB	AA	AA
Bn-A01-p17553462	AA	BB	BB	BB	BB	BB	BB	BB	AA	BB	BB	BB	AA	BB	BB	BB	AA	AB	BB	BB	AA	NC	BB	BB	NC	BB	AA	BB	BB	BB	AA	BB	BB	BB	BB	AA	NC	AB	AA	BB	AB	AB	AA	BB	BB	BB	AB	BB	BB
Bn-A01-p17555906	AB	BB	BB	BB	BB	BB	BB	BB	BB	BB	BB	BB	BB	BB	BB	BB	BB	BB	BB	BB	BB	BB	BB	BB	BB	BB	BB	BB	BB	BB	BB	BB	BB	BB	BB	AA	BB	BB	AA	BB	AB	AB	BB	BB	BB	BB	BB	BB	BB
Bn-A01-p17565834	BB	AA	AA	AA	AA	AA	AA	AA	BB	AA	AA	AA	BB	AA	AA	AA	BB	AB	AA	AA	BB	AB	AA	AA	AB	AA	BB	AA	AA	AA	BB	AA	AA	AA	AA	BB	AB	AB	BB	AA	AB	AB	BB	AA	AA	AA	AB	AA	AA
Bn-A01-p17649002	AB	AA	AA	AA	AA	AA	AA	AA	AB	AA	AA	AA	BB	AA	AA	AA	BB	AB	AA	AA	AA	AA	AA	AA	AA	AA	BB	AA	AA	AA	AA	AA	AA	AA	AA	BB	AB	AB	BB	AA	AB	AB	AB	AA	AA	AA	AB	AA	AA
Bn-A01-p17716773	NC	AA	AA	AA	AA	AA	AA	AA	AB	AA	AA	AA	BB	AA	AA	AA	BB	AB	AA	AA	AA	AA	AA	AA	AA	AA	BB	AA	AA	AA	AA	AA	AA	AA	AA	BB	AB	AB	BB	AA	AB	AB	NC	AA	AA	AA	AB	AA	AA
Bn-A01-p17730468	NC	AA	AA	AA	AA	AA	AA	AA	AA	AA	AA	AA	AA	AA	AA	AA	AA	AA	AA	AA	AA	AA	AA	AA	AA	AA	AA	AA	AA	AA	AA	AA	AA	AA	AA	BB	AA	AA	BB	AA	AB	AB	AA	AA	AA	AA	AA	AA	AA
Bn-A01-p17769742	BB	AA	AA	AA	AA	AA	AA	AA	AB	AA	AA	AA	AA	AA	AA	AA	AA	AA	AA	AA	BB	AB	AA	AA	AB	AA	AA	AA	AA	AA	AA	AA	BB	AA	AA	BB	AA	AA	BB	AA	AB	AB	AB	AA	AA	AA	AA	AA	AA
Bn-A01-p17771411	AA	BB	BB	BB	BB	BB	BB	BB	AB	BB	BB	BB	BB	BB	BB	BB	BB	BB	BB	BB	AA	AB	BB	BB	AB	BB	BB	BB	BB	BB	BB	BB	AA	BB	BB	AA	BB	BB	AA	BB	AB	AB	AB	BB	BB	BB	BB	BB	BB
Bn-A01-p17783808	NC	BB	BB	BB	BB	BB	BB	BB	BB	BB	BB	BB	NC	BB	BB	BB	NC	BB	BB	BB	BB	BB	BB	BB	BB	BB	NC	BB	BB	BB	BB	BB	BB	BB	BB	AA	BB	BB	AA	BB	AB	AB	BB	BB	BB	BB	BB	BB	BB
Bn-A01-p17783900	AA	BB	BB	BB	BB	BB	BB	BB	AA	BB	BB	BB	NC	BB	BB	BB	NC	BB	BB	BB	AA	AB	BB	BB	AB	BB	NC	BB	BB	BB	BB	BB	AA	BB	BB	AA	BB	BB	AA	BB	AB	AB	AA	BB	BB	BB	BB	BB	BB
Bn-A01-p17787446	BB	AA	AA	AA	AA	AA	AA	AA	BB	AA	AA	AA	NC	AA	AA	AA	NC	AA	AA	AA	BB	AB	AA	AA	AB	AA	NC	AA	AA	AA	AA	AA	BB	AA	AA	BB	AA	AA	BB	AA	AB	AB	BB	AA	AA	AA	AA	AA	AA
Bn-A01-p17839637	BB	BB	BB	BB	BB	BB	BB	BB	BB	BB	BB	BB	BB	BB	BB	BB	BB	BB	BB	BB	BB	BB	BB	BB	BB	BB	BB	BB	BB	BB	NC	BB	BB	BB	BB	BB	BB	BB	BB	BB	BB	BB	BB	BB	BB	BB	BB	BB	BB
Bn-A01-p17849675	NC	AA	AA	AA	AA	AA	AA	AA	AB	AA	AA	AA	BB	AA	AA	AA	BB	AB	AA	AA	AA	AA	AA	AA	AA	AA	BB	AA	AA	AA	AA	AA	AA	AA	AA	BB	AB	AB	BB	AA	AB	AB	NC	AA	AA	AA	AB	AA	AA
Bn-A01-p17886123	BB	AA	AA	AA	AA	AA	AA	AA	BB	AA	AA	AA	BB	AA	AA	AA	BB	AB	AA	AA	BB	AB	AA	AA	AB	AA	BB	AA	AA	AA	BB	AA	BB	AA	AA	BB	AB	AB	BB	AA	AB	AB	BB	AA	AA	AA	AB	AA	AA
Bn-A01-p17886595	AB	BB	BB	BB	BB	BB	BB	BB	BB	BB	BB	BB	BB	BB	BB	BB	BB	BB	BB	BB	BB	BB	BB	BB	BB	BB	BB	BB	BB	BB	BB	BB	BB	BB	BB	AA	BB	BB	AA	BB	AB	AB	BB	BB	BB	BB	BB	BB	BB
Bn-A01-p17887214	NC	BB	BB	BB	BB	BB	BB	BB	BB	BB	BB	BB	BB	BB	BB	BB	BB	BB	BB	BB	BB	BB	BB	BB	BB	BB	BB	BB	BB	BB	BB	BB	BB	BB	BB	AA	BB	BB	AA	BB	AB	AB	BB	BB	BB	BB	BB	BB	BB
Bn-A01-p17888905	AB	AA	AA	AA	AA	AA	AA	AA	AA	AA	AA	AA	AA	AA	AA	AA	AA	AA	AA	AA	AA	AA	AA	AA	AA	AA	AA	AA	AA	AA	AA	AA	AA	AA	AA	BB	AA	AA	BB	AA	AB	AB	AA	AA	AA	AA	AA	AA	AA
Bn-A01-p17905950	AB	BB	BB	BB	BB	BB	BB	BB	BB	BB	BB	BB	BB	BB	BB	BB	BB	BB	BB	BB	BB	BB	BB	BB	BB	BB	BB	BB	BB	BB	BB	BB	BB	BB	BB	AA	BB	BB	AA	BB	AB	AB	BB	BB	BB	BB	BB	BB	BB
Bn-A01-p17906322	AB	BB	BB	BB	BB	BB	BB	BB	BB	BB	BB	BB	BB	BB	BB	BB	BB	BB	BB	BB	BB	BB	BB	BB	BB	BB	BB	BB	BB	BB	BB	BB	BB	BB	BB	AA	BB	BB	AA	BB	AB	AB	BB	BB	BB	BB	BB	BB	BB
Bn-A01-p17906765	AB	BB	BB	BB	BB	BB	BB	BB	BB	BB	BB	BB	BB	BB	BB	BB	BB	BB	BB	BB	BB	BB	BB	BB	BB	BB	BB	BB	BB	BB	BB	BB	BB	BB	BB	AA	BB	BB	AA	BB	AB	AB	BB	BB	BB	BB	BB	BB	BB
Bn-A01-p17907563	AB	BB	BB	BB	BB	BB	BB	BB	BB	BB	BB	BB	BB	BB	BB	BB	BB	BB	BB	BB	BB	BB	BB	BB	BB	BB	BB	BB	BB	BB	BB	BB	BB	BB	BB	AA	BB	BB	AA	BB	AB	AB	BB	BB	BB	BB	BB	BB	BB
Bn-A01-p18014946	NC	AA	AA	AA	AA	AA	AA	AA	BB	AA	AA	AA	BB	AA	AA	AA	BB	AB	AA	AA	BB	AB	AA	AA	AB	AA	BB	AA	AA	AA	BB	AA	BB	AA	AA	AA	AB	AB	AA	AA	AA	AA	BB	AA	AA	AA	AB	AA	AA
Bn-A01-p18015006	NC	AA	AA	AA	AA	AA	AA	AA	BB	AA	AA	AA	BB	AA	AA	AA	BB	AB	AA	AA	BB	AB	AA	AA	AB	AA	BB	AA	AA	AA	BB	AA	BB	AA	AA	AA	AB	AB	AA	AA	AA	AA	BB	AA	AA	AA	AB	AA	AA
Bn-A01-p18015162	NC	AA	AA	AA	AA	AA	AA	AA	BB	AA	AA	AA	BB	AA	AA	AA	BB	AB	AA	AA	BB	AB	AA	AA	AB	AA	BB	AA	AA	AA	BB	AA	BB	AA	AA	AA	AB	AB	AA	AA	AA	AA	BB	AA	AA	AA	AB	AA	AA
Bn-A01-p18020314	NC	BB	BB	BB	BB	BB	BB	BB	AA	BB	BB	BB	AA	BB	BB	BB	AA	AB	BB	BB	AA	AB	BB	BB	AB	BB	AA	BB	BB	BB	AA	BB	AA	BB	BB	BB	AB	AB	BB	BB	BB	BB	AA	BB	BB	BB	AB	BB	BB
Bn-A01-p18020503	NC	AA	AA	AA	AA	AA	AA	AA	BB	AA	AA	AA	BB	AA	AA	AA	BB	AB	AA	AA	BB	AB	AA	AA	AB	AA	BB	AA	AA	AA	BB	AA	BB	AA	AA	AA	AB	AB	AA	AA	AA	AA	BB	AA	AA	AA	AB	AA	AA
Bn-A01-p18023959	NC	BB	BB	BB	BB	BB	BB	BB	AA	BB	BB	BB	AA	BB	BB	BB	AA	AB	BB	BB	AA	AB	BB	BB	AB	BB	AA	BB	BB	BB	AA	BB	AA	BB	BB	BB	AB	AB	BB	BB	BB	BB	AA	BB	BB	BB	AB	BB	BB
Bn-A01-p18027307	AB	AA	AA	AA	AA	AA	AA	AA	BB	AA	AA	AA	BB	AA	AA	AA	BB	AB	AA	AA	BB	AB	AA	AA	AB	AA	BB	AA	AA	AA	BB	AA	BB	AA	AA	AA	AB	AB	AA	AA	AA	AA	BB	AA	AA	AA	AB	AA	AA
Bn-A01-p18028380	NC	BB	BB	BB	BB	BB	BB	BB	AA	BB	BB	BB	AA	BB	BB	BB	AA	AB	BB	BB	AA	AB	BB	BB	AB	BB	AA	BB	BB	BB	BB	BB	AA	BB	BB	BB	AB	AB	BB	BB	BB	BB	AA	BB	BB	BB	AB	BB	BB
Bn-A01-p18078718	NC	BB	BB	BB	BB	BB	BB	BB	AB	BB	BB	BB	AA	BB	BB	BB	AA	AB	BB	BB	BB	BB	BB	BB	BB	BB	AA	BB	BB	BB	BB	BB	AA	BB	BB	AA	AB	AB	AA	BB	NC	NC	NC	BB	BB	BB	AB	BB	BB
Bn-A01-p18091225	BB	AA	AA	AA	AA	AA	AA	AA	BB	AA	AA	AA	NC	AA	AA	AA	NC	AA	AA	AA	BB	AB	AA	AA	AB	AA	NC	AA	AA	AA	AA	AA	NC	AA	AA	BB	AA	AA	BB	AA	AB	AB	BB	AA	AA	AA	AA	AA	AA
Bn-A01-p18091996	AA	BB	BB	BB	BB	BB	BB	BB	AA	BB	BB	BB	NC	BB	BB	BB	NC	BB	BB	BB	AA	AB	BB	BB	AB	BB	NC	BB	BB	BB	BB	BB	NC	BB	BB	AA	BB	BB	AA	BB	AB	AB	AA	BB	BB	BB	BB	BB	BB
Bn-A01-p18091997	BB	AA	AA	AA	AA	AA	AA	AA	BB	AA	AA	AA	BB	AA	AA	AA	BB	AB	AA	AA	BB	AB	AA	AA	AB	AA	BB	AA	AA	AA	AA	AA	BB	AA	AA	BB	NC	AB	BB	AA	AB	AB	BB	AA	AA	AA	AB	AA	AA
Bn-A01-p18096974	NC	AA	AA	AA	AA	AA	AA	AA	AB	AA	AA	AA	AA	AA	AA	AA	AA	AA	AA	AA	BB	AB	AA	AA	AB	AA	AA	AA	AA	AA	AA	AA	AA	AA	AA	BB	AA	AA	BB	AA	AB	AB	NC	AA	AA	AA	AA	AA	AA
Bn-A01-p18102632	NC	NC	NC	NC	NC	NC	NC	NC	AB	NC	NC	NC	BB	NC	NC	NC	NC	NC	NC	NC	AA	AA	NC	NC	AA	NC	BB	NC	NC	NC	NC	NC	BB	NC	NC	AA	BB	BB	AA	NC	AA	AA	NC	NC	NC	NC	BB	NC	NC
Bn-A01-p18102711	AB	NC	NC	NC	NC	NC	NC	NC	AB	NC	NC	NC	BB	NC	NC	NC	BB	BB	NC	NC	AA	AA	NC	NC	AA	NC	BB	NC	NC	NC	NC	NC	BB	NC	NC	AA	BB	BB	AA	NC	AA	AA	AB	NC	NC	NC	BB	NC	NC
Bn-A01-p18119989	AA	BB	BB	BB	BB	BB	BB	BB	AA	BB	BB	BB	AA	BB	BB	BB	AA	AB	BB	BB	AA	AB	BB	BB	AB	BB	AA	BB	BB	BB	AA	BB	BB	BB	BB	AA	AB	AB	AA	BB	AB	AB	AA	BB	BB	BB	AB	BB	BB
Bn-A01-p18205455	AA	BB	BB	BB	BB	BB	BB	BB	AB	BB	BB	BB	BB	BB	BB	BB	BB	BB	BB	BB	AA	AB	BB	BB	AB	BB	BB	BB	BB	BB	BB	BB	BB	BB	BB	AA	BB	BB	AA	BB	AB	AB	NC	BB	BB	BB	BB	BB	BB
Bn-A01-p18260283	AA	BB	BB	BB	BB	BB	BB	BB	AB	BB	BB	BB	BB	BB	BB	BB	BB	BB	BB	BB	AA	AB	BB	BB	AB	BB	BB	BB	BB	BB	BB	BB	BB	BB	BB	AA	BB	BB	AA	BB	AB	AB	NC	BB	BB	BB	BB	BB	BB
Bn-A01-p18306617	NC	AB	AB	AB	AB	AB	AB	AB	AA	AB	AB	AB	AA	AB	AB	AB	AA	NC	AB	AB	AA	AB	AB	AB	AB	AB	AA	AB	AB	AB	AA	AB	AA	AB	AB	AA	AB	NC	AA	AB	NC	NC	AA	AB	AB	AB	NC	AB	AB
Bn-A01-p1831507	AA	BB	BB	BB	BB	BB	BB	BB	BB	BB	BB	BB	BB	BB	BB	BB	BB	BB	BB	BB	BB	BB	BB	BB	BB	BB	BB	BB	BB	BB	NC	BB	NC	BB	BB	BB	AA	AA	BB	BB	BB	BB	BB	BB	BB	BB	AA	BB	AA
Bn-A01-p18329796	NC	AA	AA	AA	AA	AA	AA	AA	AB	AA	AA	AA	AA	AA	AA	AA	AA	AA	AA	AA	BB	AB	AA	AA	AB	AA	AA	AA	AA	AA	AA	AA	BB	AA	AA	BB	AA	AA	BB	AA	AB	AB	NC	AA	AA	AA	AA	AA	AA
Bn-A01-p18330598	AB	AA	AA	AA	AA	AA	AA	AA	AB	AA	AA	AA	AA	AA	AA	AA	AA	AA	AA	AA	BB	AB	AA	AA	AB	AA	AA	AA	AA	AA	AA	AA	BB	AA	AA	BB	AA	AA	BB	AA	AB	AB	NC	AA	AA	AA	AA	AA	AA
Bn-A01-p1842658	AB	AA	AA	AA	AA	AA	AA	AA	AB	AA	AA	AA	AA	AA	AA	AA	AB	AA	AA	AA	AA	AA	AA	AA	AA	AA	AA	AA	AA	AA	AA	AA	AB	AA	AA	AB	AB	AB	AA	AA	AA	AA	AB	AA	AA	AA	AB	AA	AB
Bn-A01-p18635245	BB	BB	BB	BB	BB	BB	BB	BB	BB	BB	BB	BB	BB	BB	BB	BB	BB	BB	BB	BB	BB	BB	BB	BB	BB	BB	BB	BB	BB	BB	AA	BB	BB	BB	BB	BB	AB	AB	AA	BB	AB	AB	BB	BB	BB	BB	AA	BB	AB
Bn-A01-p18635275	AA	AA	AA	AA	AA	AA	AA	AA	AA	AA	AA	AA	AA	AA	AA	AA	AA	AA	AA	AA	AA	AA	AA	AA	AA	AA	AA	AA	AA	AA	BB	AA	AA	AA	AA	AA	AB	AB	BB	AA	AB	AB	AA	AA	AA	AA	BB	AA	AB
Bn-A01-p18635430	AA	AA	AA	AA	AA	AA	AA	AA	AA	AA	AA	AA	AA	AA	AA	AA	AA	AA	AA	AA	AA	AA	AA	AA	AA	AA	AA	AA	AA	AA	AB	AA	AA	AA	AA	AA	AB	AB	BB	AA	AB	AB	AA	AA	AA	AA	BB	AA	AB
Bn-A01-p18662925	AA	AA	AA	AA	AA	AA	AA	AA	BB	AA	AA	AA	NC	AA	AA	AA	BB	AB	AA	AA	BB	AB	AA	AA	AB	AA	BB	AA	AA	AA	BB	AA	AA	AA	AA	BB	AB	AB	BB	AA	AB	AB	AB	AA	AA	AA	BB	AA	AB
Bn-A01-p18672984	AA	AA	AA	AA	AA	AA	AA	AA	BB	AA	AA	AA	NC	AA	AA	AA	BB	AB	AA	AA	BB	AB	AA	AA	AB	AA	BB	AA	AA	AA	BB	AA	AA	AA	AA	BB	NC	AB	BB	AA	AB	AB	AB	AA	AA	AA	BB	AA	AB
Bn-A01-p18692022	AA	AA	AA	AA	AA	AA	AA	AA	BB	AA	AA	AA	AB	AA	AA	AA	BB	AB	AA	AA	BB	AB	AA	AA	AB	AA	BB	AA	AA	AA	BB	AA	AA	AA	AA	BB	AB	AB	BB	AA	AB	AB	AB	AA	AA	AA	BB	AA	AB
Bn-A01-p18692686	BB	BB	BB	BB	BB	BB	BB	BB	BB	BB	BB	BB	BB	BB	BB	BB	BB	BB	BB	BB	BB	BB	BB	BB	BB	BB	BB	BB	BB	BB	BB	BB	BB	BB	BB	BB	BB	BB	AA	BB	AB	AB	BB	BB	BB	BB	AA	BB	AB
Bn-A01-p18703183	BB	BB	BB	BB	BB	BB	BB	BB	BB	BB	BB	BB	BB	BB	BB	BB	BB	BB	BB	BB	BB	BB	BB	BB	BB	BB	BB	BB	BB	BB	BB	BB	BB	BB	BB	BB	BB	BB	AA	BB	AB	AB	BB	BB	BB	BB	AA	BB	AB
Bn-A01-p18703922	BB	BB	BB	BB	BB	BB	BB	BB	AA	BB	BB	BB	AB	BB	BB	BB	AA	AB	BB	BB	AA	AB	BB	BB	AB	BB	AA	BB	BB	BB	AA	BB	BB	BB	BB	AA	AB	AB	AA	BB	AB	AB	AB	BB	BB	BB	AA	BB	AB
Bn-A01-p18704205	AA	AA	AA	AA	AA	AA	AA	AA	AA	AA	AA	AA	AA	AA	AA	AA	AA	AA	AA	AA	AA	AA	AA	AA	AA	AA	AA	AA	AA	AA	AA	AA	AA	AA	AA	AA	AA	AA	BB	AA	AB	AB	AA	AA	AA	AA	BB	AA	AB
Bn-A01-p18704834	BB	BB	BB	BB	BB	BB	BB	BB	BB	BB	BB	BB	BB	BB	BB	BB	BB	BB	BB	BB	BB	BB	BB	BB	BB	BB	BB	BB	BB	BB	BB	BB	BB	BB	BB	BB	BB	BB	AA	BB	AB	AB	BB	BB	BB	BB	AA	BB	AB
Bn-A01-p18705556	BB	BB	BB	BB	BB	BB	BB	BB	AA	BB	BB	BB	AB	BB	BB	BB	AA	AB	BB	BB	AA	AB	BB	BB	AB	BB	AA	BB	BB	BB	BB	BB	BB	BB	BB	AA	BB	BB	BB	BB	BB	BB	AB	BB	BB	BB	BB	BB	BB
Bn-A01-p18706337	AA	AA	AA	AA	AA	AA	AA	AA	BB	AA	AA	AA	AB	AA	AA	AA	BB	AB	AA	AA	BB	AB	AA	AA	AB	AA	BB	AA	AA	AA	BB	AA	AA	AA	AA	BB	AB	AB	BB	AA	AB	AB	AB	AA	AA	AA	BB	AA	AB
Bn-A01-p1879401	AB	BB	BB	BB	BB	BB	BB	BB	AB	BB	BB	BB	AA	BB	BB	BB	AB	AB	BB	BB	AA	AB	BB	BB	AB	BB	AA	BB	BB	BB	NC	BB	BB	BB	BB	NC	BB	BB	AA	BB	AB	AB	AB	BB	BB	BB	BB	BB	BB
Bn-A01-p18890238	BB	BB	BB	BB	BB	BB	BB	BB	AA	BB	BB	BB	NC	BB	BB	BB	AA	AB	BB	BB	AA	AB	BB	BB	AB	BB	AA	BB	BB	BB	BB	BB	BB	BB	BB	AA	BB	BB	AA	BB	AB	AB	AB	BB	BB	BB	AA	BB	AB
Bn-A01-p18902391	AA	AA	AA	AA	AA	AA	AA	AA	BB	AA	AA	AA	AB	AA	AA	AA	BB	AB	AA	AA	BB	AB	AA	AA	AB	AA	BB	AA	AA	AA	AB	AA	AA	AA	AA	BB	AA	AA	BB	AA	AB	AB	AB	AA	AA	AA	BB	AA	AB
Bn-A01-p18917698	AA	AA	AA	AA	AA	AA	AA	AA	BB	AA	AA	AA	AB	AA	AA	AA	BB	AB	AA	AA	BB	AB	AA	AA	AB	AA	BB	AA	AA	AA	AA	AA	AA	AA	AA	BB	AA	AA	BB	AA	AB	AB	AB	AA	AA	AA	BB	AA	AB
Bn-A01-p19098195	AA	AA	AA	AA	AA	AA	AA	AA	AA	AA	AA	AA	AA	AA	AA	AA	AA	AA	AA	AA	AA	AA	AA	AA	AA	AA	AA	AA	AA	AA	AA	AA	AA	AA	AA	AA	AB	AB	BB	AA	AB	AB	AA	AA	AA	AA	BB	AA	AB
Bn-A01-p19107198	AA	AA	AA	AA	AA	AA	AA	AA	AA	AA	AA	AA	AA	AA	AA	AA	AA	AA	AA	AA	AA	AA	AA	AA	AA	AA	AA	AA	AA	AA	AA	AA	AA	AA	AA	AA	AA	AA	BB	AA	AB	AB	AA	AA	AA	AA	BB	AA	AB
Bn-A01-p19107773	AA	AA	AA	AA	AA	AA	AA	AA	AA	AA	AA	AA	AA	AA	AA	AA	AA	AA	AA	AA	AA	AA	AA	AA	AA	AA	AA	AA	AA	AA	AA	AA	AA	AA	AA	AA	NC	AB	BB	AA	AB	AB	AA	AA	AA	AA	BB	AA	AB
Bn-A01-p19108849	BB	BB	BB	BB	BB	BB	BB	BB	BB	BB	BB	BB	BB	BB	BB	BB	BB	BB	BB	BB	BB	BB	BB	BB	BB	BB	BB	BB	BB	BB	BB	BB	BB	BB	BB	BB	AB	AB	AA	BB	AB	AB	BB	BB	BB	BB	AA	BB	AB
Bn-A01-p19110384	BB	BB	BB	BB	BB	BB	BB	BB	BB	BB	BB	BB	BB	BB	BB	BB	BB	BB	BB	BB	BB	BB	BB	BB	BB	BB	BB	BB	BB	BB	BB	BB	BB	BB	BB	BB	AB	AB	AA	BB	AB	AB	BB	BB	BB	BB	AA	BB	AB
Bn-A01-p19111246	BB	BB	BB	BB	BB	BB	BB	BB	BB	BB	BB	BB	BB	BB	BB	BB	BB	BB	BB	BB	BB	BB	BB	BB	BB	BB	BB	BB	BB	BB	BB	BB	BB	BB	BB	BB	AB	AB	AA	BB	AB	AB	BB	BB	BB	BB	AA	BB	AB
Bn-A01-p19111305	AA	AA	AA	AA	AA	AA	AA	AA	AA	AA	AA	AA	AA	AA	AA	AA	AA	AA	AA	AA	AA	AA	AA	AA	AA	AA	AA	AA	AA	AA	AA	AA	AA	AA	AA	AA	AB	AB	BB	AA	AB	AB	AA	AA	AA	AA	BB	AA	AB
Bn-A01-p19115530	BB	BB	BB	BB	BB	BB	BB	BB	BB	BB	BB	BB	BB	BB	BB	BB	BB	BB	BB	BB	BB	BB	BB	BB	BB	BB	BB	BB	BB	BB	BB	BB	BB	BB	BB	BB	AB	AB	AA	BB	AB	AB	BB	BB	BB	BB	AA	BB	AB
Bn-A01-p19115872	AA	AA	AA	AA	AA	AA	AA	AA	AA	AA	AA	AA	AA	AA	AA	AA	AA	AA	AA	AA	AA	AA	AA	AA	AA	AA	AA	AA	AA	AA	AA	AA	AA	AA	AA	AA	AB	AB	BB	AA	AB	AB	AA	AA	AA	AA	BB	AA	AB
Bn-A01-p19116819	AA	AA	AA	AA	AA	AA	AA	AA	AA	AA	AA	AA	AA	AA	AA	AA	AA	AA	AA	AA	AA	AA	AA	AA	AA	AA	AA	AA	AA	AA	AA	AA	AA	AA	AA	AA	AB	AB	BB	AA	AB	AB	AA	AA	AA	AA	BB	AA	AB
Bn-A01-p19122048	AA	AA	AA	AA	AA	AA	AA	AA	AA	AA	AA	AA	AA	AA	AA	AA	AA	AA	AA	AA	AA	AA	AA	AA	AA	AA	AA	AA	AA	AA	NC	AA	AA	AA	AA	AA	AB	AB	BB	AA	AB	AB	AA	AA	AA	AA	BB	AA	AB
Bn-A01-p19150923	AA	AA	AA	AA	AA	AA	AA	AA	AA	AA	AA	AA	AA	AA	AA	AA	AA	AA	AA	AA	AA	AA	AA	AA	AA	AA	AA	AA	AA	AA	BB	AA	AA	AA	AA	AA	AA	AA	BB	AA	AB	AB	AA	AA	AA	AA	BB	AA	AB
Bn-A01-p19158362	AA	AA	AA	AA	AA	AA	AA	AA	BB	AA	AA	AA	AB	AA	AA	AA	BB	AB	AA	AA	BB	AB	AA	AA	AB	AA	BB	AA	AA	AA	AB	AA	AA	AA	AA	BB	AB	AB	BB	AA	AB	AB	AB	AA	AA	AA	BB	AA	AB
Bn-A01-p19283108	BB	BB	BB	BB	BB	BB	BB	BB	AA	BB	BB	BB	AB	BB	BB	BB	AA	AB	BB	BB	AA	AB	BB	BB	AB	BB	AA	BB	BB	BB	AA	BB	BB	BB	BB	AA	NC	AB	AA	BB	AB	AB	AB	BB	BB	BB	AA	BB	AB
Bn-A01-p19446599	BB	BB	BB	BB	BB	BB	BB	BB	BB	BB	BB	BB	BB	BB	BB	BB	BB	BB	BB	BB	BB	BB	BB	BB	BB	BB	BB	BB	BB	BB	BB	BB	BB	BB	BB	BB	BB	BB	BB	BB	BB	BB	BB	BB	BB	BB	BB	BB	BB
Bn-A01-p19564015	NC	AA	AA	AA	AA	AA	AA	AA	BB	AA	AA	AA	BB	AA	AA	AA	BB	AB	AA	AA	AA	AA	AA	AA	AA	AA	BB	AA	AA	AA	BB	AA	AA	AA	AA	BB	NC	AB	BB	AA	AB	AB	NC	AA	AA	AA	BB	AA	AB
Bn-A01-p19589921	AB	AA	AA	AA	AA	AA	AA	AA	BB	AA	AA	AA	BB	AA	AA	AA	BB	AB	AA	AA	AA	AA	AA	AA	AA	AA	BB	AA	AA	AA	BB	AA	AA	AA	AA	BB	AB	AB	BB	AA	AB	AB	AB	AA	AA	AA	BB	AA	AB
Bn-A01-p19592804	NC	AA	AA	AA	AA	AA	AA	AA	BB	AA	AA	AA	BB	AA	AA	AA	BB	AB	AA	AA	AA	AA	AA	AA	AA	AA	BB	AA	AA	AA	BB	AA	AA	AA	AA	BB	AB	AB	BB	AA	AB	AB	NC	AA	AA	AA	BB	AA	AB
Bn-A01-p19598162	AB	AB	AB	AB	AB	AB	AB	AB	BB	AB	AB	AB	BB	AB	AB	AB	BB	NC	AB	AB	AB	AB	AB	AB	AB	AB	BB	AB	AB	AB	BB	AB	AB	AB	AB	BB	AB	NC	BB	AB	NC	AB	AB	AB	AB	AB	BB	AB	AB
Bn-A01-p19601137	NC	BB	BB	BB	BB	BB	BB	BB	AA	BB	BB	BB	AA	BB	BB	BB	AA	AB	BB	BB	BB	BB	BB	BB	BB	BB	AA	BB	BB	BB	AA	BB	BB	BB	BB	AA	AB	AB	AA	BB	AB	AB	NC	BB	BB	BB	AA	BB	AB
Bn-A01-p19601542	NC	BB	BB	BB	BB	BB	BB	BB	AA	BB	BB	BB	AA	BB	BB	BB	AA	AB	BB	BB	BB	BB	BB	BB	BB	BB	AA	BB	BB	BB	AA	BB	BB	BB	BB	AA	AB	AB	AA	BB	AB	AB	NC	BB	BB	BB	AA	BB	AB
Bn-A01-p19602112	NC	BB	BB	BB	BB	BB	BB	BB	AA	BB	BB	BB	AA	BB	BB	BB	AA	AB	BB	BB	BB	BB	BB	BB	BB	BB	AA	BB	BB	BB	AA	BB	BB	BB	BB	AA	AB	AB	AA	BB	AB	AB	NC	BB	BB	BB	AA	BB	AB
Bn-A01-p19607256	NC	BB	BB	BB	BB	BB	BB	BB	AA	BB	BB	BB	AA	BB	BB	BB	AA	AB	BB	BB	BB	BB	BB	BB	BB	BB	AA	BB	BB	BB	AB	BB	AA	BB	BB	AA	AB	AB	AA	BB	AB	AB	NC	BB	BB	BB	AB	BB	BB
Bn-A01-p19623880	NC	BB	BB	BB	BB	BB	BB	BB	AA	BB	BB	BB	AA	BB	BB	BB	AA	AB	BB	BB	BB	BB	BB	BB	BB	BB	AA	BB	BB	BB	AA	BB	AA	BB	BB	AA	AB	AB	AA	BB	AB	AB	NC	BB	BB	BB	AA	BB	AB
Bn-A01-p19624123	NC	BB	BB	BB	BB	BB	BB	BB	AA	BB	BB	BB	AA	BB	BB	BB	AA	AB	BB	BB	BB	BB	BB	BB	BB	BB	AA	BB	BB	BB	AA	BB	AA	BB	BB	AA	NC	AB	AA	BB	AB	AB	NC	BB	BB	BB	AA	BB	AB
Bn-A01-p19624216	NC	BB	BB	BB	BB	BB	BB	BB	AA	BB	BB	BB	AA	BB	BB	BB	AA	AB	BB	BB	BB	BB	BB	BB	BB	BB	AA	BB	BB	BB	AA	BB	AA	BB	BB	AA	AB	AB	AA	BB	AB	AB	AB	BB	BB	BB	AA	BB	AB
Bn-A01-p19700004	AB	BB	BB	BB	BB	BB	BB	BB	BB	BB	BB	BB	BB	BB	BB	BB	BB	BB	BB	BB	BB	BB	BB	BB	BB	BB	AA	BB	BB	BB	AA	BB	BB	BB	BB	AA	BB	BB	AA	BB	AB	AB	BB	BB	BB	BB	AB	BB	AB
Bn-A01-p19731678	AB	BB	BB	BB	BB	BB	BB	BB	BB	BB	BB	BB	BB	BB	BB	BB	BB	BB	BB	BB	BB	BB	BB	BB	BB	BB	AA	BB	BB	BB	AA	BB	AA	BB	BB	AA	BB	BB	AA	BB	AB	AB	BB	BB	BB	BB	AB	BB	AB
Bn-A01-p1975231	BB	BB	BB	BB	BB	BB	BB	BB	BB	BB	BB	BB	BB	BB	BB	BB	BB	BB	BB	BB	BB	BB	BB	BB	BB	BB	BB	BB	BB	BB	BB	BB	NC	BB	BB	BB	BB	BB	BB	BB	BB	BB	BB	BB	BB	BB	BB	BB	BB
Bn-A01-p19840597	AB	BB	BB	BB	BB	BB	BB	BB	BB	BB	BB	BB	BB	BB	BB	BB	BB	BB	BB	BB	BB	BB	BB	BB	BB	BB	AA	BB	BB	BB	BB	BB	BB	BB	BB	AA	BB	BB	AA	BB	AB	AB	BB	BB	BB	BB	BB	BB	BB
Bn-A01-p19931030	AB	BB	BB	BB	BB	BB	BB	BB	BB	BB	BB	BB	BB	BB	BB	BB	BB	BB	BB	BB	BB	BB	BB	BB	BB	BB	AA	BB	BB	BB	BB	BB	BB	BB	BB	AA	BB	BB	AA	BB	AB	AB	BB	BB	BB	BB	AB	BB	AB
Bn-A01-p19931596	AB	BB	BB	BB	BB	BB	BB	BB	BB	BB	BB	BB	BB	BB	BB	BB	BB	BB	BB	BB	BB	BB	BB	BB	BB	BB	AA	BB	BB	BB	BB	BB	BB	BB	BB	AA	BB	BB	AA	BB	AB	AB	BB	BB	BB	BB	AB	BB	AB
Bn-A01-p1993302	BB	BB	BB	BB	BB	BB	BB	BB	BB	BB	BB	BB	BB	BB	BB	BB	BB	BB	BB	BB	BB	BB	BB	BB	BB	BB	BB	BB	BB	BB	NC	BB	BB	BB	BB	BB	BB	BB	BB	BB	BB	BB	BB	BB	BB	BB	BB	BB	BB
Bn-A01-p19955264	AB	BB	BB	BB	BB	BB	BB	BB	BB	BB	BB	BB	BB	BB	BB	BB	BB	BB	BB	BB	BB	BB	BB	BB	BB	BB	AA	BB	BB	BB	AA	BB	AA	BB	BB	AA	BB	BB	AA	BB	AB	AB	BB	BB	BB	BB	AB	BB	AB
Bn-A01-p19983739	BB	BB	BB	BB	BB	BB	BB	BB	AA	BB	BB	BB	AA	BB	BB	BB	AA	AB	BB	BB	BB	BB	BB	BB	BB	BB	BB	BB	BB	BB	BB	BB	BB	BB	BB	BB	AB	AB	BB	BB	BB	BB	AB	BB	BB	BB	AB	BB	BB
Bn-A01-p19993388	AB	AA	AA	AA	AA	AA	AA	AA	AA	AA	AA	AA	AA	AA	AA	AA	AA	AA	AA	AA	AA	AA	AA	AA	AA	AA	BB	AA	AA	AA	BB	AA	BB	AA	AA	AA	AA	AA	AA	AA	AA	AA	AA	AA	AA	AA	AB	AA	AB
Bn-A01-p20167230	AB	AA	AA	AA	AA	AA	AA	AA	AA	AA	AA	AA	AA	AA	AA	AA	AA	AA	AA	AA	AA	AA	AA	AA	AA	AA	BB	AA	AA	AA	AA	AA	AA	AA	AA	BB	AA	AA	BB	AA	AB	AB	AA	AA	AA	AA	AA	AA	AA
Bn-A01-p20207440	AB	AA	AA	AA	AA	AA	AA	AA	AA	AA	AA	AA	AA	AA	AA	AA	AA	AA	AA	AA	AA	AA	AA	AA	AA	AA	BB	AA	AA	AA	AA	AA	AA	AA	AA	BB	AA	AA	BB	AA	AB	AB	AA	AA	AA	AA	AA	AA	AA
Bn-A01-p20211387	AB	AA	AA	AA	AA	AA	AA	AA	AA	AA	AA	AA	AA	AA	AA	AA	AA	AA	AA	AA	AA	AA	AA	AA	AA	AA	BB	AA	AA	AA	AA	AA	BB	AA	AA	BB	AA	AA	BB	AA	AB	AB	AA	AA	AA	AA	AB	AA	AB
Bn-A01-p20246564	AB	BB	BB	BB	BB	BB	BB	BB	BB	BB	BB	BB	BB	BB	BB	BB	BB	BB	BB	BB	BB	BB	BB	BB	BB	BB	AA	BB	BB	BB	AA	BB	BB	BB	BB	AA	BB	BB	AA	BB	AB	AB	BB	BB	BB	BB	AB	BB	AB
Bn-A01-p20246840	AB	AA	AA	AA	AA	AA	AA	AA	AA	AA	AA	AA	AA	AA	AA	AA	AA	AA	AA	AA	AA	AA	AA	AA	AA	AA	BB	AA	AA	AA	AA	AA	AA	AA	AA	BB	AA	AA	BB	AA	AB	AB	AA	AA	AA	AA	AB	AA	AB
Bn-A01-p2025400	AB	AA	AA	AA	AA	AA	AA	AA	AA	AA	AA	AA	AA	AA	AA	AA	AA	AA	AA	AA	AA	AA	AA	AA	AA	AA	AA	AA	AA	AA	NC	AA	AB	AA	AA	AA	AB	AB	AA	AA	AA	AA	AA	AA	AA	AA	BB	AA	AB
Bn-A01-p20430407	AB	BB	BB	BB	BB	BB	BB	BB	BB	BB	BB	BB	BB	BB	BB	BB	BB	BB	BB	BB	BB	BB	BB	BB	BB	BB	AA	BB	BB	BB	BB	BB	BB	BB	BB	AA	BB	BB	AA	BB	AB	AB	BB	BB	BB	BB	AB	BB	AB
Bn-A01-p20433111	AB	AA	AA	AA	AA	AA	AA	AA	AA	AA	AA	AA	AA	AA	AA	AA	AA	AA	AA	AA	AA	AA	AA	AA	AA	AA	AB	AA	AA	AA	AA	AA	AA	AA	AA	NC	AA	AA	AB	AA	AB	AB	AA	AA	AA	AA	AB	AA	AB
Bn-A01-p20442457	AB	AA	AA	AA	AA	AA	AA	AA	AA	AA	AA	AA	AA	AA	AA	AA	AA	AA	AA	AA	AA	AA	AA	AA	AA	AA	BB	AA	AA	AA	AA	AA	AA	AA	AA	BB	AA	AA	BB	AA	AB	AB	AA	AA	AA	AA	AB	AA	AB
Bn-A01-p20471502	AA	AA	AA	AA	AA	AA	AA	AA	AA	AA	AA	AA	AA	AA	AA	AA	AA	AA	AA	AA	AA	AA	AA	AA	AA	AA	AA	AA	AA	AA	BB	AA	AA	AA	AA	AA	AA	AA	AA	AA	AA	AA	AA	AA	AA	AA	AA	AA	AA
Bn-A01-p20483938	BB	BB	BB	BB	BB	BB	BB	BB	BB	BB	BB	BB	BB	BB	BB	BB	BB	BB	BB	BB	BB	BB	BB	BB	BB	BB	BB	BB	BB	BB	AA	BB	BB	BB	BB	BB	BB	BB	BB	BB	BB	BB	BB	BB	BB	BB	BB	BB	BB
Bn-A01-p206610	BB	AA	AA	AA	AA	AA	AA	AA	BB	AA	AA	AA	BB	AA	AA	AA	BB	AB	AA	AA	BB	AB	AA	AA	AB	AA	BB	AA	AA	AA	NC	AA	AA	AA	AA	BB	AA	AA	AB	AA	AA	AA	BB	AA	AA	AA	AA	AA	AA
Bn-A01-p2069218	AB	AA	AA	AA	AA	AA	AA	AA	AB	AA	AA	AA	BB	AA	AA	AA	AB	AB	AA	AA	BB	AB	AA	AA	AB	AA	BB	AA	AA	AA	AA	AA	AA	AA	AA	AB	AA	AA	BB	AA	AB	AB	AB	AA	AA	AA	AA	AA	AA
Bn-A01-p2069488	AB	AA	AA	AA	AA	AA	AA	AA	AB	AA	AA	AA	BB	AA	AA	AA	AB	AB	AA	AA	BB	AB	AA	AA	AB	AA	BB	AA	AA	AA	NC	AA	AA	AA	AA	NC	AA	AA	BB	AA	AB	AB	AB	AA	AA	AA	AA	AA	AA
Bn-A01-p207363	BB	AA	AA	AA	AA	AA	AA	AA	BB	AA	AA	AA	BB	AA	AA	AA	BB	AB	AA	AA	BB	AB	AA	AA	AB	AA	BB	AA	AA	AA	NC	AA	AA	AA	AA	BB	AA	AA	BB	AA	AB	AB	BB	AA	AA	AA	AA	AA	AA
Bn-A01-p20745330	AB	AA	AA	AA	AA	AA	AA	AA	AA	AA	AA	AA	AA	AA	AA	AA	AA	AA	AA	AA	AA	AA	AA	AA	AA	AA	BB	AA	AA	AA	AA	AA	AA	AA	AA	BB	AA	AA	BB	AA	AB	AB	AA	AA	AA	AA	AB	AA	AB
Bn-A01-p20761933	AB	BB	BB	BB	BB	BB	BB	BB	BB	BB	BB	BB	BB	BB	BB	BB	BB	BB	BB	BB	BB	BB	BB	BB	BB	BB	AA	BB	BB	BB	BB	BB	AA	BB	BB	AA	BB	BB	AA	BB	AB	AB	BB	BB	BB	BB	AB	BB	AB
Bn-A01-p20805506	AB	AA	AA	AA	AA	AA	AA	AA	AA	AA	AA	AA	AA	AA	AA	AA	AA	AA	AA	AA	AA	AA	AA	AA	AA	AA	BB	AA	AA	AA	AA	AA	AA	AA	AA	BB	AA	AA	BB	AA	AB	AB	AA	AA	AA	AA	AB	AA	AB
Bn-A01-p20836664	AB	AA	AA	AA	AA	AA	AA	AA	AA	AA	AA	AA	AA	AA	AA	AA	AA	AA	AA	AA	AA	AA	AA	AA	AA	AA	BB	AA	AA	AA	AA	AA	BB	AA	AA	BB	AA	AA	BB	AA	AB	AB	AA	AA	AA	AA	AB	AA	AB
Bn-A01-p20866022	AB	AA	AA	AA	AA	AA	AA	AA	AA	AA	AA	AA	AA	AA	AA	AA	AA	AA	AA	AA	AA	AA	AA	AA	AA	AA	BB	AA	AA	AA	AA	AA	BB	AA	AA	BB	AA	AA	BB	AA	AB	AB	AA	AA	AA	AA	AB	AA	AB
Bn-A01-p20866518	AB	AA	AA	AA	AA	AA	AA	AA	AA	AA	AA	AA	AA	AA	AA	AA	AA	AA	AA	AA	AA	AA	AA	AA	AA	AA	BB	AA	AA	AA	AA	AA	NC	AA	AA	BB	AA	AA	BB	AA	AB	AB	AA	AA	AA	AA	AB	AA	AB
Bn-A01-p20890858	BB	BB	BB	BB	BB	BB	BB	BB	BB	BB	BB	BB	BB	BB	BB	BB	BB	BB	BB	BB	BB	BB	BB	BB	BB	BB	BB	BB	BB	BB	BB	BB	BB	BB	BB	BB	BB	BB	BB	BB	BB	BB	BB	BB	BB	BB	BB	BB	BB
Bn-A01-p2091322	BB	AA	AA	AA	AA	AA	AA	AA	AB	AA	AA	AA	BB	AA	AA	AA	AB	AB	AA	AA	BB	AB	AA	AA	AB	AA	BB	AA	AA	AA	NC	AA	BB	AA	AA	NC	AB	AB	BB	AA	AB	AB	AB	AA	AA	AA	BB	AA	AB
Bn-A01-p20933189	BB	BB	BB	BB	BB	BB	BB	BB	BB	BB	BB	BB	BB	BB	BB	BB	BB	BB	BB	BB	BB	BB	BB	BB	BB	BB	BB	BB	BB	BB	NC	BB	NC	BB	BB	BB	BB	BB	BB	BB	BB	BB	BB	BB	BB	BB	BB	BB	BB
Bn-A01-p2094793	AA	BB	BB	BB	BB	BB	BB	BB	AB	BB	BB	BB	AA	BB	BB	BB	AB	AB	BB	BB	AA	AB	BB	BB	AB	BB	AA	BB	BB	BB	NC	BB	AB	BB	BB	AB	BB	BB	AA	BB	AB	AB	AB	BB	BB	BB	BB	BB	BB
Bn-A01-p20990218	AA	AA	AA	AA	AA	AA	AA	AA	AA	AA	AA	AA	AA	AA	AA	AA	AA	AA	AA	AA	AA	AA	AA	AA	AA	AA	AA	AA	AA	AA	BB	AA	BB	AA	AA	AA	AA	AA	AA	AA	AA	AA	AA	AA	AA	AA	AA	AA	AA
Bn-A01-p21079129	AA	AA	AA	AA	AA	AA	AA	AA	AA	AA	AA	AA	AA	AA	AA	AA	AA	AA	AA	AA	AA	AA	AA	AA	AA	AA	AA	AA	AA	AA	BB	AA	BB	AA	AA	AA	AA	AA	AA	AA	AA	AA	AA	AA	AA	AA	AB	AA	AA
Bn-A01-p21079348	BB	BB	BB	BB	BB	BB	BB	BB	BB	BB	BB	BB	BB	BB	BB	BB	BB	BB	BB	BB	BB	BB	BB	BB	BB	BB	BB	BB	BB	BB	AA	BB	BB	BB	BB	BB	BB	BB	BB	BB	BB	BB	BB	BB	BB	BB	BB	BB	BB
Bn-A01-p21079909	BB	BB	BB	BB	BB	BB	BB	BB	BB	BB	BB	BB	BB	BB	BB	BB	BB	BB	BB	BB	BB	BB	BB	BB	BB	BB	BB	BB	BB	BB	AA	BB	AA	BB	BB	BB	BB	BB	BB	BB	BB	BB	BB	BB	BB	BB	AB	BB	BB
Bn-A01-p21106687	AB	BB	BB	BB	BB	BB	BB	BB	BB	BB	BB	BB	BB	BB	BB	BB	BB	BB	BB	BB	AA	AB	BB	BB	AB	BB	BB	BB	BB	BB	AA	BB	AA	BB	BB	BB	BB	BB	BB	BB	BB	BB	BB	BB	BB	BB	AB	BB	BB
Bn-A01-p21107496	AB	BB	BB	BB	BB	BB	BB	BB	BB	BB	BB	BB	BB	BB	BB	BB	BB	BB	BB	BB	AA	AB	BB	BB	AB	BB	BB	BB	BB	BB	BB	BB	BB	BB	BB	BB	BB	BB	BB	BB	BB	BB	BB	BB	BB	BB	AB	BB	BB
Bn-A01-p21108496	AB	AA	AA	AA	AA	AA	AA	AA	AA	AA	AA	AA	AA	AA	AA	AA	AA	AA	AA	AA	BB	AB	AA	AA	AB	AA	AA	AA	AA	AA	BB	AA	BB	AA	AA	AA	AA	AA	AA	AA	AA	AA	AA	AA	AA	AA	AB	AA	AA
Bn-A01-p21135145	AB	AA	AA	AA	AA	AA	AA	AA	AA	AA	AA	AA	AA	AA	AA	AA	AA	AA	AA	AA	BB	AB	AA	AA	AB	AA	AA	AA	AA	AA	BB	AA	BB	AA	AA	AA	AA	AA	AA	AA	AA	AA	AA	AA	AA	AA	AB	AA	AA
Bn-A01-p21136052	AB	AA	AA	AA	AA	AA	AA	AA	AA	AA	AA	AA	AA	AA	AA	AA	AA	AA	AA	AA	BB	AB	AA	AA	AB	AA	AA	AA	AA	AA	BB	AA	BB	AA	AA	AA	AA	AA	AA	AA	AA	AA	AA	AA	AA	AA	AB	AA	AA
Bn-A01-p21141514	AB	BB	BB	BB	BB	BB	BB	BB	BB	BB	BB	BB	BB	BB	BB	BB	BB	BB	BB	BB	AA	AB	BB	BB	AB	BB	BB	BB	BB	BB	AA	BB	AA	BB	BB	BB	BB	BB	BB	BB	BB	BB	BB	BB	BB	BB	AB	BB	BB
Bn-A01-p2114552	AB	BB	BB	BB	BB	BB	BB	BB	AB	BB	BB	BB	BB	BB	BB	BB	AB	BB	BB	BB	BB	BB	BB	BB	BB	BB	BB	BB	BB	BB	NC	BB	BB	BB	BB	AB	BB	BB	BB	BB	BB	BB	AB	BB	BB	BB	BB	BB	BB
Bn-A01-p2121224	AB	AA	AA	AA	AA	AA	AA	AA	AB	AA	AA	AA	AA	AA	AA	AA	AB	AA	AA	AA	AA	AA	AA	AA	AA	AA	AA	AA	AA	AA	NC	AA	BB	AA	AA	AB	NC	NC	AA	AA	AA	AA	AB	AA	AA	AA	BB	AA	NC
Bn-A01-p21393260	AB	AA	AA	AA	AA	AA	AA	AA	AA	AA	AA	AA	AA	AA	AA	AA	AA	AA	AA	AA	BB	AB	AA	AA	AB	AA	AA	AA	AA	AA	BB	AA	AA	AA	AA	AA	AA	AA	AA	AA	AA	AA	AA	AA	AA	AA	AA	AA	AA
Bn-A01-p21394483	AA	AA	AA	AA	AA	AA	AA	AA	BB	AA	AA	AA	BB	AA	AA	AA	BB	AB	AA	AA	NC	AA	AA	AA	AA	AA	AA	AA	AA	AA	NC	AA	BB	AA	AA	AA	AA	AA	AA	AA	AA	AA	BB	AA	AA	AA	AB	AA	AA
Bn-A01-p21500509	AB	BB	BB	BB	BB	BB	BB	BB	AA	BB	BB	BB	AA	BB	BB	BB	AA	AB	BB	BB	AA	AB	BB	BB	AB	BB	BB	BB	BB	BB	BB	BB	AA	BB	BB	BB	BB	BB	BB	BB	BB	BB	AA	BB	BB	BB	AB	BB	BB
Bn-A01-p21512266	AB	AA	AA	AA	AA	AA	AA	AA	BB	AA	AA	AA	BB	AA	AA	AA	BB	AB	AA	AA	BB	AB	AA	AA	AB	AA	AA	AA	AA	AA	BB	AA	BB	AA	AA	AA	AA	AA	AA	AA	AA	AA	BB	AA	AA	AA	AB	AA	AA
Bn-A01-p21512514	AB	BB	BB	BB	BB	BB	BB	BB	AA	BB	BB	BB	AA	BB	BB	BB	AA	AB	BB	BB	AA	AB	BB	BB	AB	BB	BB	BB	BB	BB	AA	BB	AA	BB	BB	BB	BB	BB	BB	BB	BB	BB	AA	BB	BB	BB	AB	BB	BB
Bn-A01-p21512663	AB	BB	BB	BB	BB	BB	BB	BB	AA	BB	BB	BB	AA	BB	BB	BB	AA	AB	BB	BB	AA	AB	BB	BB	AB	BB	BB	BB	BB	BB	AA	BB	AA	BB	BB	BB	BB	BB	BB	BB	BB	BB	AA	BB	BB	BB	AB	BB	BB
Bn-A01-p21517353	AB	AA	AA	AA	AA	AA	AA	AA	BB	AA	AA	AA	BB	AA	AA	AA	BB	AB	AA	AA	BB	AB	AA	AA	AB	AA	AA	AA	AA	AA	BB	AA	BB	AA	AA	AA	AA	AA	AA	AA	AA	AA	BB	AA	AA	AA	AB	AA	AA
Bn-A01-p21556957	BB	BB	BB	BB	BB	BB	BB	BB	BB	BB	BB	BB	BB	BB	BB	BB	BB	BB	BB	BB	BB	BB	BB	BB	BB	BB	BB	BB	BB	BB	BB	BB	BB	BB	BB	BB	BB	BB	BB	BB	BB	BB	BB	BB	BB	BB	BB	BB	BB
Bn-A01-p21605865	AB	AA	AA	AA	AA	AA	AA	AA	AA	AA	AA	AA	AA	AA	AA	AA	AA	AA	AA	AA	AA	AA	AA	AA	AA	AA	BB	AA	AA	AA	AA	AA	BB	AA	AA	BB	AA	AA	BB	AA	AB	AB	AA	AA	AA	AA	AB	AA	AB
Bn-A01-p21709916	AB	BB	BB	BB	BB	BB	BB	BB	AA	BB	BB	BB	AA	BB	BB	BB	AA	AB	BB	BB	AA	AB	BB	BB	AB	BB	BB	BB	BB	BB	BB	BB	AB	BB	BB	BB	BB	BB	BB	BB	BB	BB	AA	BB	BB	BB	AB	BB	BB
Bn-A01-p21715162	AB	AA	AA	AA	AA	AA	AA	AA	AA	AA	AA	AA	AA	AA	AA	AA	AA	AA	AA	AA	AA	AA	AA	AA	AA	AA	BB	AA	AA	AA	AA	AA	AB	AA	AA	BB	AA	AA	BB	AA	AB	AB	AA	AA	AA	AA	AB	AA	AB
Bn-A01-p21776083	BB	BB	BB	BB	BB	BB	BB	BB	BB	BB	BB	BB	BB	BB	BB	BB	BB	BB	BB	BB	BB	BB	BB	BB	BB	BB	BB	BB	BB	BB	BB	BB	BB	BB	BB	BB	BB	BB	BB	BB	BB	BB	BB	BB	BB	BB	BB	BB	BB
Bn-A01-p21776155	AA	AA	AA	AA	AA	AA	AA	AA	AA	AA	AA	AA	AA	AA	AA	AA	AA	AA	AA	AA	AA	AA	AA	AA	AA	AA	AA	AA	AA	AA	BB	AA	NC	AA	AA	AA	AA	AA	AA	AA	AA	AA	AA	AA	AA	AA	AA	AA	AA
Bn-A01-p21791128	BB	BB	BB	BB	BB	BB	BB	BB	BB	BB	BB	BB	BB	BB	BB	BB	BB	BB	BB	BB	BB	BB	BB	BB	BB	BB	BB	BB	BB	BB	AA	BB	BB	BB	BB	BB	BB	BB	BB	BB	BB	BB	BB	BB	BB	BB	BB	BB	BB
Bn-A01-p21855770	AB	AA	AA	AA	AA	AA	AA	AA	AA	AA	AA	AA	AA	AA	AA	AA	AA	AA	AA	AA	AA	AA	AA	AA	AA	AA	BB	AA	AA	AA	BB	AA	BB	AA	AA	BB	AA	AA	BB	AA	AB	AB	AA	AA	AA	AA	BB	AA	AB
Bn-A01-p21860162	AB	BB	BB	BB	BB	BB	BB	BB	BB	BB	BB	BB	BB	BB	BB	BB	BB	BB	BB	BB	BB	BB	BB	BB	BB	BB	AA	BB	BB	BB	BB	BB	BB	BB	BB	BB	BB	BB	BB	BB	BB	BB	BB	BB	BB	BB	BB	BB	BB
Bn-A01-p2187099	AA	AA	AA	AA	AA	AA	AA	AA	AB	AA	AA	AA	AA	AA	AA	AA	AB	AA	AA	AA	AA	AA	AA	AA	AA	AA	AA	AA	AA	AA	NC	AA	AB	AA	AA	AB	AB	AB	AA	AA	AA	AA	AA	AA	AA	AA	AA	AA	AA
Bn-A01-p21928497	AA	BB	BB	BB	BB	BB	BB	BB	AA	BB	BB	BB	AA	BB	BB	BB	AA	AB	BB	BB	AA	AB	BB	BB	AB	BB	AA	BB	BB	BB	BB	BB	BB	BB	BB	BB	BB	BB	BB	BB	BB	BB	AA	BB	BB	BB	BB	BB	BB
Bn-A01-p21928927	AB	BB	BB	BB	BB	BB	BB	BB	AA	BB	BB	BB	AA	BB	BB	BB	AA	AB	BB	BB	AA	AB	BB	BB	AB	BB	BB	BB	BB	BB	BB	BB	BB	BB	BB	BB	BB	BB	BB	BB	BB	BB	AA	BB	BB	BB	BB	BB	BB
Bn-A01-p21930611	BB	AA	AA	AA	AA	AA	AA	AA	BB	AA	AA	AA	BB	AA	AA	AA	BB	AB	AA	AA	BB	AB	AA	AA	AB	AA	BB	AA	AA	AA	BB	AA	BB	AA	AA	AA	AA	AA	AA	AA	AA	AA	BB	AA	AA	AA	AA	AA	AA
Bn-A01-p21930931	AB	BB	BB	BB	BB	BB	BB	BB	BB	BB	BB	BB	BB	BB	BB	BB	BB	BB	BB	BB	BB	BB	BB	BB	BB	BB	AA	BB	BB	BB	BB	BB	BB	BB	BB	BB	BB	BB	BB	BB	BB	BB	BB	BB	BB	BB	BB	BB	BB
Bn-A01-p21931228	BB	AA	AA	AA	AA	AA	AA	AA	BB	AA	AA	AA	BB	AA	AA	AA	BB	AB	AA	AA	BB	AB	AA	AA	AB	AA	BB	AA	AA	AA	BB	AA	BB	AA	AA	AA	AA	AA	AA	AA	AA	AA	BB	AA	AA	AA	AA	AA	AA
Bn-A01-p21931622	AB	BB	BB	BB	BB	BB	BB	BB	BB	BB	BB	BB	BB	BB	BB	BB	BB	BB	BB	BB	BB	BB	BB	BB	BB	BB	AA	BB	BB	BB	BB	BB	BB	BB	BB	BB	BB	BB	BB	BB	BB	BB	BB	BB	BB	BB	BB	BB	BB
Bn-A01-p21969405	BB	AA	AA	AA	AA	AA	AA	AA	BB	AA	AA	AA	BB	AA	AA	AA	BB	AB	AA	AA	BB	AB	AA	AA	AB	AA	BB	AA	AA	AA	BB	AA	BB	AA	AA	AA	AA	AA	AA	AA	AA	AA	BB	AA	AA	AA	AA	AA	AA
Bn-A01-p22038749	AB	AA	AA	AA	AA	AA	AA	AA	AA	AA	AA	AA	AA	AA	AA	AA	AA	AA	AA	AA	AA	AA	AA	AA	AA	AA	BB	AA	AA	AA	AA	AA	AB	AA	AA	BB	AA	AA	BB	AA	AB	AB	AA	AA	AA	AA	BB	AA	AB
Bn-A01-p22051502	AA	AA	AA	AA	AA	AA	AA	AA	AA	AA	AA	AA	AA	AA	AA	AA	AA	AA	AA	AA	AA	AA	AA	AA	AA	AA	AA	AA	AA	AA	AA	AA	AA	AA	AA	AA	AA	AA	AA	AA	AA	AA	AA	AA	AA	AA	AA	AA	AA
Bn-A01-p22051510	AB	AA	AA	AA	AA	AA	AA	AA	AA	AA	AA	AA	AA	AA	AA	AA	AA	AA	AA	AA	AA	AA	AA	AA	AA	AA	BB	AA	AA	AA	BB	AA	AA	AA	AA	AA	AA	AA	AA	AA	AA	AA	AA	AA	AA	AA	AA	AA	AA
Bn-A01-p2207452	BB	BB	BB	BB	BB	BB	BB	BB	AB	BB	BB	BB	BB	BB	BB	BB	AB	BB	BB	BB	BB	BB	BB	BB	BB	BB	BB	BB	BB	BB	NC	BB	AB	BB	BB	AB	BB	BB	BB	BB	BB	BB	BB	BB	BB	BB	BB	BB	BB
Bn-A01-p22087629	AB	AA	AA	AA	AA	AA	AA	AA	AA	AA	AA	AA	AA	AA	AA	AA	AA	AA	AA	AA	AA	AA	AA	AA	AA	AA	BB	AA	AA	AA	AA	AA	AA	AA	AA	AA	AA	AA	AA	AA	AA	AA	AA	AA	AA	AA	AA	AA	AA
Bn-A01-p22257309	AB	AA	AA	AA	AA	AA	AA	AA	AB	AA	AA	AA	AA	AA	AA	AA	AA	AA	AA	AA	BB	AB	AA	AA	AB	AA	BB	AA	AA	AA	BB	AA	BB	AA	AA	AB	AB	AB	BB	AA	AB	AB	BB	AA	AA	AA	BB	AA	AB
Bn-A01-p22265175	AA	AA	AA	AA	AA	AA	AA	AA	AA	AA	AA	AA	AA	AA	AA	AA	AA	AA	AA	AA	AA	AA	AA	AA	AA	AA	AA	AA	AA	AA	AA	AA	BB	AA	AA	AA	AA	AA	AA	AA	AA	AA	AA	AA	AA	AA	BB	AA	AB
Bn-A01-p2242890	AB	BB	BB	BB	BB	BB	BB	BB	AB	BB	BB	BB	BB	BB	BB	BB	AB	BB	BB	BB	BB	BB	BB	BB	BB	BB	BB	BB	BB	BB	BB	BB	NC	BB	BB	NC	BB	BB	BB	BB	BB	BB	BB	BB	BB	BB	AA	BB	AB
Bn-A01-p2254072	AB	AA	AA	AA	AA	AA	AA	AA	AA	AA	AA	AA	AA	AA	AA	AA	AA	AA	AA	AA	AA	AA	AA	AA	AA	AA	AA	AA	AA	AA	NC	AA	BB	AA	AA	AA	AB	AB	BB	AA	AB	AB	AA	AA	AA	AA	BB	AA	AB
Bn-A01-p2254235	AB	BB	BB	BB	BB	BB	BB	BB	BB	BB	BB	BB	BB	BB	BB	BB	BB	BB	BB	BB	BB	BB	BB	BB	BB	BB	BB	BB	BB	BB	NC	BB	AA	BB	BB	BB	AB	AB	AA	BB	AB	AB	BB	BB	BB	BB	AA	BB	AB
Bn-A01-p2261903	AA	AA	AA	AA	AA	AA	AA	AA	AA	AA	AA	AA	AA	AA	AA	AA	AA	AA	AA	AA	AA	AA	AA	AA	AA	AA	AA	AA	AA	AA	NC	AA	AA	AA	AA	AA	AA	AA	AA	AA	AA	AA	AA	AA	AA	AA	AA	AA	AA
Bn-A01-p22681496	AB	AA	AA	AA	AA	AA	AA	AA	AA	AA	AA	AA	AA	AA	AA	AA	AA	AA	AA	AA	AA	AA	AA	AA	AA	AA	BB	AA	AA	AA	BB	AA	NC	AA	AA	BB	AA	AA	BB	AA	AB	AB	AA	AA	AA	AA	BB	AA	AB
Bn-A01-p22685756	AA	AA	AA	AA	AA	AA	AA	AA	AA	AA	AA	AA	AA	AA	AA	AA	AA	AA	AA	AA	AA	AA	AA	AA	AA	AA	AA	AA	AA	AA	BB	AA	AA	AA	AA	AA	AA	AA	AA	AA	AA	AA	AA	AA	AA	AA	AB	AA	AA
Bn-A01-p22841111	AB	BB	BB	BB	BB	BB	BB	BB	BB	BB	BB	BB	BB	BB	BB	BB	BB	BB	BB	BB	BB	BB	BB	BB	BB	BB	AA	BB	BB	BB	AA	BB	AA	BB	BB	AA	BB	BB	AA	BB	AB	AB	BB	BB	BB	BB	AA	BB	AB
Bn-A01-p22949106	BB	BB	BB	BB	BB	BB	BB	BB	BB	BB	BB	BB	BB	BB	BB	BB	BB	BB	BB	BB	BB	BB	BB	BB	BB	BB	BB	BB	BB	BB	BB	BB	NC	BB	BB	AA	BB	BB	BB	BB	BB	BB	BB	BB	BB	BB	AB	BB	AB
Bn-A01-p23020726	AB	BB	BB	BB	BB	BB	BB	BB	AA	BB	BB	BB	AA	BB	BB	BB	AA	AB	BB	BB	AA	AB	BB	BB	AB	BB	BB	BB	BB	BB	BB	BB	BB	BB	BB	AA	BB	BB	AA	BB	AB	AB	AA	BB	BB	BB	AB	BB	AB
Bn-A01-p2303308	AA	AA	AA	AA	AA	AA	AA	AA	AA	AA	AA	AA	AA	AA	AA	AA	AA	AA	AA	AA	AA	AA	AA	AA	AA	AA	AA	AA	AA	AA	NC	AA	AB	AA	AA	AA	AB	AB	AA	AA	AA	AA	AA	AA	AA	AA	AA	AA	AA
Bn-A01-p2306938	BB	BB	BB	BB	BB	BB	BB	BB	BB	BB	BB	BB	BB	BB	BB	BB	BB	BB	BB	BB	BB	BB	BB	BB	BB	BB	BB	BB	BB	BB	NC	BB	BB	BB	BB	BB	BB	BB	BB	BB	BB	BB	BB	BB	BB	BB	BB	BB	BB
Bn-A01-p23085796	BB	AA	AA	AA	AA	AA	AA	AA	BB	AA	AA	AA	BB	AA	AA	AA	BB	AB	AA	AA	BB	NC	AA	AA	NC	AA	BB	AA	AA	AA	BB	AA	BB	AA	AA	BB	AA	AA	BB	AA	NC	AB	BB	AA	AA	AA	AB	AA	AB
Bn-A01-p23086253	BB	AA	AA	AA	AA	AA	AA	AA	BB	AA	AA	AA	BB	AA	AA	AA	BB	AB	AA	AA	BB	AB	AA	AA	AB	AA	BB	AA	AA	AA	NC	AA	BB	AA	AA	BB	AA	AA	BB	AA	AB	AB	BB	AA	AA	AA	AB	AA	AB
Bn-A01-p23087044	BB	AA	AA	AA	AA	AA	AA	AA	BB	AA	AA	AA	BB	AA	AA	AA	BB	AB	AA	AA	BB	AB	AA	AA	AB	AA	BB	AA	AA	AA	NC	AA	BB	AA	AA	BB	AA	AA	BB	AA	AB	AB	BB	AA	AA	AA	AB	AA	AB
Bn-A01-p23096147	BB	AA	AA	AA	AA	AA	AA	AA	BB	AA	AA	AA	BB	AA	AA	AA	BB	AB	AA	AA	BB	AB	AA	AA	AB	AA	BB	AA	AA	AA	BB	AA	BB	AA	AA	BB	AA	AA	BB	AA	AB	AB	BB	AA	AA	AA	AB	AA	AB
Bn-A01-p2311015	AA	AA	AA	AA	AA	AA	AA	AA	AA	AA	AA	AA	AA	AA	AA	AA	AA	AA	AA	AA	AA	AA	AA	AA	AA	AA	AA	AA	AA	AA	NC	AA	AB	AA	AA	AA	AB	AB	AA	AA	AA	AA	AA	AA	AA	AA	AA	AA	AA
Bn-A01-p23195492	BB	BB	BB	BB	BB	BB	BB	BB	BB	BB	BB	BB	BB	BB	BB	BB	BB	BB	BB	BB	BB	BB	BB	BB	BB	BB	BB	BB	BB	BB	AA	BB	AA	BB	BB	BB	BB	BB	BB	BB	BB	BB	BB	BB	BB	BB	BB	BB	BB
Bn-A01-p23253678	BB	BB	BB	BB	BB	BB	BB	BB	BB	BB	BB	BB	BB	BB	BB	BB	BB	BB	BB	BB	BB	BB	BB	BB	BB	BB	BB	BB	BB	BB	BB	BB	NC	BB	BB	BB	BB	BB	BB	BB	BB	BB	BB	BB	BB	BB	BB	BB	BB
Bn-A01-p23282001	NC	AA	AA	AA	AA	AA	AA	AA	AA	AA	AA	AA	AA	AA	AA	AA	AA	AA	AA	AA	AA	AA	AA	AA	AA	AA	BB	AA	AA	AA	BB	AA	BB	AA	AA	AA	AA	AA	AA	AA	AA	AA	AA	AA	AA	AA	AA	AA	AA
Bn-A01-p23322438	AA	BB	BB	BB	BB	BB	BB	BB	AA	BB	BB	BB	AA	BB	BB	BB	AA	AB	BB	BB	AA	AB	BB	BB	AB	BB	AA	BB	BB	BB	BB	BB	AA	BB	BB	BB	BB	BB	AA	BB	AB	AB	AA	BB	BB	BB	BB	BB	BB
Bn-A01-p23330944	AA	AA	AA	AA	AA	AA	AA	AA	AA	AA	AA	AA	AA	AA	AA	AA	AA	AA	AA	AA	AA	AA	AA	AA	AA	AA	NC	AA	AA	AA	AA	AA	AA	AA	AA	AA	AA	AA	AA	AA	AA	AA	AA	AA	AA	AA	AA	AA	AA
Bn-A01-p2340048	AB	AA	AA	AA	AA	AA	AA	AA	AB	AA	AA	AA	BB	AA	AA	AA	AB	AB	AA	AA	BB	AB	AA	AA	AB	AA	BB	AA	AA	AA	NC	AA	AB	AA	AA	AB	NC	NC	AA	AA	AA	AA	BB	AA	AA	AA	AA	AA	AA
Bn-A01-p2341408	AB	BB	BB	BB	BB	BB	BB	BB	AB	BB	BB	BB	AA	BB	BB	BB	AB	AB	BB	BB	AA	AB	BB	BB	AB	BB	AA	BB	BB	BB	NC	BB	AB	BB	BB	AB	AB	AB	BB	BB	BB	BB	AA	BB	BB	BB	BB	BB	BB
Bn-A01-p23472646	BB	BB	BB	BB	BB	BB	BB	BB	BB	BB	BB	BB	BB	BB	BB	BB	BB	BB	BB	BB	BB	BB	BB	BB	BB	BB	BB	BB	BB	BB	BB	BB	BB	BB	BB	AA	BB	BB	BB	BB	BB	BB	BB	BB	BB	BB	AB	BB	AB
Bn-A01-p23477194	AB	AA	AA	AA	AA	AA	AA	AA	AA	AA	AA	AA	AA	AA	AA	AA	AA	AA	AA	AA	AA	AA	AA	AA	AA	AA	BB	AA	AA	AA	BB	AA	AB	AA	AA	BB	AA	AA	AA	AA	AA	AA	AA	AA	AA	AA	AB	AA	AB
Bn-A01-p23493920	AB	AA	AA	AA	AA	AA	AA	AA	AA	AA	AA	AA	AA	AA	AA	AA	AA	AA	AA	AA	AA	AA	AA	AA	AA	AA	AB	AA	AA	AA	BB	AA	BB	AA	AA	AB	AA	AA	AA	AA	AA	AA	AA	AA	AA	AA	AB	AA	AB
Bn-A01-p23586266	AB	AA	AA	AA	AA	AA	AA	AA	AA	AA	AA	AA	AA	AA	AA	AA	AA	AA	AA	AA	AA	AA	AA	AA	AA	AA	BB	AA	AA	AA	AA	AA	AA	AA	AA	BB	AA	AA	AA	AA	AA	AA	AA	AA	AA	AA	BB	AA	AB
Bn-A01-p23602361	BB	BB	BB	BB	BB	BB	BB	BB	BB	BB	BB	BB	BB	BB	BB	BB	BB	BB	BB	BB	BB	BB	BB	BB	BB	BB	BB	BB	BB	BB	BB	BB	BB	BB	BB	BB	BB	BB	BB	BB	BB	BB	BB	BB	BB	BB	BB	BB	BB
Bn-A01-p23616839	AB	AA	AA	AA	AA	AA	AA	AA	AA	AA	AA	AA	AA	AA	AA	AA	AA	AA	AA	AA	AA	AA	AA	AA	AA	AA	BB	AA	AA	AA	BB	AA	BB	AA	AA	BB	AA	AA	AA	AA	AA	AA	AA	AA	AA	AA	BB	AA	AB
Bn-A01-p23638107	AA	BB	BB	BB	BB	BB	BB	BB	AA	BB	BB	BB	AA	BB	BB	BB	AA	AB	BB	BB	AA	AB	BB	BB	AB	BB	AA	BB	BB	BB	BB	BB	NC	BB	BB	BB	BB	BB	AA	BB	AB	AB	AA	BB	BB	BB	BB	BB	BB
Bn-A01-p2365493	AA	BB	BB	BB	BB	BB	BB	BB	AB	BB	BB	BB	AA	BB	BB	BB	AB	AB	BB	BB	AA	AB	BB	BB	AB	BB	AA	BB	BB	BB	NC	BB	AA	BB	BB	AB	AB	AB	AA	BB	AB	AB	AA	BB	BB	BB	AA	BB	AB
Bn-A01-p2365667	AA	BB	BB	BB	BB	BB	BB	BB	AB	BB	BB	BB	AA	BB	BB	BB	AB	AB	BB	BB	AA	AB	BB	BB	AB	BB	AA	BB	BB	BB	NC	BB	AA	BB	BB	AB	AB	AB	AA	BB	AB	AB	AA	BB	BB	BB	AA	BB	AB
Bn-A01-p23685466	AA	AA	AA	AA	AA	AA	AA	AA	AA	AA	AA	AA	AA	AA	AA	AA	AA	AA	AA	AA	AA	AA	AA	AA	AA	AA	AA	AA	AA	AA	BB	AA	AA	AA	AA	AA	AA	AA	AA	AA	AA	AA	AA	AA	AA	AA	AA	AA	AA
Bn-A01-p23694782	AB	BB	BB	BB	BB	BB	BB	BB	AA	BB	BB	BB	AA	BB	BB	BB	AA	AB	BB	BB	AA	AB	BB	BB	AB	BB	BB	BB	BB	BB	NC	BB	BB	BB	BB	BB	BB	BB	AA	BB	AB	AB	AA	BB	BB	BB	BB	BB	BB
Bn-A01-p23739022	BB	AA	AA	AA	AA	AA	AA	AA	BB	AA	AA	AA	BB	AA	AA	AA	BB	AB	AA	AA	BB	AB	AA	AA	AB	AA	BB	AA	AA	AA	AA	AA	BB	AA	AA	BB	AA	AA	BB	AA	AB	AB	BB	AA	AA	AA	BB	AA	AB
Bn-A01-p23809071	BB	BB	BB	BB	BB	BB	BB	BB	BB	BB	BB	BB	BB	BB	BB	BB	BB	BB	BB	BB	BB	BB	BB	BB	BB	BB	BB	BB	BB	BB	BB	BB	BB	BB	BB	BB	BB	BB	BB	BB	BB	BB	BB	BB	BB	BB	BB	BB	BB
Bn-A01-p23815268	AA	AA	AA	AA	AA	AA	AA	AA	AA	AA	AA	AA	AA	AA	AA	AA	AA	AA	AA	AA	AA	AA	AA	AA	AA	AA	AA	AA	AA	AA	BB	AA	AA	AA	AA	AA	AA	AA	AA	AA	AA	AA	AA	AA	AA	AA	AA	AA	AA
Bn-A01-p2387124	AA	AA	AA	AA	AA	AA	AA	AA	AA	AA	AA	AA	AA	AA	AA	AA	AA	AA	AA	AA	AA	AA	AA	AA	AA	AA	AA	AA	AA	AA	NC	AA	AB	AA	AA	AA	AA	AA	AA	AA	AA	AA	AA	AA	AA	AA	AA	AA	AA
Bn-A01-p23905191	AA	BB	BB	BB	BB	BB	BB	BB	AA	BB	BB	BB	AA	BB	BB	BB	AA	AB	BB	BB	AA	AB	BB	BB	AB	BB	AA	BB	BB	BB	BB	BB	AB	BB	BB	AA	AB	AB	AA	BB	AB	AB	AA	BB	BB	BB	AA	BB	AB
Bn-A01-p23938571	AB	BB	BB	BB	BB	BB	BB	BB	AB	BB	BB	BB	AB	BB	BB	BB	AA	AB	BB	BB	AB	AB	BB	BB	AB	BB	BB	BB	BB	BB	BB	BB	BB	BB	BB	BB	BB	BB	AB	BB	AB	AB	AB	BB	BB	BB	BB	BB	BB
Bn-A01-p23943508	AB	BB	BB	BB	BB	BB	BB	BB	BB	BB	BB	BB	BB	BB	BB	BB	BB	BB	BB	BB	BB	BB	BB	BB	BB	BB	AB	BB	BB	BB	BB	BB	BB	BB	BB	BB	BB	BB	BB	BB	BB	BB	BB	BB	BB	BB	BB	BB	BB
Bn-A01-p23948008	AB	BB	BB	BB	BB	BB	BB	BB	AB	BB	BB	BB	AB	BB	BB	BB	BB	BB	BB	BB	AB	AB	BB	BB	AB	BB	NC	BB	BB	BB	BB	BB	AB	BB	BB	BB	AB	AB	AB	BB	AB	AB	AB	BB	BB	BB	BB	BB	BB
Bn-A01-p23961368	AB	AA	AA	AA	AA	AA	AA	AA	AB	AA	AA	AA	AB	AA	AA	AA	BB	AB	AA	AA	AB	AB	AA	AA	AB	AA	AA	AA	AA	AA	BB	AA	AB	AA	AA	AA	AA	AA	AB	AA	AB	AB	AB	AA	AA	AA	AA	AA	AA
Bn-A01-p24020373	AB	BB	BB	BB	BB	BB	BB	BB	AB	BB	BB	BB	AB	BB	BB	BB	AA	AB	BB	BB	AB	AB	BB	BB	AB	BB	AB	BB	BB	BB	BB	BB	BB	BB	BB	BB	BB	BB	AB	BB	AB	AB	AB	BB	BB	BB	BB	BB	BB
Bn-A01-p24070704	NC	AA	AA	AA	AA	AA	AA	AA	AA	AA	AA	AA	AA	AA	AA	AA	AB	AB	AA	AA	AA	AA	AA	AA	AA	AA	BB	AA	AA	AA	BB	AA	BB	AA	AA	AA	AA	AA	AA	AA	AA	AA	AB	AA	AA	AA	BB	AA	AB
Bn-A01-p24310993	AB	AA	AA	AA	AA	AA	AA	AA	AA	AA	AA	AA	AA	AA	AA	AA	AA	AA	AA	AA	AA	AA	AA	AA	AA	AA	AB	AA	AA	AA	BB	AA	AA	AA	AA	AA	AA	AA	AA	AA	AA	AA	AA	AA	AA	AA	AA	AA	AA
Bn-A01-p24319792	AA	BB	BB	BB	BB	BB	BB	BB	NC	BB	BB	BB	NC	BB	BB	BB	NC	BB	BB	BB	NC	BB	BB	BB	BB	BB	AA	BB	BB	BB	AA	BB	NC	BB	BB	AA	BB	BB	NC	BB	BB	BB	NC	BB	BB	BB	AA	BB	AB
Bn-A01-p24320794	BB	AA	AA	AA	AA	AA	AA	AA	NC	AA	AA	AA	NC	AA	AA	AA	NC	AA	AA	AA	NC	AA	AA	AA	AA	AA	BB	AA	AA	AA	BB	AA	NC	AA	AA	BB	AA	AA	NC	AA	AA	AA	NC	AA	AA	AA	BB	AA	AB
Bn-A01-p2445468	BB	BB	BB	BB	BB	BB	BB	BB	BB	BB	BB	BB	BB	BB	BB	BB	BB	BB	BB	BB	BB	BB	BB	BB	BB	BB	BB	BB	BB	BB	NC	BB	AB	BB	BB	BB	BB	BB	BB	BB	BB	BB	BB	BB	BB	BB	BB	BB	BB
Bn-A01-p24504495	AB	AA	AA	AA	AA	AA	AA	AA	BB	AA	AA	AA	BB	AA	AA	AA	BB	AB	AA	AA	BB	AB	AA	AA	AB	AA	AA	AA	AA	AA	AA	AA	AA	AA	AA	AA	AA	AA	BB	AA	AB	AB	BB	AA	AA	AA	AA	AA	AA
Bn-A01-p2453633	BB	BB	BB	BB	BB	BB	BB	BB	BB	BB	BB	BB	BB	BB	BB	BB	BB	BB	BB	BB	BB	BB	BB	BB	BB	BB	BB	BB	BB	BB	NC	BB	AB	BB	BB	BB	BB	BB	BB	BB	BB	BB	BB	BB	BB	BB	BB	BB	BB
Bn-A01-p2453758	BB	BB	BB	BB	BB	BB	BB	BB	BB	BB	BB	BB	BB	BB	BB	BB	BB	BB	BB	BB	BB	BB	BB	BB	BB	BB	BB	BB	BB	BB	NC	BB	AB	BB	BB	BB	BB	BB	BB	BB	BB	BB	BB	BB	BB	BB	BB	BB	BB
Bn-A01-p24565084	AB	BB	BB	BB	BB	BB	BB	BB	AA	BB	BB	BB	AA	BB	BB	BB	AA	AB	BB	BB	AA	AB	BB	BB	AB	BB	BB	BB	BB	BB	BB	BB	BB	BB	BB	BB	BB	BB	AA	BB	AB	AB	AA	BB	BB	BB	BB	BB	BB
Bn-A01-p24565311	AB	AA	AA	AA	AA	AA	AA	AA	BB	AA	AA	AA	BB	AA	AA	AA	BB	AB	AA	AA	BB	AB	AA	AA	AB	AA	AA	AA	AA	AA	NC	AA	AA	AA	AA	AA	AA	AA	BB	AA	AB	AB	BB	AA	AA	AA	AA	AA	AA
Bn-A01-p24575679	AB	BB	BB	BB	BB	BB	BB	BB	AA	BB	BB	BB	AA	BB	BB	BB	AA	AB	BB	BB	AA	AB	BB	BB	AB	BB	BB	BB	BB	BB	BB	BB	BB	BB	BB	BB	BB	BB	AA	BB	AB	AB	AA	BB	BB	BB	BB	BB	BB
Bn-A01-p24634303	AB	BB	BB	BB	BB	BB	BB	BB	AA	BB	BB	BB	AA	BB	BB	BB	AA	AB	BB	BB	AA	AB	BB	BB	AB	BB	BB	BB	BB	BB	AA	BB	AB	BB	BB	BB	BB	BB	AA	BB	AB	AB	AA	BB	BB	BB	BB	BB	BB
Bn-A01-p24635378	AB	BB	BB	BB	BB	BB	BB	BB	AA	BB	BB	BB	AA	BB	BB	BB	AA	AB	BB	BB	AA	AB	BB	BB	AB	BB	BB	BB	BB	BB	BB	BB	BB	BB	BB	BB	BB	BB	AA	BB	AB	AB	AA	BB	BB	BB	BB	BB	BB
Bn-A01-p24646334	AB	AA	AA	AA	AA	AA	AA	AA	AA	AA	AA	AA	AA	AA	AA	AA	AA	AA	AA	AA	AA	AA	AA	AA	AA	AA	BB	AA	AA	AA	BB	AA	BB	AA	AA	BB	AA	AA	AA	AA	AA	AA	AA	AA	AA	AA	BB	AA	AB
Bn-A01-p24696367	BB	BB	BB	BB	BB	BB	BB	BB	BB	BB	BB	BB	BB	BB	BB	BB	BB	BB	BB	BB	BB	BB	BB	BB	BB	BB	BB	BB	BB	BB	BB	BB	BB	BB	BB	BB	BB	BB	BB	BB	BB	BB	BB	BB	BB	BB	BB	BB	BB
Bn-A01-p24697185	AB	AA	AA	AA	AA	AA	AA	AA	AA	AA	AA	AA	AB	AA	AA	AA	AA	AA	AA	AA	AB	AB	AA	AA	AB	AA	AB	AA	AA	AA	BB	AA	AB	AA	AA	AA	AB	AB	AB	AA	AB	AB	AB	AA	AA	AA	AA	AA	AA
Bn-A01-p24705790	AB	NC	NC	NC	NC	NC	NC	NC	NC	NC	NC	NC	AA	NC	NC	NC	NC	NC	NC	NC	AA	AA	NC	NC	AA	NC	AB	NC	NC	NC	BB	NC	BB	NC	NC	BB	AA	AA	AA	NC	AA	AA	AA	NC	NC	NC	BB	NC	BB
Bn-A01-p24706378	AB	AA	AA	AA	AA	AA	AA	AA	AA	AA	AA	AA	AB	AA	AA	AA	AA	AA	AA	AA	AB	AB	AA	AA	AB	AA	AB	AA	AA	AA	AA	AA	AA	AA	AA	AA	AB	AB	AB	AA	AB	AB	AB	AA	AA	AA	AA	AA	AA
Bn-A01-p24707727	AB	BB	BB	BB	BB	BB	BB	BB	BB	BB	BB	BB	AB	BB	BB	BB	BB	BB	BB	BB	AB	AB	BB	BB	AB	BB	AB	BB	BB	BB	BB	BB	BB	BB	BB	BB	NC	AB	AB	BB	AB	AB	AB	BB	BB	BB	BB	BB	BB
Bn-A01-p2478054	AB	AA	AA	AA	AA	AA	AA	AA	AB	AA	AA	AA	BB	AA	AA	AA	AB	AB	AA	AA	BB	AB	AA	AA	AB	AA	BB	AA	AA	AA	NC	AA	BB	AA	AA	AB	AA	AA	BB	AA	AB	AB	BB	AA	AA	AA	BB	AA	AB
Bn-A01-p24811222	AB	BB	BB	BB	BB	BB	BB	BB	BB	BB	BB	BB	BB	BB	BB	BB	BB	BB	BB	BB	BB	BB	BB	BB	BB	BB	AB	BB	BB	BB	AA	BB	NC	BB	BB	AA	BB	BB	BB	BB	BB	BB	BB	BB	BB	BB	AA	BB	AB
Bn-A01-p24812396	AB	AB	AB	AB	AB	AB	AB	AB	BB	BB	BB	BB	AB	BB	BB	BB	AB	BB	AB	AB	AB	AB	BB	BB	AB	BB	AB	BB	AB	AB	NC	AB	AB	BB	BB	AB	AB	BB	BB	AB	BB	AB	BB	AB	AB	AB	AB	BB	AB
Bn-A01-p24829245	AB	BB	BB	BB	BB	BB	BB	BB	BB	BB	BB	BB	AB	BB	BB	BB	BB	BB	BB	BB	AB	AB	BB	BB	AB	BB	AB	BB	BB	BB	AB	BB	NC	BB	BB	BB	NC	AB	NC	BB	AB	AB	AB	BB	BB	BB	BB	BB	BB
Bn-A01-p24835306	AB	BB	BB	BB	BB	BB	BB	BB	BB	BB	BB	BB	AB	BB	BB	BB	BB	BB	BB	BB	AB	AB	BB	BB	AB	BB	AB	BB	BB	BB	BB	BB	NC	BB	BB	BB	AB	AB	NC	BB	AB	AB	AB	BB	BB	BB	BB	BB	BB
Bn-A01-p24839451	NC	AA	AA	AA	AA	AA	AA	AA	AA	AA	AA	AA	NC	AA	AA	AA	AA	AA	AA	AA	AB	NC	AA	AA	NC	AA	AB	AA	AA	AA	AA	AA	BB	AA	AA	AA	NC	NC	AB	AA	NC	AB	NC	AA	AA	AA	AA	AA	AA
Bn-A01-p24840306	AB	AA	AA	AA	AA	AA	AA	AA	AA	AA	AA	AA	AB	AA	AA	AA	AA	AA	AA	AA	AB	AB	AA	AA	AB	AA	AB	AA	AA	AA	AA	AA	NC	AA	AA	AA	NC	NC	NC	AA	NC	AB	AB	AA	AA	AA	AA	AA	AA
Bn-A01-p24920662	AB	BB	BB	BB	BB	BB	BB	BB	AA	BB	BB	BB	AB	BB	BB	BB	AA	AB	BB	BB	AB	AB	BB	BB	AB	BB	AB	BB	BB	BB	AA	BB	AB	BB	BB	AA	BB	BB	AB	BB	AB	BB	AB	BB	BB	BB	AA	BB	AB
Bn-A01-p24921355	AB	BB	BB	BB	BB	BB	BB	BB	AA	BB	BB	BB	AB	BB	BB	BB	AA	AB	BB	BB	AB	AB	BB	BB	AB	BB	AB	BB	BB	BB	AA	BB	NC	BB	BB	AA	BB	BB	AB	BB	AB	BB	AB	BB	BB	BB	AA	BB	AB
Bn-A01-p24950985	BB	BB	BB	BB	BB	BB	BB	BB	BB	BB	BB	BB	BB	BB	BB	BB	BB	BB	BB	BB	BB	BB	BB	BB	BB	BB	BB	BB	BB	BB	BB	BB	BB	BB	BB	BB	BB	BB	BB	BB	BB	BB	BB	BB	BB	BB	BB	BB	BB
Bn-A01-p24976705	AB	AB	AB	AB	AB	AB	AB	AB	AA	AB	AB	AB	AB	AB	AB	AB	AA	AB	AB	AB	AB	AB	AB	AB	AB	AB	AB	AB	AB	AB	AA	AB	AA	AB	AB	AA	NC	BB	NC	AB	AB	NC	AB	AB	AB	AB	AA	AB	AB
Bn-A01-p2501423	AA	NC	NC	NC	NC	NC	NC	NC	NC	NC	NC	NC	NC	NC	NC	NC	NC	NC	NC	NC	NC	NC	NC	NC	NC	NC	NC	NC	NC	NC	NC	NC	NC	NC	NC	NC	NC	NC	BB	NC	BB	BB	NC	NC	NC	NC	BB	NC	BB
Bn-A01-p25032772	NC	NC	NC	NC	NC	NC	NC	NC	BB	NC	NC	NC	BB	NC	NC	NC	BB	BB	NC	NC	NC	NC	NC	NC	NC	NC	NC	NC	NC	NC	AA	NC	BB	NC	NC	NC	NC	NC	BB	NC	NC	BB	BB	NC	NC	NC	NC	NC	NC
Bn-A01-p25117730	AA	AA	AA	AA	AA	AA	AA	AA	AA	AA	AA	AA	AA	AA	AA	AA	AA	AA	AA	AA	AA	AA	AA	AA	AA	AA	AB	AA	AA	AA	AA	AA	BB	AA	AA	AB	AB	AB	AA	AA	AA	AA	AA	AA	AA	AA	AB	AA	AB
Bn-A01-p25196502	BB	BB	BB	BB	BB	BB	BB	BB	BB	BB	BB	BB	AB	BB	BB	BB	AA	NC	BB	BB	AA	NC	BB	BB	NC	BB	BB	BB	BB	BB	BB	BB	AA	BB	BB	BB	NC	NC	AA	BB	NC	NC	NC	BB	BB	BB	BB	BB	BB
Bn-A01-p25235998	NC	AA	AA	AA	AA	AA	AA	AA	AB	AA	AA	AA	NC	AA	AA	AA	NC	AB	AA	AA	AB	AB	AA	AA	AB	AA	NC	AA	AA	AA	NC	AA	BB	AA	AA	AB	AA	AA	NC	AA	AB	AB	NC	AA	AA	AA	AA	AA	AA
Bn-A01-p25255567	NC	AB	AB	AB	AB	AB	AB	AB	BB	AB	AB	AB	BB	AB	AB	AB	BB	AB	AB	AB	BB	NC	AB	AB	NC	AB	AB	AB	AB	AB	BB	AB	BB	AB	AB	AB	AB	AB	BB	AB	NC	NC	BB	AB	AB	AB	AB	AB	AB
Bn-A01-p25326722	AB	AA	AA	AA	AA	AA	AA	AA	BB	AA	AA	AA	BB	AA	AA	AA	BB	AB	AA	AA	BB	AB	AA	AA	AB	AA	AB	AA	AA	AA	AA	AA	BB	AA	AA	AB	AA	AA	BB	AA	AB	AB	BB	AA	AA	AA	AA	AA	AA
Bn-A01-p25351684	AA	AA	AA	AA	AA	AA	AA	AA	AA	AA	AA	AA	AB	AA	AA	AA	BB	NC	AA	AA	BB	NC	AA	AA	NC	AA	AA	AA	AA	AA	AA	AA	BB	AA	AA	AA	NC	NC	BB	AA	AB	NC	NC	AA	AA	AA	AA	AA	AA
Bn-A01-p25429100	AA	BB	BB	BB	BB	BB	BB	BB	AA	BB	BB	BB	AB	BB	BB	BB	BB	BB	BB	BB	BB	BB	BB	BB	BB	BB	AA	BB	BB	BB	NC	BB	BB	BB	BB	AA	BB	BB	BB	BB	BB	BB	AB	BB	BB	BB	AA	BB	AB
Bn-A01-p25453874	AB	BB	BB	BB	BB	BB	BB	BB	AB	BB	BB	BB	NC	BB	BB	BB	NC	AB	BB	BB	AB	AB	BB	BB	AB	BB	AB	BB	BB	BB	BB	BB	AA	BB	BB	AB	BB	BB	NC	BB	AB	AB	NC	BB	BB	BB	BB	BB	BB
Bn-A01-p25462155	AB	AB	AB	AB	AB	AB	AB	AB	BB	AB	AB	AB	BB	AB	AB	AB	BB	AB	AB	AB	BB	AB	AB	AB	AB	AB	AB	AB	AB	AB	BB	AB	BB	AB	AB	AB	AB	AB	BB	AB	AB	AB	BB	AB	AB	AB	BB	AB	AB
Bn-A01-p25480397	NC	AA	AA	AA	AA	AA	AA	AA	BB	AA	AA	AA	BB	AA	AA	AA	BB	AB	AA	AA	BB	AB	AA	AA	AB	AA	AB	AA	AA	AA	AA	AA	BB	AA	AA	AB	AA	AA	BB	AA	AB	AB	BB	AA	AA	AA	BB	AA	AB
Bn-A01-p25512934	NC	AA	AA	AA	AA	AA	AA	AA	BB	AA	AA	AA	BB	AA	AA	AA	BB	AB	AA	AA	BB	AB	AA	AA	AB	AA	AB	AA	AA	AA	BB	AA	NC	AA	AA	AB	AA	AA	BB	AA	AB	AB	BB	AA	AA	AA	AA	AA	AA
Bn-A01-p25517270	AA	AA	AA	AA	AA	AA	AA	AA	AA	AA	AA	AA	AA	AA	AA	AA	AA	AA	AA	AA	AA	AA	AA	AA	AA	AA	AA	AA	AA	AA	BB	AA	BB	AA	AA	AA	AA	AA	AA	AA	AA	AA	AA	AA	AA	AA	BB	AA	AB
Bn-A01-p25572254	NC	AA	AA	AA	AA	AA	AA	AA	BB	AA	AA	AA	BB	AA	AA	AA	BB	AB	AA	AA	BB	AB	AA	AA	AB	AA	AB	AA	AA	AA	BB	AA	BB	AA	AA	BB	AA	AA	BB	AA	AB	AB	BB	AA	AA	AA	AA	AA	AA
Bn-A01-p26010353	AA	AA	AA	AA	AA	AA	AA	AA	AA	AA	AA	AA	AA	AA	AA	AA	AA	AA	AA	AA	AA	AA	AA	AA	AA	AA	AA	AA	AA	AA	BB	AA	BB	AA	AA	AA	AA	AA	AA	AA	AA	AA	AA	AA	AA	AA	AA	AA	AA
Bn-A01-p26366791	AB	AA	AA	AA	AA	AA	AA	AA	AA	AA	AA	AA	AB	AA	AA	AA	AA	AA	AA	AA	AB	AB	AA	AA	AB	AA	AB	AA	AA	AA	AA	AA	AA	AA	AA	AA	AB	AB	AB	AA	AB	AB	AA	AA	AA	AA	AA	AA	AA
Bn-A01-p26423587	AB	BB	BB	BB	BB	BB	BB	BB	AA	BB	BB	BB	AA	BB	BB	BB	AA	AB	BB	BB	BB	BB	BB	BB	BB	BB	AB	BB	BB	BB	AA	BB	AA	BB	BB	BB	BB	BB	AB	BB	BB	AB	AA	BB	BB	BB	BB	BB	BB
Bn-A01-p26425810	AA	AA	AA	AA	AA	AA	AA	AA	BB	AA	AA	AA	BB	AA	AA	AA	BB	AB	AA	AA	AA	AA	AA	AA	AA	AA	NC	AA	AA	AA	NC	AA	NC	AA	AA	AA	AA	AA	AA	AA	AA	AA	BB	AA	AA	AA	AA	AA	AA
Bn-A01-p26461873	AA	AA	AA	AA	AA	AA	AA	AA	AA	AA	AA	AA	AA	AA	AA	AA	AA	AA	AA	AA	AA	AA	AA	AA	AA	AA	AA	AA	AA	AA	AA	AA	AA	AA	AA	BB	AA	AA	AA	AA	AA	AA	AA	AA	AA	AA	BB	AA	AB
Bn-A01-p26594603	AB	AB	AB	AB	AB	AB	AB	AB	AB	AB	AB	AB	AB	AB	AB	AB	AB	AB	AB	AB	AB	AB	AB	AB	AB	AB	AA	AB	AB	AB	AA	AB	AA	AB	AB	AA	AB	AB	AB	AB	AB	AB	NC	AB	AB	AB	AA	AB	AB
Bn-A01-p26604864	AA	AA	AA	AA	AA	AA	AA	AA	AA	AA	AA	AA	AA	AA	AA	AA	AA	AA	AA	AA	AA	AA	AA	AA	AA	AA	AA	AA	AA	AA	AA	AA	AA	AA	AA	BB	AA	AA	AA	AA	AA	AA	AA	AA	AA	AA	BB	AA	AB
Bn-A01-p26614232	AB	AA	AA	AA	AA	AA	AA	AA	AA	AA	AA	AA	AA	AA	AA	AA	AA	AA	AA	AA	AA	AA	AA	AA	AA	AA	BB	AA	AA	AA	BB	AA	NC	AA	AA	BB	AA	AA	AB	AA	AA	AB	AA	AA	AA	AA	BB	AA	AB
Bn-A01-p26759778	BB	AA	AA	AA	AA	AA	AA	AA	BB	AA	AA	AA	BB	AA	AA	AA	BB	AB	AA	AA	BB	AB	AA	AA	AB	AA	BB	AA	AA	AA	BB	AA	NC	AA	AA	AA	AB	AB	BB	AA	AB	AB	BB	AA	AA	AA	AA	AA	AA
Bn-A01-p26866541	AB	BB	BB	BB	BB	BB	BB	BB	AA	BB	BB	BB	AA	BB	BB	BB	AA	AB	BB	BB	AA	AB	BB	BB	AB	BB	AA	BB	BB	BB	AA	BB	BB	BB	BB	AB	AB	AB	AA	BB	AB	AB	AA	BB	BB	BB	AA	BB	AB
Bn-A01-p26914512	BB	AA	AA	AA	AA	AA	AA	AA	BB	AA	AA	AA	BB	AA	AA	AA	BB	AB	AA	AA	BB	AB	AA	AA	AB	AA	BB	AA	AA	AA	AA	AA	AB	AA	AA	AB	AB	AB	BB	AA	AB	AB	BB	AA	AA	AA	BB	AA	AB
Bn-A01-p26940404	BB	BB	BB	BB	BB	BB	BB	BB	BB	BB	BB	BB	BB	BB	BB	BB	BB	BB	BB	BB	BB	BB	BB	BB	BB	BB	BB	BB	BB	BB	AA	BB	BB	BB	BB	BB	AB	AB	BB	BB	BB	BB	BB	BB	BB	BB	AA	BB	AB
Bn-A01-p26956455	AA	AA	AA	AA	AA	AA	AA	AA	AA	AA	AA	AA	AA	AA	AA	AA	AA	AA	AA	AA	AA	AA	AA	AA	AA	AA	AA	AA	AA	AA	BB	AA	AA	AA	AA	AA	AB	AB	AA	AA	AA	AA	AA	AA	AA	AA	BB	AA	AB
Bn-A01-p26968952	NC	AA	AA	AA	AA	AA	AA	AA	NC	AA	AA	AA	NC	AA	AA	AA	NC	AA	AA	AA	NC	AA	AA	AA	AA	AA	NC	AA	AA	AA	AA	AA	AA	AA	AA	AA	NC	AB	NC	AA	AA	AA	NC	AA	AA	AA	BB	AA	AB
Bn-A01-p26998962	AA	AA	AA	AA	AA	AA	AA	AA	AA	AA	AA	AA	AA	AA	AA	AA	AA	AA	AA	AA	AA	AA	AA	AA	AA	AA	AA	AA	AA	AA	BB	AA	AA	AA	AA	AA	AA	AA	AA	AA	AA	AA	AA	AA	AA	AA	AA	AA	AA
Bn-A01-p2699907	BB	BB	BB	BB	BB	BB	BB	BB	BB	BB	BB	BB	BB	BB	BB	BB	BB	BB	BB	BB	BB	BB	BB	BB	BB	BB	BB	BB	BB	BB	BB	BB	BB	BB	BB	BB	AB	AB	AA	BB	AB	AB	BB	BB	BB	BB	AA	BB	AB
Bn-A01-p27012139	AA	AA	AA	AA	AA	AA	AA	AA	AA	AA	AA	AA	AA	AA	AA	AA	AA	AA	AA	AA	AA	AA	AA	AA	AA	AA	AA	AA	AA	AA	BB	AA	AA	AA	AA	AA	NC	NC	AA	AA	AA	AA	AA	AA	AA	AA	BB	AA	NC
Bn-A01-p2713583	BB	BB	BB	BB	BB	BB	BB	BB	BB	BB	BB	BB	BB	BB	BB	BB	BB	BB	BB	BB	BB	BB	BB	BB	BB	BB	BB	BB	BB	BB	NC	BB	BB	BB	BB	BB	BB	BB	BB	BB	BB	BB	BB	BB	BB	BB	BB	BB	BB
Bn-A01-p27147782	BB	NC	NC	NC	NC	NC	NC	NC	NC	NC	NC	NC	BB	NC	NC	NC	NC	NC	NC	NC	BB	BB	NC	NC	BB	NC	BB	NC	NC	NC	NC	NC	NC	NC	NC	BB	AB	AB	BB	NC	BB	BB	NC	NC	NC	NC	BB	NC	BB
Bn-A01-p27263558	BB	BB	BB	BB	BB	BB	BB	BB	BB	BB	BB	BB	BB	BB	BB	BB	BB	BB	BB	BB	BB	BB	BB	BB	BB	BB	BB	BB	BB	BB	AA	BB	AA	BB	BB	AA	BB	BB	NC	BB	BB	NC	BB	BB	BB	BB	AA	BB	AB
Bn-A01-p27293125	AB	AA	AA	AA	AA	AA	AA	AA	AA	AA	AA	AA	AA	AA	AA	AA	AA	AA	AA	AA	AA	AA	AA	AA	AA	AA	AB	AA	AA	AA	AA	AA	AA	AA	AA	AA	AB	AB	AA	AA	AA	AA	AA	AA	AA	AA	AA	AA	AA
Bn-A01-p27331467	AB	BB	BB	BB	BB	BB	BB	BB	BB	BB	BB	BB	BB	BB	BB	BB	BB	BB	BB	BB	BB	BB	BB	BB	BB	BB	AB	BB	BB	BB	NC	BB	BB	BB	BB	BB	AB	AB	AB	BB	BB	AB	BB	BB	BB	BB	BB	BB	BB
Bn-A01-p27360503	BB	BB	BB	BB	BB	BB	BB	BB	BB	BB	BB	BB	BB	BB	BB	BB	BB	BB	BB	BB	BB	BB	BB	BB	BB	BB	AB	BB	BB	BB	BB	BB	BB	BB	BB	BB	AB	AB	BB	BB	BB	BB	BB	BB	BB	BB	BB	BB	BB
Bn-A01-p27381111	BB	BB	BB	BB	BB	BB	BB	BB	BB	BB	BB	BB	BB	BB	BB	BB	BB	BB	BB	BB	BB	BB	BB	BB	BB	BB	BB	BB	BB	BB	BB	BB	AA	BB	BB	BB	BB	BB	AB	BB	BB	AB	BB	BB	BB	BB	BB	BB	BB
Bn-A01-p27392534	AA	AA	AA	AA	AA	AA	AA	AA	AA	AA	AA	AA	AA	AA	AA	AA	AA	AA	AA	AA	AA	AA	AA	AA	AA	AA	AA	AA	AA	AA	NC	AA	BB	AA	AA	AA	AA	AA	AB	AA	AA	AB	AA	AA	AA	AA	AA	AA	AA
Bn-A01-p27573404	BB	BB	BB	BB	BB	BB	BB	BB	BB	BB	BB	BB	BB	BB	BB	BB	BB	BB	BB	BB	BB	BB	BB	BB	BB	BB	BB	BB	BB	BB	AA	BB	AA	BB	BB	BB	BB	BB	AB	BB	BB	AB	BB	BB	BB	BB	BB	BB	BB
Bn-A01-p27589456	AB	BB	BB	BB	BB	BB	BB	BB	AB	BB	BB	BB	AB	BB	BB	BB	NC	AB	BB	BB	AB	AB	BB	BB	AB	BB	BB	BB	BB	BB	BB	BB	BB	BB	BB	BB	BB	BB	AB	BB	AB	BB	NC	BB	BB	BB	AB	BB	AB
Bn-A01-p27622120	AB	BB	BB	BB	BB	BB	BB	BB	AA	BB	BB	BB	AB	BB	BB	BB	AA	AB	BB	BB	AB	AB	BB	BB	AB	BB	AB	BB	BB	BB	BB	BB	BB	BB	BB	BB	AB	AB	AB	BB	AB	AB	AA	BB	BB	BB	AB	BB	AB
Bn-A01-p27722989	AA	AA	AA	AA	AA	AA	AA	AA	AA	AA	AA	AA	AA	AA	AA	AA	AA	AA	AA	AA	AA	AA	AA	AA	AA	AA	AA	AA	AA	AA	BB	AA	BB	AA	AA	AA	AA	AA	AA	AA	AA	AA	AA	AA	AA	AA	BB	AA	AB
Bn-A01-p27774124	BB	BB	BB	BB	BB	BB	BB	BB	BB	BB	BB	BB	BB	BB	BB	BB	BB	BB	BB	BB	BB	BB	BB	BB	BB	BB	BB	BB	BB	BB	AA	BB	BB	BB	BB	BB	BB	BB	BB	BB	BB	BB	BB	BB	BB	BB	BB	BB	BB
Bn-A01-p27777763	AB	BB	BB	BB	BB	BB	BB	BB	BB	BB	BB	BB	AB	BB	BB	BB	BB	BB	BB	BB	AB	AB	BB	BB	AB	BB	AA	BB	BB	BB	BB	BB	BB	BB	BB	BB	AB	AB	AB	BB	AB	AB	BB	BB	BB	BB	BB	BB	BB
Bn-A01-p27796877	AB	AA	AA	AA	AA	AA	AA	AA	AA	AA	AA	AA	AA	AA	AA	AA	AA	AA	AA	AA	AA	AA	AA	AA	AA	AA	AB	AA	AA	AA	AA	AA	AA	AA	AA	AA	AB	AB	AA	AA	AA	AA	AA	AA	AA	AA	AA	AA	AA
Bn-A01-p27822000	AB	AA	AA	AA	AA	AA	AA	AA	AA	AA	AA	AA	AB	AA	AA	AA	AA	AA	AA	AA	AB	AB	AA	AA	AB	AA	AB	AA	AA	AA	AA	AA	BB	AA	AA	AA	AB	AB	AB	AA	AB	AB	AA	AA	AA	AA	AA	AA	AA
Bn-A01-p27830372	AB	AA	AA	AA	AA	AA	AA	AA	AA	AA	AA	AA	NC	AA	AA	AA	AA	AA	AA	AA	AB	NC	AA	AA	NC	AA	AB	AA	AA	AA	BB	AA	BB	AA	AA	AA	NC	NC	AB	AA	NC	NC	AA	AA	AA	AA	BB	AA	AB
Bn-A01-p27834452	AB	AA	AA	AA	AA	AA	AA	AA	AA	AA	AA	AA	AB	AA	AA	AA	AA	AA	AA	AA	AB	AB	AA	AA	AB	AA	AB	AA	AA	AA	AA	AA	NC	AA	AA	AA	AB	AB	AB	AA	AB	AB	AA	AA	AA	AA	BB	AA	AB
Bn-A01-p27845673	AB	BB	BB	BB	BB	BB	BB	BB	BB	BB	BB	BB	AB	BB	BB	BB	BB	BB	BB	BB	AB	AB	BB	BB	AB	BB	AB	BB	BB	BB	BB	BB	BB	BB	BB	BB	NC	AB	AB	BB	AB	AB	BB	BB	BB	BB	AA	BB	AB
Bn-A01-p27846002	AB	AA	AA	AA	AA	AA	AA	AA	AA	AA	AA	AA	AB	AA	AA	AA	AA	AA	AA	AA	AB	AB	AA	AA	AB	AA	AB	AA	AA	AA	AA	AA	AA	AA	AA	AA	AB	AB	AB	AA	AB	AB	AA	AA	AA	AA	BB	AA	AB
Bn-A01-p27877194	AB	AB	AB	AB	AB	AB	AB	AB	AB	AB	AB	AB	AB	AB	AB	AB	AB	AB	AB	AB	AB	AB	AB	AB	AB	AB	AB	AB	AB	AB	AB	AB	AA	AB	AB	AB	AB	AB	AB	AB	AB	AB	AB	AB	AB	AB	AA	AB	AB
Bn-A01-p27965742	AA	BB	BB	BB	BB	BB	BB	BB	BB	BB	BB	BB	BB	BB	BB	BB	BB	BB	BB	BB	BB	BB	BB	BB	BB	BB	AA	BB	BB	BB	AA	BB	BB	BB	BB	BB	AB	AB	BB	BB	BB	BB	BB	BB	BB	BB	NC	BB	BB
Bn-A01-p27988223	AA	AA	AA	AA	AA	AA	AA	AA	AB	AA	AA	AA	AB	AA	AA	AA	NC	AB	AA	AA	AB	AB	AA	AA	AB	AA	AA	AA	AA	AA	AA	AA	AA	AA	AA	AA	AA	AA	AB	AA	AB	AA	NC	AA	AA	AA	AA	AA	AA
Bn-A01-p27989439	BB	AB	AB	AB	AB	AB	AB	AB	AA	AB	AB	AB	AB	AB	AB	AB	AA	AB	AB	AB	AB	AB	AB	AB	AB	AB	BB	AB	AB	AB	AA	AB	AA	AB	AB	AB	AB	BB	AB	AB	AB	AB	AA	AB	AB	AB	BB	AB	AB
Bn-A01-p28047872	NC	AA	AA	AA	AA	AA	AA	AA	BB	AA	AA	AA	BB	AA	AA	AA	BB	AB	AA	AA	BB	AB	AA	AA	AB	AA	BB	AA	AA	AA	BB	AA	BB	AA	AA	AB	AB	AB	BB	AA	AB	AB	BB	AA	AA	AA	BB	AA	AB
Bn-A01-p28147757	BB	AA	AA	AA	AA	AA	AA	AA	AA	AA	AA	AA	AB	AA	AA	AA	AA	AA	AA	AA	AB	AB	AA	AA	AB	AA	AB	AA	AA	AA	AA	AA	BB	AA	AA	AB	NC	AB	AB	AA	AB	AB	AA	AA	AA	AA	AA	AA	AA
Bn-A01-p28193774	NC	AB	AB	AB	AB	AB	AB	AB	AB	AB	AB	AB	AB	AB	AB	AB	AB	AB	AB	AB	AA	NC	AB	AB	AB	AB	AA	AB	AB	AB	AA	AB	AA	AB	AB	AB	AB	AA	AA	AB	NC	AB	AB	AB	AB	AB	AB	AB	AB
Bn-A01-p28220430	NC	AA	AA	AA	AA	AA	AA	AA	AA	AA	AA	AA	AA	AA	AA	AA	AA	AA	AA	AA	AA	AA	AA	AA	AA	AA	AA	AA	AA	AA	NC	AA	BB	AA	AA	AA	AA	AA	AA	AA	AA	AA	AA	AA	AA	AA	BB	AA	AB
Bn-A01-p28245023	NC	BB	BB	BB	BB	BB	BB	BB	BB	BB	BB	BB	BB	BB	BB	BB	BB	BB	BB	BB	BB	BB	BB	BB	BB	BB	BB	BB	BB	BB	BB	BB	BB	BB	BB	BB	BB	BB	BB	BB	BB	BB	BB	BB	BB	BB	BB	BB	BB
Bn-A01-p28249918	AA	AB	AB	AB	AB	AB	AB	AB	NC	AB	AB	AB	NC	AB	AB	AB	NC	AB	AB	AB	NC	AB	AB	AB	AB	AB	AA	AB	AB	AB	BB	AB	BB	AB	AB	BB	AB	AB	BB	AB	AB	AB	NC	AB	AB	AB	BB	AB	AB
Bn-A01-p28250936	BB	AA	AA	AA	AA	AA	AA	AA	NC	AA	AA	AA	NC	AA	AA	AA	NC	AA	AA	AA	NC	AA	AA	AA	AA	AA	NC	AA	AA	AA	AA	AA	AA	AA	AA	AA	AA	AA	BB	AA	AA	AB	NC	AA	AA	AA	AA	AA	AA
Bn-A01-p28261145	AA	AB	AB	AB	AB	AB	AB	AB	AA	AB	AB	AB	AA	AB	AB	AB	AA	AB	AB	AB	AA	AB	AB	AB	AB	AB	AB	AB	AB	AB	AA	AB	AA	AB	AB	AB	AB	AB	AB	AB	AB	AB	AA	AB	AB	AB	AB	AB	AB
Bn-A01-p28285580	AA	AB	AB	AB	AB	AB	AB	AB	AA	AB	AB	AB	AA	AB	AB	AB	AA	AB	AB	AB	AA	AB	AB	AB	AB	AB	AB	AB	AB	AB	AB	AB	BB	AB	AB	AB	AB	NC	AB	AB	AB	AB	AA	AB	AB	AB	AA	AB	AB
Bn-A01-p28326025	NC	AB	AB	AB	AB	AB	AB	AB	BB	AB	AB	AB	BB	AB	AB	AB	BB	NC	AB	AB	BB	AB	AB	AB	NC	AB	AB	AB	AB	AB	BB	AB	AA	AB	AB	AB	AB	AB	BB	AB	NC	AB	BB	AB	AB	AB	BB	AB	NC
Bn-A01-p28333226	BB	AA	AA	AA	AA	AA	AA	AA	BB	AA	AA	AA	BB	AA	AA	AA	BB	AA	AA	AA	BB	AA	AA	AA	AA	AA	BB	AA	AA	AA	AA	AA	BB	AA	AA	AA	AB	AB	BB	AA	AA	AB	BB	AA	AA	AA	BB	AA	AB
Bn-A01-p28336754	AB	BB	BB	BB	BB	BB	BB	BB	BB	BB	BB	BB	BB	BB	BB	BB	BB	BB	BB	BB	BB	BB	BB	BB	BB	BB	AB	BB	BB	BB	BB	BB	AA	BB	BB	BB	NC	AB	BB	BB	BB	BB	BB	BB	BB	BB	BB	BB	BB
Bn-A01-p28360889	AB	BB	BB	BB	BB	BB	BB	BB	AA	BB	BB	BB	AA	BB	BB	BB	AA	AB	BB	BB	AA	AB	BB	BB	AB	BB	AB	BB	BB	BB	AA	BB	AA	BB	BB	AA	BB	BB	AA	BB	AB	AB	AA	BB	BB	BB	BB	BB	BB
Bn-A01-p28577026	NC	NC	NC	NC	NC	NC	NC	NC	AA	NC	NC	NC	AA	NC	NC	NC	AA	AA	NC	NC	NC	NC	NC	NC	NC	NC	BB	NC	NC	NC	AA	NC	AA	NC	NC	BB	BB	BB	AA	NC	NC	AA	AA	NC	NC	NC	BB	NC	BB
Bn-A01-p28592050	BB	BB	BB	BB	BB	BB	BB	BB	BB	BB	BB	BB	BB	BB	BB	BB	BB	BB	BB	BB	BB	BB	BB	BB	BB	BB	AB	BB	BB	BB	BB	BB	AA	BB	BB	AB	AB	AB	BB	BB	BB	BB	BB	BB	BB	BB	AB	BB	AB
Bn-A01-p2864193	BB	AA	AA	AA	AA	AA	AA	AA	AB	AA	AA	AA	BB	AA	AA	AA	AB	AB	AA	AA	BB	AB	AA	AA	AB	AA	BB	AA	AA	AA	BB	AA	BB	AA	AA	AA	AB	AB	BB	AA	AB	AB	BB	AA	AA	AA	BB	AA	AB
Bn-A01-p2867284	AA	BB	BB	BB	BB	BB	BB	BB	AB	BB	BB	BB	AA	BB	BB	BB	AB	AB	BB	BB	AA	AB	BB	BB	AB	BB	AA	BB	BB	BB	AA	BB	AA	BB	BB	BB	BB	BB	BB	BB	BB	BB	AA	BB	BB	BB	BB	BB	BB
Bn-A01-p2910752	AB	AA	AA	AA	AA	AA	AA	AA	AB	AA	AA	AA	AA	AA	AA	AA	AB	AA	AA	AA	AA	AA	AA	AA	AA	AA	AA	AA	AA	AA	BB	AA	BB	AA	AA	BB	AB	AB	BB	AA	AB	AB	AA	AA	AA	AA	BB	AA	AB
Bn-A01-p2915821	BB	BB	BB	BB	BB	BB	BB	BB	AB	BB	BB	BB	AA	BB	BB	BB	AB	AB	BB	BB	AA	AB	BB	BB	AB	BB	AA	BB	BB	BB	BB	BB	BB	BB	BB	BB	BB	BB	BB	BB	BB	BB	AA	BB	BB	BB	BB	BB	BB
Bn-A01-p2957869	NC	AA	AA	AA	AA	AA	AA	AA	BB	AA	AA	AA	BB	AA	AA	AA	BB	AB	AA	AA	BB	AB	AA	AA	AB	AA	BB	AA	AA	AA	BB	AA	BB	AA	AA	BB	AB	AB	BB	AA	AB	AB	BB	AA	AA	AA	BB	AA	AB
Bn-A01-p2961857	AA	AA	AA	AA	AA	AA	AA	AA	AA	AA	AA	AA	AA	AA	AA	AA	AA	AA	AA	AA	AA	AA	AA	AA	AA	AA	AA	AA	AA	AA	AA	AA	AA	AA	AA	AA	AA	AA	AA	AA	AA	AA	AA	AA	AA	AA	AA	AA	AA
Bn-A01-p2990104	NC	BB	BB	BB	BB	BB	BB	BB	AA	BB	BB	BB	AA	BB	BB	BB	AA	AB	BB	BB	AA	AB	BB	BB	AB	BB	AA	BB	BB	BB	BB	BB	BB	BB	BB	NC	BB	BB	BB	BB	BB	BB	AA	BB	BB	BB	BB	BB	BB
Bn-A01-p3005310	AB	NC	NC	NC	NC	NC	NC	NC	AA	NC	NC	NC	AA	NC	NC	NC	AA	AA	NC	NC	AA	AA	NC	NC	AA	NC	AA	NC	NC	NC	BB	NC	BB	NC	NC	NC	NC	NC	NC	NC	NC	NC	AA	NC	NC	NC	NC	NC	NC
Bn-A01-p3045984	AB	AA	AA	AA	AA	AA	AA	AA	AB	AA	AA	AA	BB	AA	AA	AA	AB	AB	AA	AA	BB	AB	AA	AA	AB	AA	BB	AA	AA	AA	BB	AA	BB	AA	AA	AA	AA	AA	AA	AA	AA	AA	BB	AA	AA	AA	AA	AA	AA
Bn-A01-p3100346	AA	AA	AA	AA	AA	AA	AA	AA	AA	AA	AA	AA	AA	AA	AA	AA	AA	AA	AA	AA	AA	AA	AA	AA	AA	AA	AA	AA	AA	AA	BB	AA	AA	AA	AA	AA	AA	AA	AA	AA	AA	AA	AA	AA	AA	AA	AA	AA	AA
Bn-A01-p3111607	AA	BB	BB	BB	BB	BB	BB	BB	AB	BB	BB	BB	AA	BB	BB	BB	AB	AB	BB	BB	AA	AB	BB	BB	AB	BB	AA	BB	BB	BB	NC	BB	BB	BB	BB	BB	BB	BB	BB	BB	BB	BB	AA	BB	BB	BB	BB	BB	BB
Bn-A01-p3134159	BB	AA	AA	AA	AA	AA	AA	AA	AB	AA	AA	AA	BB	AA	AA	AA	AB	AB	AA	AA	BB	AB	AA	AA	AB	AA	BB	AA	AA	AA	AA	AA	BB	AA	AA	AA	AB	AB	BB	AA	AB	AB	BB	AA	AA	AA	BB	AA	AB
Bn-A01-p3136468	AA	BB	BB	BB	BB	BB	BB	BB	AB	BB	BB	BB	AA	BB	BB	BB	AB	AB	BB	BB	AA	AB	BB	BB	AB	BB	AA	BB	BB	BB	BB	BB	AA	BB	BB	BB	AB	AB	AA	BB	AB	AB	AA	BB	BB	BB	AA	BB	AB
Bn-A01-p3232810	AA	BB	BB	BB	BB	BB	BB	BB	AB	BB	BB	BB	AA	BB	BB	BB	AB	AB	BB	BB	AA	AB	BB	BB	AB	BB	AA	BB	BB	BB	AA	BB	AA	BB	BB	BB	BB	BB	BB	BB	BB	BB	AA	BB	BB	BB	BB	BB	BB
Bn-A01-p3232913	BB	AA	AA	AA	AA	AA	AA	AA	AB	AA	AA	AA	BB	AA	AA	AA	AB	AB	AA	AA	BB	AB	AA	AA	AB	AA	BB	AA	AA	AA	BB	AA	BB	AA	AA	AA	AA	AA	AA	AA	AA	AA	BB	AA	AA	AA	AA	AA	AA
Bn-A01-p3233299	BB	AA	AA	AA	AA	AA	AA	AA	AB	AA	AA	AA	BB	AA	AA	AA	AB	AB	AA	AA	BB	AB	AA	AA	AB	AA	BB	AA	AA	AA	BB	AA	BB	AA	AA	AA	AA	AA	AA	AA	AA	AA	BB	AA	AA	AA	AA	AA	AA
Bn-A01-p3279678	AA	NC	NC	NC	NC	NC	NC	NC	AA	NC	NC	NC	NC	NC	NC	NC	AA	NC	NC	NC	NC	NC	NC	NC	NC	NC	NC	NC	NC	NC	NC	NC	BB	NC	NC	AA	NC	NC	NC	NC	NC	NC	NC	NC	NC	NC	BB	NC	BB
Bn-A01-p3323476	BB	BB	BB	BB	BB	BB	BB	BB	BB	BB	BB	BB	BB	BB	BB	BB	BB	BB	BB	BB	BB	BB	BB	BB	BB	BB	BB	BB	BB	BB	AA	BB	BB	BB	BB	BB	BB	BB	BB	BB	BB	BB	BB	BB	BB	BB	AA	BB	AB
Bn-A01-p3378332	AA	BB	BB	BB	BB	BB	BB	BB	AA	BB	BB	BB	AA	BB	BB	BB	AA	AB	BB	BB	AA	AB	BB	BB	AB	BB	AA	BB	BB	BB	AB	BB	BB	BB	BB	AA	AB	AB	AA	BB	AB	AB	AA	BB	BB	BB	BB	BB	BB
Bn-A01-p344884	AA	AA	AA	AA	AA	AA	AA	AA	AA	AA	AA	AA	AA	AA	AA	AA	AA	AA	AA	AA	AA	AA	AA	AA	AA	AA	AA	AA	AA	AA	AA	AA	AB	AA	AA	AA	AB	AB	AB	AA	AB	AB	AA	AA	AA	AA	AB	AA	AB
Bn-A01-p3487320	AA	BB	BB	BB	BB	BB	BB	BB	AB	BB	BB	BB	BB	BB	BB	BB	AB	BB	BB	BB	BB	BB	BB	BB	BB	BB	BB	BB	BB	BB	BB	BB	BB	BB	BB	AA	AB	AB	AA	BB	AB	AB	BB	BB	BB	BB	AA	BB	AB
Bn-A01-p3579887	AB	AA	AA	AA	AA	AA	AA	AA	AB	AA	AA	AA	AA	AA	AA	AA	AB	AA	AA	AA	AA	AA	AA	AA	AA	AA	AA	AA	AA	AA	AA	AA	AA	AA	AA	BB	AA	AA	AA	AA	AA	AA	AA	AA	AA	AA	BB	AA	AB
Bn-A01-p3586744	BB	AA	AA	AA	AA	AA	AA	AA	BB	AA	AA	AA	BB	AA	AA	AA	BB	AB	AA	AA	BB	AB	AA	AA	AB	AA	BB	AA	AA	AA	BB	AA	BB	AA	AA	BB	AA	AA	AA	AA	AA	AA	BB	AA	AA	AA	BB	AA	AB
Bn-A01-p3598097	NC	AA	AA	AA	AA	AA	AA	AA	AB	AA	AA	AA	BB	AA	AA	AA	AB	AB	AA	AA	BB	AB	AA	AA	AB	AA	BB	AA	AA	AA	BB	AA	BB	AA	AA	AA	AA	AA	AA	AA	AA	AA	BB	AA	AA	AA	AA	AA	AA
Bn-A01-p3598533	AB	BB	BB	BB	BB	BB	BB	BB	AB	BB	BB	BB	AA	BB	BB	BB	AB	AB	BB	BB	AA	AB	BB	BB	AB	BB	AA	BB	BB	BB	AA	BB	BB	BB	BB	BB	BB	BB	BB	BB	BB	BB	AA	BB	BB	BB	BB	BB	BB
Bn-A01-p3737522	AA	AA	AA	AA	AA	AA	AA	AA	AA	AA	AA	AA	AA	AA	AA	AA	AA	AA	AA	AA	AA	AA	AA	AA	AA	AA	AA	AA	AA	AA	BB	AA	BB	AA	AA	AA	AB	AB	BB	AA	AB	AB	AA	AA	AA	AA	BB	AA	AB
Bn-A01-p3889035	BB	AA	AA	AA	AA	AA	AA	AA	AB	AA	AA	AA	BB	AA	AA	AA	AA	AA	AA	AA	BB	AB	AA	AA	AB	AA	BB	AA	AA	AA	BB	AA	BB	AA	AA	AA	AA	AA	AA	AA	AA	AA	BB	AA	AA	AA	AA	AA	AA
Bn-A01-p3906965	BB	AA	AA	AA	AA	AA	AA	AA	AB	AA	AA	AA	BB	AA	AA	AA	AA	AA	AA	AA	BB	AB	AA	AA	AB	AA	BB	AA	AA	AA	BB	AA	BB	AA	AA	AA	AA	AA	AA	AA	AA	AA	BB	AA	AA	AA	AA	AA	AA
Bn-A01-p3984534	AA	NC	NC	NC	NC	NC	NC	NC	AA	NC	NC	NC	AA	NC	NC	NC	NC	NC	NC	NC	AA	AA	NC	NC	AA	NC	AA	NC	NC	NC	NC	NC	NC	NC	NC	NC	NC	NC	NC	NC	NC	NC	AA	NC	NC	NC	NC	NC	NC
Bn-A01-p4023655	BB	BB	BB	BB	BB	BB	BB	BB	BB	BB	BB	BB	BB	BB	BB	BB	BB	BB	BB	BB	BB	BB	BB	BB	BB	BB	BB	BB	BB	BB	BB	BB	BB	BB	BB	BB	BB	BB	BB	BB	BB	BB	BB	BB	BB	BB	BB	BB	BB
Bn-A01-p4235273	AA	AA	AA	AA	AA	AA	AA	AA	AB	AA	AA	AA	AA	AA	AA	AA	AB	AB	AA	AA	AA	AA	AA	AA	AA	AA	AA	AA	AA	AA	AA	AA	AA	AA	AA	AB	AA	AA	AA	AA	AA	AA	AA	AA	AA	AA	AA	AA	AA
Bn-A01-p4293878	BB	AA	AA	AA	AA	AA	AA	AA	AB	AA	AA	AA	BB	AA	AA	AA	AA	AA	AA	AA	BB	AB	AA	AA	AB	AA	BB	AA	AA	AA	NC	AA	AA	AA	AA	AA	AA	AA	AA	AA	AA	AA	BB	AA	AA	AA	NC	AA	AA
Bn-A01-p4377760	BB	BB	BB	BB	BB	BB	BB	BB	BB	BB	BB	BB	BB	BB	BB	BB	BB	BB	BB	BB	BB	BB	BB	BB	BB	BB	BB	BB	BB	BB	BB	BB	BB	BB	BB	BB	BB	BB	BB	BB	BB	BB	BB	BB	BB	BB	AA	BB	AB
Bn-A01-p4419443	AA	AA	AA	AA	AA	AA	AA	AA	AA	AA	AA	AA	AA	AA	AA	AA	NC	AA	AA	AA	AA	AA	AA	AA	AA	AA	AA	AA	AA	AA	BB	AA	AA	AA	AA	NC	AA	AA	AA	AA	AA	AA	AA	AA	AA	AA	NC	AA	AA
Bn-A01-p460072	AA	AA	AA	AA	AA	AA	AA	AA	AA	AA	AA	AA	AA	AA	AA	AA	AA	AA	AA	AA	AA	AA	AA	AA	AA	AA	AA	AA	AA	AA	NC	AA	BB	AA	AA	AA	NC	AB	AB	AA	AB	AB	AA	AA	AA	AA	BB	AA	AB
Bn-A01-p4641802	AB	AA	AA	AA	AA	AA	AA	AA	AA	AA	AA	AA	AA	AA	AA	AA	AA	AA	AA	AA	AA	AA	AA	AA	AA	AA	BB	AA	AA	AA	AA	AA	AA	AA	AA	AA	AA	AA	AA	AA	AA	AA	AA	AA	AA	AA	AA	AA	AA
Bn-A01-p4750734	BB	BB	BB	BB	BB	BB	BB	BB	AB	BB	BB	BB	BB	BB	BB	BB	AA	AB	BB	BB	BB	BB	BB	BB	BB	BB	BB	BB	BB	BB	NC	BB	BB	BB	BB	AA	AB	AB	BB	BB	BB	BB	BB	BB	BB	BB	BB	BB	BB
Bn-A01-p4785261	BB	AA	AA	AA	AA	AA	AA	AA	AB	AA	AA	AA	BB	AA	AA	AA	AA	AA	AA	AA	BB	AB	AA	AA	AB	AA	BB	AA	AA	AA	BB	AA	BB	AA	AA	AA	AB	AB	BB	AA	AB	AB	BB	AA	AA	AA	AA	AA	AA
Bn-A01-p4836338	BB	AA	AA	AA	AA	AA	AA	AA	AB	AA	AA	AA	BB	AA	AA	AA	AA	AA	AA	AA	BB	AB	AA	AA	AB	AA	BB	AA	AA	AA	BB	AA	BB	AA	AA	AA	AB	AB	BB	AA	AB	AB	BB	AA	AA	AA	BB	AA	AB
Bn-A01-p4909065	NC	BB	BB	BB	BB	BB	BB	BB	BB	BB	BB	BB	BB	BB	BB	BB	BB	BB	BB	BB	BB	BB	BB	BB	BB	BB	AA	BB	BB	BB	BB	BB	BB	BB	BB	BB	AB	AB	BB	BB	BB	BB	BB	BB	BB	BB	BB	BB	BB
Bn-A01-p4940549	AA	AA	AA	AA	AA	AA	AA	AA	AA	AA	AA	AA	AA	AA	AA	AA	AA	AA	AA	AA	AA	AA	AA	AA	AA	AA	AA	AA	AA	AA	AA	AA	AA	AA	AA	AA	AA	AA	BB	AA	AB	AB	AA	AA	AA	AA	BB	AA	AB
Bn-A01-p5070836	AB	AA	AA	AA	AA	AA	AA	AA	AA	AA	AA	AA	AA	AA	AA	AA	AA	AA	AA	AA	AA	AA	AA	AA	AA	AA	BB	AA	AA	AA	BB	AA	AA	AA	AA	AA	AB	AB	BB	AA	AB	AB	AA	AA	AA	AA	BB	AA	AB
Bn-A01-p5071350	NC	BB	BB	BB	BB	BB	BB	BB	BB	BB	BB	BB	BB	BB	BB	BB	BB	BB	BB	BB	BB	BB	BB	BB	BB	BB	AA	BB	BB	BB	AA	BB	BB	BB	BB	BB	NC	AB	AA	BB	AB	AB	BB	BB	BB	BB	AA	BB	AB
Bn-A01-p5238564	AB	BB	BB	BB	BB	BB	BB	BB	AB	BB	BB	BB	AA	BB	BB	BB	BB	BB	BB	BB	AA	AB	BB	BB	AB	BB	BB	BB	BB	BB	BB	BB	BB	BB	BB	BB	BB	BB	AA	BB	AB	AB	AA	BB	BB	BB	BB	BB	BB
Bn-A01-p5245778	AA	AA	AA	AA	AA	AA	AA	AA	AA	AA	AA	AA	AA	AA	AA	AA	AA	AA	AA	AA	AA	AA	AA	AA	AA	AA	AA	AA	AA	AA	AA	AA	BB	AA	AA	AA	AA	AA	BB	AA	AB	AB	AA	AA	AA	AA	BB	AA	AB
Bn-A01-p5324399	AA	BB	BB	BB	BB	BB	BB	BB	AB	BB	BB	BB	AA	BB	BB	BB	BB	BB	BB	BB	AA	AB	BB	BB	AB	BB	AA	BB	BB	BB	BB	BB	BB	BB	BB	BB	AB	AB	BB	BB	BB	BB	AA	BB	BB	BB	BB	BB	BB
Bn-A01-p5324472	BB	BB	BB	BB	BB	BB	BB	BB	AB	BB	BB	BB	BB	BB	BB	BB	AA	AB	BB	BB	BB	BB	BB	BB	BB	BB	BB	BB	BB	BB	BB	BB	BB	BB	BB	AA	BB	BB	AA	BB	AB	AB	BB	BB	BB	BB	AA	BB	AB
Bn-A01-p5332773	AA	BB	BB	BB	BB	BB	BB	BB	AB	BB	BB	BB	AA	BB	BB	BB	BB	BB	BB	BB	AA	AB	BB	BB	AB	BB	AA	BB	BB	BB	BB	BB	BB	BB	BB	BB	NC	AB	BB	BB	BB	BB	AA	BB	BB	BB	BB	BB	BB
Bn-A01-p5335218	BB	BB	BB	BB	BB	BB	BB	BB	AB	BB	BB	BB	BB	BB	BB	BB	AA	AB	BB	BB	BB	BB	BB	BB	BB	BB	BB	BB	BB	BB	BB	BB	BB	BB	BB	AA	BB	BB	AA	BB	AB	AB	BB	BB	BB	BB	AA	BB	AB
Bn-A01-p5335323	AA	AA	AA	AA	AA	AA	AA	AA	AB	AA	AA	AA	AA	AA	AA	AA	BB	AB	AA	AA	AA	AA	AA	AA	AA	AA	AA	AA	AA	AA	AA	AA	AA	AA	AA	BB	AA	AA	BB	AA	AB	AB	AA	AA	AA	AA	BB	AA	AB
Bn-A01-p5391551	AB	BB	BB	BB	BB	BB	BB	BB	AB	BB	BB	BB	BB	BB	BB	BB	AA	AB	BB	BB	BB	BB	BB	BB	BB	BB	AA	BB	BB	BB	AA	BB	BB	BB	BB	AA	BB	BB	AA	BB	AB	AB	BB	BB	BB	BB	AA	BB	AB
Bn-A01-p5418396	AB	AA	AA	AA	AA	AA	AA	AA	AB	AA	AA	AA	AA	AA	AA	AA	BB	AB	AA	AA	AA	AA	AA	AA	AA	AA	BB	AA	AA	AA	NC	AA	BB	AA	AA	BB	AA	AA	BB	AA	AB	AB	AA	AA	AA	AA	BB	AA	AB
Bn-A01-p5480514	AA	AA	AA	AA	AA	AA	AA	AA	NC	AA	AA	AA	AA	AA	AA	AA	BB	AB	AA	AA	AA	AA	AA	AA	AA	AA	AA	AA	AA	AA	NC	AA	AB	AA	AA	BB	AA	AA	AA	AA	AA	AA	AA	AA	AA	AA	AA	AA	AA
Bn-A01-p5486104	AA	AA	AA	AA	AA	AA	AA	AA	AB	AA	AA	AA	AA	AA	AA	AA	BB	AB	AA	AA	AA	AA	AA	AA	AA	AA	AA	AA	AA	AA	NC	AA	AB	AA	AA	BB	AA	AA	AA	AA	AA	AA	AA	AA	AA	AA	AA	AA	AA
Bn-A01-p5512	BB	AA	AA	AA	AA	AA	AA	AA	NC	AA	AA	AA	AA	AA	AA	AA	AA	AA	AA	AA	NC	AA	AA	AA	AA	AA	NC	AA	AA	AA	NC	AA	BB	AA	AA	AA	AB	AB	AA	AA	AA	AA	AA	AA	AA	AA	BB	AA	AB
Bn-A01-p5570110	AB	BB	BB	BB	BB	BB	BB	BB	AA	BB	BB	BB	AA	BB	BB	BB	AA	AB	BB	BB	AA	AB	BB	BB	AB	BB	BB	BB	BB	BB	AA	BB	AA	BB	BB	AA	AB	AB	AA	BB	AB	AB	AA	BB	BB	BB	AA	BB	AB
Bn-A01-p5595319	NC	BB	BB	BB	BB	BB	BB	BB	AA	BB	BB	BB	AA	BB	BB	BB	AA	AB	BB	BB	AA	AB	BB	BB	AB	BB	NC	BB	BB	BB	BB	BB	AA	BB	BB	AA	BB	BB	AA	BB	AB	AB	AA	BB	BB	BB	AA	BB	AB
Bn-A01-p5601232	NC	BB	BB	BB	BB	BB	BB	BB	AA	BB	BB	BB	AA	BB	BB	BB	AA	AB	BB	BB	AA	AB	BB	BB	AB	BB	BB	BB	BB	BB	BB	BB	AB	BB	BB	AA	BB	BB	AA	BB	AB	AB	AA	BB	BB	BB	AA	BB	AB
Bn-A01-p5661294	AB	AA	AA	AA	AA	AA	AA	AA	AB	AA	AA	AA	AA	AA	AA	AA	BB	AB	AA	AA	AA	AA	AA	AA	AA	AA	BB	AA	AA	AA	BB	AA	AB	AA	AA	BB	AA	AA	BB	AA	AB	AB	AA	AA	AA	AA	BB	AA	AB
Bn-A01-p5665774	NC	BB	BB	BB	BB	BB	BB	BB	NC	BB	BB	BB	BB	BB	BB	BB	AA	AB	BB	BB	BB	BB	BB	BB	BB	BB	AA	BB	BB	BB	BB	BB	AB	BB	BB	AA	BB	BB	AA	BB	AB	AB	BB	BB	BB	BB	AA	BB	AB
Bn-A01-p5688168	NC	AA	AA	AA	AA	AA	AA	AA	NC	AA	AA	AA	AA	AA	AA	AA	BB	AB	AA	AA	AA	AA	AA	AA	AA	AA	BB	AA	AA	AA	AA	AA	AB	AA	AA	BB	AA	AA	BB	AA	AB	AB	AA	AA	AA	AA	AA	AA	AA
Bn-A01-p5699110	AB	AA	AA	AA	AA	AA	AA	AA	AB	AA	AA	AA	AA	AA	AA	AA	BB	AB	AA	AA	AA	AA	AA	AA	AA	AA	BB	AA	AA	AA	AA	AA	AB	AA	AA	BB	AA	AA	BB	AA	AB	AB	AA	AA	AA	AA	BB	AA	AB
Bn-A01-p5718049	AB	AA	AA	AA	AA	AA	AA	AA	NC	AA	AA	AA	AA	AA	AA	AA	BB	AB	AA	AA	AA	AA	AA	AA	AA	AA	BB	AA	AA	AA	AA	AA	AB	AA	AA	BB	AA	AA	BB	AA	AB	AB	AA	AA	AA	AA	AA	AA	AA
Bn-A01-p5731429	NC	AA	AA	AA	AA	AA	AA	AA	NC	AA	AA	AA	AA	AA	AA	AA	BB	AB	AA	AA	AA	AA	AA	AA	AA	AA	BB	AA	AA	AA	NC	AA	BB	AA	AA	BB	AA	AA	BB	AA	AB	AB	AA	AA	AA	AA	AA	AA	AA
Bn-A01-p5731932	BB	BB	BB	BB	BB	BB	BB	BB	BB	BB	BB	BB	BB	BB	BB	BB	BB	BB	BB	BB	BB	BB	BB	BB	BB	BB	BB	BB	BB	BB	BB	BB	BB	BB	BB	BB	BB	BB	BB	BB	BB	BB	BB	BB	BB	BB	AA	BB	AB
Bn-A01-p5737901	NC	BB	BB	BB	BB	BB	BB	BB	NC	BB	BB	BB	BB	BB	BB	BB	AA	AB	BB	BB	BB	BB	BB	BB	BB	BB	AA	BB	BB	BB	BB	BB	AB	BB	BB	AA	BB	BB	AA	BB	AB	AB	BB	BB	BB	BB	BB	BB	BB
Bn-A01-p5775331	AB	BB	BB	BB	BB	BB	BB	BB	BB	BB	BB	BB	BB	BB	BB	BB	BB	BB	BB	BB	BB	BB	BB	BB	BB	BB	AA	BB	BB	BB	NC	BB	AB	BB	BB	BB	BB	BB	AA	BB	AB	AB	BB	BB	BB	BB	BB	BB	BB
Bn-A01-p5777117	NC	AA	AA	AA	AA	AA	AA	AA	AA	AA	AA	AA	AA	AA	AA	AA	AA	AA	AA	AA	AA	AA	AA	AA	AA	AA	BB	AA	AA	AA	AA	AA	NC	AA	AA	AA	AA	AA	BB	AA	AB	AB	AA	AA	AA	AA	AA	AA	AA
Bn-A01-p5787591	AA	BB	BB	BB	BB	BB	BB	BB	AA	BB	BB	BB	AA	BB	BB	BB	AA	AB	BB	BB	AA	AB	BB	BB	AB	BB	AA	BB	BB	BB	AA	BB	AA	BB	BB	AA	BB	BB	AA	BB	AB	AB	AA	BB	BB	BB	AA	BB	AB
Bn-A01-p5805154	AB	BB	BB	BB	BB	BB	BB	BB	AB	BB	BB	BB	AA	BB	BB	BB	BB	BB	BB	BB	AA	AB	BB	BB	AB	BB	BB	BB	BB	BB	BB	BB	AA	BB	BB	BB	AB	AB	AA	BB	AB	AB	AA	BB	BB	BB	BB	BB	BB
Bn-A01-p5808036	AB	BB	BB	BB	BB	BB	BB	BB	AB	BB	BB	BB	AA	BB	BB	BB	BB	BB	BB	BB	AA	AB	BB	BB	AB	BB	BB	BB	BB	BB	NC	BB	AB	BB	BB	BB	BB	BB	AA	BB	AB	AB	AA	BB	BB	BB	BB	BB	BB
Bn-A01-p5868598	AB	BB	BB	BB	BB	BB	BB	BB	AA	BB	BB	BB	AA	BB	BB	BB	AA	AB	BB	BB	AA	AB	BB	BB	AB	BB	BB	BB	BB	BB	AA	BB	AA	BB	BB	AA	AB	AB	AA	BB	AB	AB	AA	BB	BB	BB	AA	BB	AB
Bn-A01-p5917688	AA	AA	AA	AA	AA	AA	AA	AA	NC	AA	AA	AA	AA	AA	AA	AA	BB	AB	AA	AA	AA	AA	AA	AA	AA	AA	AA	AA	AA	AA	AA	AA	AB	AA	AA	BB	AB	AB	AA	AA	AA	AA	AA	AA	AA	AA	AA	AA	AA
Bn-A01-p5944398	BB	NC	NC	NC	NC	NC	NC	NC	BB	NC	NC	NC	NC	NC	NC	NC	BB	BB	NC	NC	NC	NC	NC	NC	NC	NC	BB	NC	NC	NC	BB	NC	BB	NC	NC	BB	BB	BB	BB	NC	BB	BB	NC	NC	NC	NC	BB	NC	BB
Bn-A01-p5994980	AB	BB	BB	BB	BB	BB	BB	BB	BB	BB	BB	BB	BB	BB	BB	BB	BB	BB	BB	BB	BB	BB	BB	BB	BB	BB	AA	BB	BB	BB	NC	BB	AA	BB	BB	BB	BB	BB	AA	BB	AB	AB	BB	BB	BB	BB	BB	BB	BB
Bn-A01-p6035491	AA	AA	AA	AA	AA	AA	AA	AA	AA	AA	AA	AA	AA	AA	AA	AA	AA	AA	AA	AA	AA	AA	AA	AA	AA	AA	AA	AA	AA	AA	BB	AA	NC	AA	AA	AA	AB	AB	AA	AA	AA	AA	AA	AA	AA	AA	BB	AA	AB
Bn-A01-p6040667	AB	AA	AA	AA	AA	AA	AA	AA	AA	AA	AA	AA	AA	AA	AA	AA	AA	AA	AA	AA	AA	AA	AA	AA	AA	AA	BB	AA	AA	AA	AA	AA	BB	AA	AA	AA	AB	AB	BB	AA	AB	AB	AA	AA	AA	AA	BB	AA	AB
Bn-A01-p6081978	BB	BB	BB	BB	BB	BB	BB	BB	BB	BB	BB	BB	BB	BB	BB	BB	BB	BB	BB	BB	BB	BB	BB	BB	BB	BB	BB	BB	BB	BB	BB	BB	NC	BB	BB	BB	BB	BB	AA	BB	AB	AB	BB	BB	BB	BB	BB	BB	BB
Bn-A01-p609857	BB	BB	BB	BB	BB	BB	BB	BB	BB	BB	BB	BB	BB	BB	BB	BB	BB	BB	BB	BB	BB	BB	BB	BB	BB	BB	BB	BB	BB	BB	NC	BB	AB	BB	BB	BB	AB	AB	BB	BB	BB	BB	BB	BB	BB	BB	AA	BB	AB
Bn-A01-p6168163	AB	BB	BB	BB	BB	BB	BB	BB	BB	BB	BB	BB	BB	BB	BB	BB	BB	BB	BB	BB	BB	BB	BB	BB	BB	BB	AA	BB	BB	BB	BB	BB	AB	BB	BB	BB	AB	AB	AA	BB	AB	AB	BB	BB	BB	BB	AA	BB	AB
Bn-A01-p6180257	BB	AA	AA	AA	AA	AA	AA	AA	NC	AA	AA	AA	BB	AA	AA	AA	AA	AA	AA	AA	BB	AB	AA	AA	AB	AA	BB	AA	AA	AA	AA	AA	AB	AA	AA	AA	AA	AA	AA	AA	AA	AA	BB	AA	AA	AA	BB	AA	AB
Bn-A01-p622550	BB	BB	BB	BB	BB	BB	BB	BB	BB	BB	BB	BB	BB	BB	BB	BB	BB	BB	BB	BB	BB	BB	BB	BB	BB	BB	BB	BB	BB	BB	NC	BB	AB	BB	BB	BB	AB	AB	BB	BB	BB	BB	BB	BB	BB	BB	AA	BB	AB
Bn-A01-p6239	BB	AA	AA	AA	AA	AA	AA	AA	NC	AA	AA	AA	AA	AA	AA	AA	AA	AA	AA	AA	NC	AA	AA	AA	AA	AA	NC	AA	AA	AA	NC	AA	BB	AA	AA	AA	AB	AB	AA	AA	AA	AA	AA	AA	AA	AA	BB	AA	AB
Bn-A01-p6270054	AB	AA	AA	AA	AA	AA	AA	AA	AB	AA	AA	AA	BB	AA	AA	AA	AA	AA	AA	AA	BB	AB	AA	AA	AB	AA	AA	AA	AA	AA	AA	AA	AA	AA	AA	AA	AA	AA	AA	AA	AA	AA	BB	AA	AA	AA	BB	AA	AB
Bn-A01-p6275784	AB	BB	BB	BB	BB	BB	BB	BB	AB	BB	BB	BB	AA	BB	BB	BB	BB	BB	BB	BB	AA	AB	BB	BB	AB	BB	BB	BB	BB	BB	AA	BB	AB	BB	BB	BB	AB	AB	BB	BB	BB	BB	AA	BB	BB	BB	AA	BB	AB
Bn-A01-p6333910	AA	BB	BB	BB	BB	BB	BB	BB	AB	BB	BB	BB	AA	BB	BB	BB	BB	BB	BB	BB	AA	AB	BB	BB	AB	BB	AA	BB	BB	BB	AA	BB	AB	BB	BB	BB	BB	BB	BB	BB	BB	BB	AA	BB	BB	BB	BB	BB	BB
Bn-A01-p6349933	AB	AA	AA	AA	AA	AA	AA	AA	AB	AA	AA	AA	BB	AA	AA	AA	AA	AA	AA	AA	BB	AB	AA	AA	AB	AA	AA	AA	AA	AA	NC	AA	AA	AA	AA	AA	AA	AA	AA	AA	AA	AA	BB	AA	AA	AA	AA	AA	AA
Bn-A01-p644410	AB	AA	AA	AA	AA	AA	AA	AA	AA	AA	AA	AA	AA	AA	AA	AA	AA	AA	AA	AA	AA	AA	AA	AA	AA	AA	AA	AA	AA	AA	NC	AA	AA	AA	AA	AA	AB	AB	AA	AA	AA	AA	AA	AA	AA	AA	BB	AA	AB
Bn-A01-p6479735	AB	AA	AA	AA	AA	AA	AA	AA	BB	AA	AA	AA	BB	AA	AA	AA	BB	AB	AA	AA	BB	AB	AA	AA	AB	AA	AB	AA	AA	AA	AA	AA	BB	AA	AA	BB	AB	AB	BB	AA	AB	AB	BB	AA	AA	AA	AA	AA	AA
Bn-A01-p648196	AB	AA	AA	AA	AA	AA	AA	AA	AA	AA	AA	AA	BB	AA	AA	AA	AB	AA	AA	AA	AA	AA	AA	AA	AA	AA	AA	AA	AA	AA	BB	AA	BB	AA	AA	AB	AB	AB	AA	AA	AA	AA	AB	AA	AA	AA	BB	AA	AB
Bn-A01-p6482543	AB	AA	AA	AA	AA	AA	AA	AA	BB	AA	AA	AA	BB	AA	AA	AA	BB	AB	AA	AA	BB	AB	AA	AA	AB	AA	AB	AA	AA	AA	AA	AA	BB	AA	AA	BB	AB	AB	BB	AA	AB	AB	BB	AA	AA	AA	AA	AA	AA
Bn-A01-p6512377	BB	AA	AA	AA	AA	AA	AA	AA	AA	AA	AA	AA	AA	AA	AA	AA	AA	AA	AA	AA	AA	AA	AA	AA	AA	AA	BB	AA	AA	AA	BB	AA	AA	AA	AA	AA	AB	AB	AA	AA	AA	AA	AA	AA	AA	AA	BB	AA	AB
Bn-A01-p6546245	AA	AA	AA	AA	AA	AA	AA	AA	NC	AA	AA	AA	AA	AA	AA	AA	BB	AB	AA	AA	AA	AA	AA	AA	AA	AA	AA	AA	AA	AA	AA	AA	AB	AA	AA	BB	AB	AB	BB	AA	AB	AB	AA	AA	AA	AA	BB	AA	AB
Bn-A01-p6547052	AA	AA	AA	AA	AA	AA	AA	AA	AB	AA	AA	AA	AA	AA	AA	AA	BB	AB	AA	AA	AA	AA	AA	AA	AA	AA	AA	AA	AA	AA	AA	AA	AB	AA	AA	BB	AB	AB	AA	AA	AA	AA	AA	AA	AA	AA	BB	AA	AB
Bn-A01-p6560270	AB	AA	AA	AA	AA	AA	AA	AA	BB	AA	AA	AA	BB	AA	AA	AA	BB	AB	AA	AA	BB	AB	AA	AA	AB	AA	AB	AA	AA	AA	BB	AA	BB	AA	AA	BB	AB	AB	AA	AA	AA	AA	BB	AA	AA	AA	BB	AA	AB
Bn-A01-p657852	AA	AA	AA	AA	AA	AA	AA	AA	AA	AA	AA	AA	AA	AA	AA	AA	AA	AA	AA	AA	AA	AA	AA	AA	AA	AA	AA	AA	AA	AA	NC	AA	BB	AA	AA	AA	NC	AB	AB	AA	AB	AB	AA	AA	AA	AA	BB	AA	AB
Bn-A01-p6643749	AB	AA	AA	AA	AA	AA	AA	AA	AA	AA	AA	AA	AA	AA	AA	AA	AA	AA	AA	AA	AA	AA	AA	AA	AA	AA	AB	AA	AA	AA	AA	AA	AA	AA	AA	AA	AA	AA	AA	AA	AA	AA	AA	AA	AA	AA	BB	AA	AB
Bn-A01-p6679394	AB	BB	BB	BB	BB	BB	BB	BB	AA	BB	BB	BB	AA	BB	BB	BB	AA	AB	BB	BB	AA	AB	BB	BB	AB	BB	AB	BB	BB	BB	BB	BB	BB	BB	BB	AA	AB	AB	AA	BB	AB	AB	AA	BB	BB	BB	BB	BB	BB
Bn-A01-p6713213	AB	AA	AA	AA	AA	AA	AA	AA	AB	AA	AA	AA	AA	AA	AA	AA	BB	AB	AA	AA	AA	AA	AA	AA	AA	AA	AB	AA	AA	AA	BB	AA	AB	AA	AA	BB	AA	AA	AA	AA	AA	AA	AA	AA	AA	AA	AA	AA	AA
Bn-A01-p6715317	NC	AA	AA	AA	AA	AA	AA	AA	AB	AA	AA	AA	AA	AA	AA	AA	BB	AB	AA	AA	AA	AA	AA	AA	AA	AA	AB	AA	AA	AA	AB	AA	AB	AA	AA	BB	AA	AA	AA	AA	AA	AA	AA	AA	AA	AA	AA	AA	AA
Bn-A01-p6773949	AA	AA	AA	AA	AA	AA	AA	AA	BB	AA	AA	AA	NC	AA	AA	AA	BB	AB	AA	AA	NC	AA	AA	AA	AA	AA	AA	AA	AA	AA	NC	AA	NC	AA	AA	BB	NC	AB	BB	AA	AB	AB	NC	AA	AA	AA	BB	AA	AB
Bn-A01-p6825673	AA	BB	BB	BB	BB	BB	BB	BB	AB	BB	BB	BB	AA	BB	BB	BB	BB	BB	BB	BB	AA	AB	BB	BB	AB	BB	AA	BB	BB	BB	AA	BB	AB	BB	BB	BB	AB	AB	BB	BB	BB	BB	AA	BB	BB	BB	AA	BB	AB
Bn-A01-p6826327	BB	AA	AA	AA	AA	AA	AA	AA	AA	AA	AA	AA	AA	AA	AA	AA	AA	AA	AA	AA	AA	AA	AA	AA	AA	AA	BB	AA	AA	AA	BB	AA	AB	AA	AA	AA	NC	AB	BB	AA	AB	AB	AA	AA	AA	AA	BB	AA	AB
Bn-A01-p6898291	AA	BB	BB	BB	BB	BB	BB	BB	AB	BB	BB	BB	AA	BB	BB	BB	BB	BB	BB	BB	AA	AB	BB	BB	AB	BB	AA	BB	BB	BB	AA	BB	AA	BB	BB	BB	AB	AB	AA	BB	AB	AB	AA	BB	BB	BB	AA	BB	AB
Bn-A01-p6907522	AA	NC	NC	NC	NC	NC	NC	NC	AA	NC	NC	NC	AA	NC	NC	NC	NC	NC	NC	NC	AA	AA	NC	NC	AA	NC	AA	NC	NC	NC	AA	NC	BB	NC	NC	AA	NC	NC	AA	NC	AA	AA	AA	NC	NC	NC	BB	NC	BB
Bn-A01-p6958863	AB	BB	BB	BB	BB	BB	BB	BB	BB	BB	BB	BB	AA	BB	BB	BB	BB	BB	BB	BB	AA	AB	BB	BB	AB	BB	AB	BB	BB	BB	AA	BB	AB	BB	BB	BB	AB	AB	BB	BB	BB	BB	AA	BB	BB	BB	BB	BB	BB
Bn-A01-p6965221	AB	BB	BB	BB	BB	BB	BB	BB	BB	BB	BB	BB	AA	BB	BB	BB	BB	BB	BB	BB	AA	AB	BB	BB	AB	BB	AB	BB	BB	BB	AB	BB	AB	BB	BB	BB	NC	AB	BB	BB	BB	BB	AA	BB	BB	BB	BB	BB	BB
Bn-A01-p6968751	AB	BB	BB	BB	BB	BB	BB	BB	BB	BB	BB	BB	AA	BB	BB	BB	BB	BB	BB	BB	AA	AB	BB	BB	AB	BB	AB	BB	BB	BB	AA	BB	AB	BB	BB	BB	AB	AB	BB	BB	BB	BB	AA	BB	BB	BB	BB	BB	BB
Bn-A01-p6969197	AB	BB	BB	BB	BB	BB	BB	BB	BB	BB	BB	BB	AA	BB	BB	BB	BB	BB	BB	BB	AA	AB	BB	BB	AB	BB	AB	BB	BB	BB	AA	BB	AB	BB	BB	BB	NC	AB	BB	BB	BB	BB	AA	BB	BB	BB	BB	BB	BB
Bn-A01-p6969284	AB	BB	BB	BB	BB	BB	BB	BB	BB	BB	BB	BB	AA	BB	BB	BB	BB	BB	BB	BB	AA	AB	BB	BB	AB	BB	AB	BB	BB	BB	AA	BB	AB	BB	BB	BB	AB	AB	BB	BB	BB	BB	AA	BB	BB	BB	BB	BB	BB
Bn-A01-p6969358	AB	AA	AA	AA	AA	AA	AA	AA	AA	AA	AA	AA	BB	AA	AA	AA	AA	AA	AA	AA	BB	AB	AA	AA	AB	AA	AB	AA	AA	AA	BB	AA	AB	AA	AA	AA	AB	AB	AA	AA	AA	AA	BB	AA	AA	AA	AA	AA	AA
Bn-A01-p6972779	AB	BB	BB	BB	BB	BB	BB	BB	BB	BB	BB	BB	AA	BB	BB	BB	BB	BB	BB	BB	AA	AB	BB	BB	AB	BB	AB	BB	BB	BB	AA	BB	AA	BB	BB	BB	AB	AB	AA	BB	AB	AB	AA	BB	BB	BB	AA	BB	AB
Bn-A01-p7068752	AB	BB	BB	BB	BB	BB	BB	BB	BB	BB	BB	BB	BB	BB	BB	BB	BB	BB	BB	BB	BB	BB	BB	BB	BB	BB	AB	BB	BB	BB	BB	BB	AB	BB	BB	BB	BB	BB	AA	BB	AB	AB	BB	BB	BB	BB	AA	BB	AB
Bn-A01-p7086543	AB	BB	BB	BB	BB	BB	BB	BB	AA	BB	BB	BB	BB	BB	BB	BB	AA	AB	BB	BB	BB	BB	BB	BB	BB	BB	AB	BB	BB	BB	AA	BB	AA	BB	BB	AA	AB	AB	AA	BB	AB	AB	AA	BB	BB	BB	AA	BB	AB
Bn-A01-p7087000	AB	AA	AA	AA	AA	AA	AA	AA	BB	AA	AA	AA	AA	AA	AA	AA	BB	AB	AA	AA	AA	AA	AA	AA	AA	AA	AB	AA	AA	AA	BB	AA	BB	AA	AA	BB	AB	AB	BB	AA	AB	AB	BB	AA	AA	AA	BB	AA	AB
Bn-A01-p7132729	BB	BB	BB	BB	BB	BB	BB	BB	BB	BB	BB	BB	BB	BB	BB	BB	BB	BB	BB	BB	BB	BB	BB	BB	BB	BB	BB	BB	BB	BB	BB	BB	AB	BB	BB	BB	BB	BB	BB	BB	BB	BB	BB	BB	BB	BB	BB	BB	BB
Bn-A01-p7372570	BB	BB	BB	BB	BB	BB	BB	BB	BB	BB	BB	BB	BB	BB	BB	BB	BB	BB	BB	BB	BB	BB	BB	BB	BB	BB	BB	BB	BB	BB	NC	BB	AA	BB	BB	BB	BB	BB	AA	BB	AB	AB	BB	BB	BB	BB	AA	BB	AB
Bn-A01-p7373427	BB	BB	BB	BB	BB	BB	BB	BB	BB	BB	BB	BB	BB	BB	BB	BB	BB	BB	BB	BB	BB	BB	BB	BB	BB	BB	BB	BB	BB	BB	AA	BB	NC	BB	BB	BB	BB	BB	AA	BB	AB	AB	BB	BB	BB	BB	AA	BB	AB
Bn-A01-p7385409	AA	AA	AA	AA	AA	AA	AA	AA	AA	AA	AA	AA	AA	AA	AA	AA	AA	AA	AA	AA	AA	AA	AA	AA	AA	AA	AA	AA	AA	AA	NC	AA	BB	AA	AA	AA	AA	AA	BB	AA	AB	AB	AA	AA	AA	AA	BB	AA	AB
Bn-A01-p7385797	BB	BB	BB	BB	BB	BB	BB	BB	BB	BB	BB	BB	BB	BB	BB	BB	BB	BB	BB	BB	BB	BB	BB	BB	BB	BB	BB	BB	BB	BB	BB	BB	AA	BB	BB	BB	BB	BB	AA	BB	AB	AB	BB	BB	BB	BB	AA	BB	AB
Bn-A01-p7405147	BB	BB	BB	BB	BB	BB	BB	BB	BB	BB	BB	BB	BB	BB	BB	BB	BB	BB	BB	BB	BB	BB	BB	BB	BB	BB	BB	BB	BB	BB	BB	BB	AA	BB	BB	BB	BB	BB	AA	BB	AB	AB	BB	BB	BB	BB	AA	BB	AB
Bn-A01-p7430311	BB	BB	BB	BB	BB	BB	BB	BB	BB	BB	BB	BB	BB	BB	BB	BB	BB	BB	BB	BB	BB	BB	BB	BB	BB	BB	BB	BB	BB	BB	AA	BB	AA	BB	BB	BB	BB	BB	AA	BB	AB	AB	BB	BB	BB	BB	AA	BB	AB
Bn-A01-p7455852	AA	AA	AA	AA	AA	AA	AA	AA	AA	AA	AA	AA	AA	AA	AA	AA	AA	AA	AA	AA	AA	AA	AA	AA	AA	AA	AA	AA	AA	AA	BB	AA	BB	AA	AA	AA	AA	AA	BB	AA	AB	AB	AA	AA	AA	AA	BB	AA	AB
Bn-A01-p7551163	BB	BB	BB	BB	BB	BB	BB	BB	BB	BB	BB	BB	BB	BB	BB	BB	BB	BB	BB	BB	BB	BB	BB	BB	BB	BB	BB	BB	BB	BB	BB	BB	AA	BB	BB	BB	BB	BB	AA	BB	AB	AB	BB	BB	BB	BB	AA	BB	AB
Bn-A01-p7554673	BB	BB	BB	BB	BB	BB	BB	BB	BB	BB	BB	BB	BB	BB	BB	BB	BB	BB	BB	BB	BB	BB	BB	BB	BB	BB	BB	BB	BB	BB	AA	BB	AA	BB	BB	BB	BB	BB	AA	BB	AB	AB	BB	BB	BB	BB	AA	BB	AB
Bn-A01-p7557422	AA	NC	NC	NC	NC	NC	NC	NC	NC	NC	NC	NC	NC	NC	NC	NC	NC	NC	NC	NC	NC	NC	NC	NC	NC	NC	AA	NC	NC	NC	AA	NC	AA	NC	NC	NC	NC	NC	AA	NC	AA	AA	NC	NC	NC	NC	AA	NC	AA
Bn-A01-p7558345	AB	AA	AA	AA	AA	AA	AA	AA	AA	AA	AA	AA	AA	AA	AA	AA	AA	AA	AA	AA	AA	AA	AA	AA	AA	AA	AB	AA	AA	AA	BB	AA	BB	AA	AA	AA	AA	AA	BB	AA	AB	AB	AA	AA	AA	AA	BB	AA	AB
Bn-A01-p7574355	AA	AA	AA	AA	AA	AA	AA	AA	AA	AA	AA	AA	AA	AA	AA	AA	AA	AA	AA	AA	AA	AA	AA	AA	AA	AA	AA	AA	AA	AA	BB	AA	BB	AA	AA	AA	AA	AA	BB	AA	AB	AB	AA	AA	AA	AA	BB	AA	AB
Bn-A01-p7582017	BB	BB	BB	BB	BB	BB	BB	BB	BB	BB	BB	BB	BB	BB	BB	BB	BB	BB	BB	BB	BB	BB	BB	BB	BB	BB	BB	BB	BB	BB	AB	BB	BB	BB	BB	BB	BB	BB	BB	BB	BB	BB	BB	BB	BB	BB	BB	BB	BB
Bn-A01-p7593180	AA	AA	AA	AA	AA	AA	AA	AA	AA	AA	AA	AA	AA	AA	AA	AA	AA	AA	AA	AA	AA	AA	AA	AA	AA	AA	AA	AA	AA	AA	BB	AA	BB	AA	AA	AA	AA	AA	BB	AA	AB	AB	AA	AA	AA	AA	BB	AA	AB
Bn-A01-p7667896	AA	AA	AA	AA	AA	AA	AA	AA	AA	AA	AA	AA	AA	AA	AA	AA	AA	AA	AA	AA	AA	AA	AA	AA	AA	AA	AA	AA	AA	AA	AA	AA	AB	AA	AA	AA	AA	AA	BB	AA	AB	AB	AA	AA	AA	AA	BB	AA	AB
Bn-A01-p7768351	BB	BB	BB	BB	BB	BB	BB	BB	BB	BB	BB	BB	BB	BB	BB	BB	BB	BB	BB	BB	BB	BB	BB	BB	BB	BB	BB	BB	BB	BB	AA	BB	AB	BB	BB	BB	BB	BB	AA	BB	AB	AB	BB	BB	BB	BB	AA	BB	AB
Bn-A01-p7825044	BB	BB	BB	BB	BB	BB	BB	BB	BB	BB	BB	BB	BB	BB	BB	BB	BB	BB	BB	BB	BB	BB	BB	BB	BB	BB	BB	BB	BB	BB	AA	BB	AA	BB	BB	BB	BB	BB	AA	BB	AB	AB	BB	BB	BB	BB	AA	BB	AB
Bn-A01-p7850092	BB	BB	BB	BB	BB	BB	BB	BB	BB	BB	BB	BB	BB	BB	BB	BB	BB	BB	BB	BB	BB	BB	BB	BB	BB	BB	BB	BB	BB	BB	BB	BB	BB	BB	BB	BB	BB	BB	AB	BB	AB	AB	BB	BB	BB	BB	AB	BB	AB
Bn-A01-p7973418	AA	AA	AA	AA	AA	AA	AA	AA	AA	AA	AA	AA	AA	AA	AA	AA	AA	AA	AA	AA	AA	AA	AA	AA	AA	AA	AA	AA	AA	AA	NC	AA	BB	AA	AA	AA	AA	AA	BB	AA	AB	AB	AA	AA	AA	AA	BB	AA	AB
Bn-A01-p7982220	BB	BB	BB	BB	BB	BB	BB	BB	BB	BB	BB	BB	BB	BB	BB	BB	BB	BB	BB	BB	BB	BB	BB	BB	BB	BB	BB	BB	BB	BB	AA	BB	AB	BB	BB	BB	BB	BB	AA	BB	AB	AB	BB	BB	BB	BB	AA	BB	AB
Bn-A01-p7987687	BB	BB	BB	BB	BB	BB	BB	BB	BB	BB	BB	BB	BB	BB	BB	BB	BB	BB	BB	BB	BB	BB	BB	BB	BB	BB	BB	BB	BB	BB	AA	BB	NC	BB	BB	BB	BB	BB	AA	BB	AB	AB	BB	BB	BB	BB	AA	BB	AB
Bn-A01-p8017380	BB	BB	BB	BB	BB	BB	BB	BB	BB	BB	BB	BB	BB	BB	BB	BB	BB	BB	BB	BB	BB	BB	BB	BB	BB	BB	BB	BB	BB	BB	AA	BB	AA	BB	BB	BB	BB	BB	AA	BB	AB	AB	BB	BB	BB	BB	AA	BB	AB
Bn-A01-p8046142	AA	AA	AA	AA	AA	AA	AA	AA	AA	AA	AA	AA	AA	AA	AA	AA	AA	AA	AA	AA	AA	AA	AA	AA	AA	AA	AA	AA	AA	AA	AA	AA	AB	AA	AA	AA	AA	AA	BB	AA	AB	AB	AA	AA	AA	AA	BB	AA	AB
Bn-A01-p8058475	AA	AA	AA	AA	AA	AA	AA	AA	AA	AA	AA	AA	AA	AA	AA	AA	AA	AA	AA	AA	AA	AA	AA	AA	AA	AA	AA	AA	AA	AA	BB	AA	AB	AA	AA	AA	AA	AA	AA	AA	AA	AA	AA	AA	AA	AA	AA	AA	AA
Bn-A01-p8063652	BB	BB	BB	BB	BB	BB	BB	BB	BB	BB	BB	BB	BB	BB	BB	BB	BB	BB	BB	BB	BB	BB	BB	BB	BB	BB	BB	BB	BB	BB	AA	BB	AB	BB	BB	BB	BB	BB	BB	BB	BB	BB	BB	BB	BB	BB	BB	BB	BB
Bn-A01-p8116314	AA	AA	AA	AA	AA	AA	AA	AA	AA	AA	AA	AA	AA	AA	AA	AA	AA	AA	AA	AA	AA	AA	AA	AA	AA	AA	AA	AA	AA	AA	NC	AA	AB	AA	AA	AA	AB	AB	AA	AA	AA	AA	AA	AA	AA	AA	AB	AA	AB
Bn-A01-p8221245	AA	AA	AA	AA	AA	AA	AA	AA	AA	AA	AA	AA	AA	AA	AA	AA	AA	AA	AA	AA	AA	AA	AA	AA	AA	AA	AA	AA	AA	AA	AA	AA	BB	AA	AA	AA	AA	AA	AA	AA	AA	AA	AA	AA	AA	AA	BB	AA	AB
Bn-A01-p8246641	AA	AA	AA	AA	AA	AA	AA	AA	AA	AA	AA	AA	AA	AA	AA	AA	AA	AA	AA	AA	AA	AA	AA	AA	AA	AA	AA	AA	AA	AA	BB	AA	AB	AA	AA	AA	AA	AA	AA	AA	AA	AA	AA	AA	AA	AA	BB	AA	AB
Bn-A01-p8263964	BB	BB	BB	BB	BB	BB	BB	BB	BB	BB	BB	BB	BB	BB	BB	BB	BB	BB	BB	BB	BB	BB	BB	BB	BB	BB	BB	BB	BB	BB	BB	BB	BB	BB	BB	BB	BB	BB	BB	BB	BB	BB	BB	BB	BB	BB	AA	BB	AB
Bn-A01-p8417520	AB	BB	BB	BB	BB	BB	BB	BB	BB	BB	BB	BB	BB	BB	BB	BB	BB	BB	BB	BB	BB	BB	BB	BB	BB	BB	AA	BB	BB	BB	AA	BB	AA	BB	BB	BB	BB	BB	BB	BB	BB	BB	BB	BB	BB	BB	AA	BB	AB
Bn-A01-p8418102	AB	AA	AA	AA	AA	AA	AA	AA	AA	AA	AA	AA	AA	AA	AA	AA	AA	AA	AA	AA	AA	AA	AA	AA	AA	AA	BB	AA	AA	AA	BB	AA	BB	AA	AA	AA	AA	AA	AA	AA	AA	AA	AA	AA	AA	AA	BB	AA	AB
Bn-A01-p8452366	AA	AA	AA	AA	AA	AA	AA	AA	AA	AA	AA	AA	AA	AA	AA	AA	AA	AA	AA	AA	AA	AA	AA	AA	AA	AA	AA	AA	AA	AA	BB	AA	BB	AA	AA	AA	AA	AA	AA	AA	AA	AA	AA	AA	AA	AA	BB	AA	AB
Bn-A01-p8452981	AA	AA	AA	AA	AA	AA	AA	AA	AA	AA	AA	AA	AA	AA	AA	AA	AA	AA	AA	AA	AA	AA	AA	AA	AA	AA	AA	AA	AA	AA	NC	AA	BB	AA	AA	AA	AA	AA	AA	AA	AA	AA	AA	AA	AA	AA	BB	AA	AB
Bn-A01-p849125	BB	AA	AA	AA	AA	AA	AA	AA	BB	AA	AA	AA	BB	AA	AA	AA	BB	AB	AA	AA	BB	AB	AA	AA	AB	AA	BB	AA	AA	AA	NC	AA	AA	AA	AA	BB	AA	AA	AB	AA	AA	AA	BB	AA	AA	AA	AA	AA	AA
Bn-A01-p8501753	BB	BB	BB	BB	BB	BB	BB	BB	BB	BB	BB	BB	BB	BB	BB	BB	BB	BB	BB	BB	BB	BB	BB	BB	BB	BB	BB	BB	BB	BB	AA	BB	AB	BB	BB	BB	BB	BB	BB	BB	BB	BB	BB	BB	BB	BB	BB	BB	BB
Bn-A01-p8515129	BB	BB	BB	BB	BB	BB	BB	BB	BB	BB	BB	BB	BB	BB	BB	BB	BB	BB	BB	BB	BB	BB	BB	BB	BB	BB	BB	BB	BB	BB	AA	BB	NC	BB	BB	BB	BB	BB	BB	BB	BB	BB	BB	BB	BB	BB	BB	BB	BB
Bn-A01-p8595895	AB	BB	BB	BB	BB	BB	BB	BB	BB	BB	BB	BB	NC	BB	BB	BB	AA	AB	BB	BB	AA	AB	BB	BB	AB	BB	BB	BB	BB	BB	BB	BB	BB	BB	BB	AB	BB	AB	AA	BB	AB	AB	NC	BB	BB	BB	BB	BB	BB
Bn-A01-p8596463	AB	AA	AA	AA	AA	AA	AA	AA	AA	AA	AA	AA	NC	AA	AA	AA	BB	AB	AA	AA	BB	AB	AA	AA	AB	AA	AA	AA	AA	AA	AB	AA	AA	AA	AA	AB	AA	AB	BB	AA	AB	AB	NC	AA	AA	AA	AA	AA	AA
Bn-A01-p8676024	AB	AA	AA	AA	AA	AA	AA	AA	BB	AA	AA	AA	AB	AA	AA	AA	BB	AB	AA	AA	AA	AA	AA	AA	AA	AA	BB	AA	AA	AA	BB	AA	AB	AA	AA	BB	AB	AB	BB	AA	AB	AB	AA	AA	AA	AA	AA	AA	AA
Bn-A01-p8681556	NC	BB	BB	BB	BB	BB	BB	BB	AA	BB	BB	BB	AB	BB	BB	BB	AA	AB	BB	BB	BB	BB	BB	BB	BB	BB	AA	BB	BB	BB	AA	BB	BB	BB	BB	AA	AB	AB	AA	BB	AB	AB	BB	BB	BB	BB	BB	BB	BB
Bn-A01-p8681757	AA	AA	AA	AA	AA	AA	AA	AA	AA	AA	AA	AA	AA	AA	AA	AA	AA	AA	AA	AA	AA	AA	AA	AA	AA	AA	AA	AA	AA	AA	BB	AA	AA	AA	AA	AA	AA	AA	AA	AA	AA	AA	AA	AA	AA	AA	AA	AA	AA
Bn-A01-p8788567	AB	AA	AA	AA	AA	AA	AA	AA	BB	AA	AA	AA	BB	AA	AA	AA	AA	AA	AA	AA	BB	AB	AA	AA	AB	AA	AA	AA	AA	AA	AA	AA	BB	AA	AA	AA	AA	AA	BB	AA	AB	AB	AA	AA	AA	AA	BB	AA	AB
Bn-A01-p8839183	AB	AA	AA	AA	AA	AA	AA	AA	BB	AA	AA	AA	BB	AA	AA	AA	AA	AA	AA	AA	BB	AB	AA	AA	AB	AA	AA	AA	AA	AA	NC	AA	BB	AA	AA	AA	AA	AA	BB	AA	AB	AB	AA	AA	AA	AA	BB	AA	AB
Bn-A01-p8859217	AB	AA	AA	AA	AA	AA	AA	AA	BB	AA	AA	AA	BB	AA	AA	AA	AA	AA	AA	AA	BB	AB	AA	AA	AB	AA	AA	AA	AA	AA	NC	AA	BB	AA	AA	AA	AA	AA	BB	AA	AB	AB	AA	AA	AA	AA	BB	AA	AB
Bn-A01-p8901327	AB	AA	AA	AA	AA	AA	AA	AA	BB	AA	AA	AA	BB	AA	AA	AA	AA	AA	AA	AA	BB	AB	AA	AA	AB	AA	AA	AA	AA	AA	BB	AA	BB	AA	AA	AA	AA	AA	BB	AA	AB	AB	AA	AA	AA	AA	BB	AA	AB
Bn-A01-p9075803	AB	BB	BB	BB	BB	BB	BB	BB	BB	BB	BB	BB	BB	BB	BB	BB	BB	BB	BB	BB	BB	BB	BB	BB	BB	BB	BB	BB	BB	BB	AA	BB	BB	BB	BB	BB	BB	BB	BB	BB	BB	BB	BB	BB	BB	BB	AA	BB	AB
Bn-A01-p9075931	AB	BB	BB	BB	BB	BB	BB	BB	BB	BB	BB	BB	BB	BB	BB	BB	BB	BB	BB	BB	BB	BB	BB	BB	BB	BB	BB	BB	BB	BB	AA	BB	BB	BB	BB	BB	BB	BB	BB	BB	BB	BB	BB	BB	BB	BB	AA	BB	AB
Bn-A01-p912298	AB	AA	AA	AA	AA	AA	AA	AA	AA	AA	AA	AA	AA	AA	AA	AA	AB	AA	AA	AA	AA	AA	AA	AA	AA	AA	AA	AA	AA	AA	AA	AA	BB	AA	AA	AB	AA	AA	AB	AA	AB	AB	AB	AA	AA	AA	AA	AA	AA
Bn-A01-p9130391	BB	BB	BB	BB	BB	BB	BB	BB	BB	BB	BB	BB	BB	BB	BB	BB	BB	BB	BB	BB	BB	BB	BB	BB	BB	BB	BB	BB	BB	BB	AA	BB	BB	BB	BB	BB	BB	BB	BB	BB	BB	BB	BB	BB	BB	BB	AA	BB	AB
Bn-A01-p9146490	AA	AA	AA	AA	AA	AA	AA	AA	AA	AA	AA	AA	AA	AA	AA	AA	AA	AA	AA	AA	AA	AA	AA	AA	AA	AA	AA	AA	AA	AA	AA	AA	AA	AA	AA	AA	AA	AA	AA	AA	AA	AA	AA	AA	AA	AA	BB	AA	AB
Bn-A01-p9149601	AB	AA	AA	AA	AA	AA	AA	AA	AA	AA	AA	AA	AA	AA	AA	AA	AA	AA	AA	AA	AA	AA	AA	AA	AA	AA	AA	AA	AA	AA	BB	AA	AA	AA	AA	AA	AA	AA	AA	AA	AA	AA	AA	AA	AA	AA	BB	AA	AB
Bn-A01-p916774	AB	AA	AA	AA	AA	AA	AA	AA	AA	AA	AA	AA	AA	AA	AA	AA	AB	AA	AA	AA	AA	AA	AA	AA	AA	AA	AA	AA	AA	AA	NC	AA	AA	AA	AA	AB	AA	AA	AA	AA	AA	AA	AB	AA	AA	AA	AA	AA	AA
Bn-A01-p9180828	AB	BB	BB	BB	BB	BB	BB	BB	AA	BB	BB	BB	AB	BB	BB	BB	AA	AB	BB	BB	BB	BB	BB	BB	BB	BB	AA	BB	BB	BB	AA	BB	AA	BB	BB	AA	AB	AB	AA	BB	AB	AB	BB	BB	BB	BB	NC	BB	BB
Bn-A01-p9227229	BB	BB	BB	BB	BB	BB	BB	BB	AA	BB	BB	BB	AB	BB	BB	BB	AA	AB	BB	BB	BB	BB	BB	BB	BB	BB	BB	BB	BB	BB	AA	BB	AB	BB	BB	AA	AB	AB	AA	BB	AB	AB	BB	BB	BB	BB	AA	BB	AB
Bn-A01-p9260073	BB	BB	BB	BB	BB	BB	BB	BB	AA	BB	BB	BB	AB	BB	BB	BB	AA	AB	BB	BB	BB	BB	BB	BB	BB	BB	BB	BB	BB	BB	AA	BB	AB	BB	BB	AA	AB	AB	AA	BB	AB	AB	BB	BB	BB	BB	BB	BB	BB
Bn-A01-p9264081	AA	AA	AA	AA	AA	AA	AA	AA	AA	AA	AA	AA	AA	AA	AA	AA	AA	AA	AA	AA	AA	AA	AA	AA	AA	AA	AA	AA	AA	AA	AB	AA	BB	AA	AA	AA	AA	AA	AA	AA	AA	AA	AA	AA	AA	AA	BB	AA	AB
Bn-A01-p9325719	BB	BB	BB	BB	BB	BB	BB	BB	BB	BB	BB	BB	BB	BB	BB	BB	BB	BB	BB	BB	BB	BB	BB	BB	BB	BB	BB	BB	BB	BB	AB	BB	BB	BB	BB	BB	BB	BB	BB	BB	BB	BB	BB	BB	BB	BB	BB	BB	BB
Bn-A01-p9326695	AB	AA	AA	AA	AA	AA	AA	AA	BB	AA	AA	AA	AB	AA	AA	AA	BB	AB	AA	AA	AA	AA	AA	AA	AA	AA	BB	AA	AA	AA	AA	AA	NC	AA	AA	BB	AB	AB	BB	AA	AB	AB	AA	AA	AA	AA	BB	AA	AB
Bn-A01-p9337252	NC	AA	AA	AA	AA	AA	AA	AA	AA	AA	AA	AA	AA	AA	AA	AA	AA	AA	AA	AA	AA	AA	AA	AA	AA	AA	BB	AA	AA	AA	BB	AA	BB	AA	AA	AA	AA	AA	BB	AA	AB	AB	AA	AA	AA	AA	BB	AA	AB
Bn-A01-p9445754	BB	BB	BB	BB	BB	BB	BB	BB	AA	BB	BB	BB	AB	BB	BB	BB	AB	AB	BB	BB	BB	BB	BB	BB	BB	BB	BB	BB	BB	BB	BB	BB	BB	BB	BB	AA	NC	AB	BB	BB	BB	BB	BB	BB	BB	BB	BB	BB	BB
Bn-A01-p9519478	AB	AA	AA	AA	AA	AA	AA	AA	BB	AA	AA	AA	AB	AA	AA	AA	BB	AB	AA	AA	AA	AA	AA	AA	AA	AA	BB	AA	AA	AA	BB	AA	AB	AA	AA	BB	AB	AB	BB	AA	AB	AB	AA	AA	AA	AA	AA	AA	AA
Bn-A01-p9565360	AB	AA	AA	AA	AA	AA	AA	AA	AA	AA	AA	AA	AA	AA	AA	AA	AA	AA	AA	AA	AA	AA	AA	AA	AA	AA	BB	AA	AA	AA	NC	AA	AB	AA	AA	AA	AA	AA	BB	AA	AB	AB	AA	AA	AA	AA	AA	AA	AA
Bn-A01-p95718	BB	AA	AA	AA	AA	AA	AA	AA	NC	AA	AA	AA	AA	AA	AA	AA	AA	AA	AA	AA	NC	AA	AA	AA	AA	AA	AA	AA	AA	AA	NC	AA	BB	AA	AA	AA	AB	AB	BB	AA	AB	AB	AA	AA	AA	AA	BB	AA	AB
Bn-A01-p9621623	BB	BB	BB	BB	BB	BB	BB	BB	BB	BB	BB	BB	BB	BB	BB	BB	BB	BB	BB	BB	BB	BB	BB	BB	BB	BB	BB	BB	BB	BB	BB	BB	BB	BB	BB	BB	BB	BB	AA	BB	AB	AB	BB	BB	BB	BB	BB	BB	BB
Bn-A01-p9699152	AA	AA	AA	AA	AA	AA	AA	AA	AA	AA	AA	AA	AA	AA	AA	AA	AA	AA	AA	AA	AA	AA	AA	AA	AA	AA	AA	AA	AA	AA	BB	AA	NC	AA	AA	AA	AA	AA	BB	AA	AB	AB	AA	AA	AA	AA	AA	AA	AA
Bn-A01-p9711809	BB	BB	BB	BB	BB	BB	BB	BB	BB	BB	BB	BB	BB	BB	BB	BB	BB	BB	BB	BB	BB	BB	BB	BB	BB	BB	BB	BB	BB	BB	AA	BB	AB	BB	BB	BB	BB	BB	AA	BB	AB	AB	BB	BB	BB	BB	BB	BB	BB
Bn-A01-p9922741	AB	BB	BB	BB	BB	BB	BB	BB	AB	BB	BB	BB	AB	BB	BB	BB	AA	AB	BB	BB	BB	BB	BB	BB	BB	BB	AA	BB	BB	BB	AA	BB	AB	BB	BB	AA	AB	AB	NC	BB	BB	BB	BB	BB	BB	BB	AA	BB	AB
Bn-A01-p994722	AA	AA	AA	AA	AA	AA	AA	AA	AA	AA	AA	AA	AA	AA	AA	AA	AA	AA	AA	AA	AA	AA	AA	AA	AA	AA	AA	AA	AA	AA	NC	AA	BB	AA	AA	AA	AB	AB	AA	AA	AA	AA	AA	AA	AA	AA	AA	AA	AA
Bn-A01-p9961553	AB	AB	AB	AB	AB	AB	AB	AB	AB	AB	AB	AB	AB	AB	AB	AB	AA	AB	AB	AB	AB	AB	AB	AB	AB	AB	AA	AB	AB	AB	AB	AB	AA	AB	AB	AA	AB	AB	AA	AB	AB	AB	AB	AB	AB	AB	AA	AB	AB
Bn-A01-p9996458	AB	AA	AA	AA	AA	AA	AA	AA	AB	AA	AA	AA	AB	AA	AA	AA	BB	AB	AA	AA	AA	AA	AA	AA	AA	AA	BB	AA	AA	AA	BB	AA	AB	AA	AA	BB	AA	AA	BB	AA	AB	AB	AA	AA	AA	AA	BB	AA	AB
Bn-A02-p10096185	AB	BB	BB	BB	BB	BB	BB	BB	BB	BB	BB	BB	BB	BB	BB	BB	BB	BB	BB	BB	BB	BB	BB	BB	BB	BB	BB	BB	BB	BB	BB	BB	AB	BB	BB	BB	BB	BB	AA	BB	AB	AB	BB	BB	BB	BB	AA	BB	AB
Bn-A02-p10111305	AB	AA	AA	AA	AA	AA	AA	AA	AB	AA	AA	AA	BB	AA	AA	AA	BB	AA	AA	AA	BB	AB	AA	AA	AB	AA	BB	AA	AA	AA	BB	AA	NC	AA	AA	BB	AB	AB	AA	AA	AA	AA	BB	AA	AA	AA	AA	AA	AA
Bn-A02-p10129605	AA	AA	AA	AA	AA	AA	AA	AA	AA	AA	AA	AA	AA	AA	AA	AA	AA	AA	AA	AA	AA	AA	AA	AA	AA	AA	AA	AA	AA	AA	AA	AA	AA	AA	AA	AB	AA	AA	AA	AA	AA	AA	AA	AA	AA	AA	AA	AA	AA
Bn-A02-p10156025	AB	BB	BB	BB	BB	BB	BB	BB	BB	BB	BB	BB	BB	BB	BB	BB	BB	BB	BB	BB	BB	BB	BB	BB	BB	BB	BB	BB	BB	BB	BB	BB	AB	BB	BB	BB	BB	BB	AA	BB	AB	AB	BB	BB	BB	BB	AA	BB	AB
Bn-A02-p10176579	BB	BB	BB	BB	BB	BB	BB	BB	BB	BB	BB	BB	BB	BB	BB	BB	BB	BB	BB	BB	BB	BB	BB	BB	BB	BB	BB	BB	BB	BB	AA	BB	NC	BB	BB	BB	BB	BB	AA	BB	AB	AB	BB	BB	BB	BB	AA	BB	AB
Bn-A02-p10176749	BB	NC	NC	NC	NC	NC	NC	NC	BB	NC	NC	NC	NC	NC	NC	NC	NC	NC	NC	NC	BB	BB	NC	BB	NC	NC	BB	NC	NC	NC	AA	NC	NC	NC	NC	BB	NC	BB	AA	NC	NC	NC	NC	NC	NC	NC	AA	NC	AB
Bn-A02-p10186594	AB	AA	AA	AA	AA	AA	AA	AA	AA	AA	AA	AA	AA	AA	AA	AA	AA	AA	AA	AA	AA	AA	AA	AA	AA	AA	AA	AA	AA	AA	BB	AA	AB	AA	AA	AA	AA	AA	BB	AA	AB	AB	AA	AA	AA	AA	BB	AA	AB
Bn-A02-p1020806	AA	BB	BB	BB	BB	BB	BB	BB	AA	BB	BB	BB	AA	BB	BB	BB	AA	AB	BB	BB	AA	BB	BB	BB	AB	BB	AA	BB	BB	BB	AA	BB	NC	BB	BB	AA	NC	AB	BB	BB	BB	BB	AA	BB	BB	BB	NC	BB	BB
Bn-A02-p10218812	BB	BB	BB	BB	BB	BB	BB	BB	BB	BB	BB	BB	BB	BB	BB	BB	BB	BB	BB	BB	BB	BB	BB	BB	BB	BB	BB	BB	BB	BB	BB	BB	BB	BB	BB	BB	BB	BB	BB	BB	BB	BB	BB	BB	BB	BB	BB	BB	BB
Bn-A02-p10289331	BB	BB	BB	BB	BB	BB	BB	BB	BB	BB	BB	BB	BB	BB	BB	BB	BB	BB	BB	BB	BB	BB	BB	BB	BB	BB	BB	BB	BB	BB	BB	BB	BB	BB	BB	NC	BB	BB	BB	BB	BB	BB	BB	BB	BB	BB	BB	BB	BB
Bn-A02-p10323998	AA	AA	AA	AA	AA	AA	AA	AA	AA	AA	AA	AA	AA	AA	AA	AA	AA	AA	AA	AA	AA	AA	AA	AA	AA	AA	AA	AA	AA	AA	AA	AA	NC	AA	AA	AB	AA	AA	BB	AA	AB	AB	AA	AA	AA	AA	BB	AA	AB
Bn-A02-p10444138	BB	BB	BB	BB	BB	BB	BB	BB	BB	BB	BB	BB	BB	BB	BB	BB	BB	BB	BB	BB	BB	BB	BB	BB	BB	BB	BB	BB	BB	BB	BB	BB	BB	BB	BB	AB	BB	BB	BB	BB	BB	BB	BB	BB	BB	BB	BB	BB	BB
Bn-A02-p10485644	BB	BB	BB	BB	BB	BB	BB	BB	BB	BB	BB	BB	BB	BB	BB	BB	BB	BB	BB	BB	BB	BB	BB	BB	BB	BB	BB	BB	BB	BB	BB	BB	AB	BB	BB	BB	BB	BB	BB	BB	BB	BB	BB	BB	BB	BB	BB	BB	BB
Bn-A02-p10507801	BB	AA	AA	AA	AA	AA	AA	AA	BB	AA	AA	AA	BB	AA	AA	AA	BB	AA	AA	AA	BB	AB	AA	AA	AB	AA	BB	AA	AA	AA	NC	AA	BB	AA	AA	AB	AB	AB	BB	AA	AB	AB	BB	AA	AA	AA	BB	AA	AB
Bn-A02-p10510996	AB	AA	AA	AA	AA	AA	AA	AA	BB	AA	AA	AA	BB	AA	AA	AA	BB	AA	AA	AA	BB	AB	AA	AA	AB	AA	BB	AA	AA	AA	AA	AA	BB	AA	AA	AB	AA	AA	BB	AA	AB	AB	BB	AA	AA	AA	AA	AA	AA
Bn-A02-p10515029	AB	BB	BB	BB	BB	BB	BB	BB	AA	BB	BB	BB	AA	BB	BB	BB	AA	BB	BB	BB	AA	AB	BB	BB	AB	BB	AA	BB	BB	BB	BB	BB	AA	BB	BB	AB	BB	BB	AA	BB	AB	AB	AA	BB	BB	BB	BB	BB	BB
Bn-A02-p10524842	AA	AA	AA	AA	AA	AA	AA	AA	AA	AA	AA	AA	AA	AA	AA	AA	AA	AA	AA	AA	AA	AA	AA	AA	AA	AA	AA	AA	AA	AA	AA	AA	AB	AA	AA	AB	AA	AA	AA	AA	AA	AA	AA	AA	AA	AA	AA	AA	AA
Bn-A02-p10528586	AA	AA	AA	AA	AA	AA	AA	AA	AA	AA	AA	AA	AA	AA	AA	AA	AA	AA	AA	AA	AA	AA	AA	AA	AA	AA	AA	AA	AA	AA	NC	AA	AB	AA	AA	AB	AA	AA	AA	AA	AA	AA	AA	AA	AA	AA	AA	AA	AA
Bn-A02-p10530978	AA	AA	AA	AA	AA	AA	AA	AA	AA	AA	AA	AA	AA	AA	AA	AA	AA	AA	AA	AA	AA	AA	AA	AA	AA	AA	AA	AA	AA	AA	NC	AA	AB	AA	AA	AB	AA	AA	AA	AA	AA	AA	AA	AA	AA	AA	AA	AA	AA
Bn-A02-p10533300	BB	BB	BB	BB	BB	BB	BB	BB	BB	BB	BB	BB	BB	BB	BB	BB	BB	BB	BB	BB	BB	BB	BB	BB	BB	BB	BB	BB	BB	BB	NC	BB	NC	BB	BB	AB	BB	BB	BB	BB	BB	BB	BB	BB	BB	BB	BB	BB	BB
Bn-A02-p10540148	AA	AA	AA	AA	AA	AA	AA	AA	AA	AA	AA	AA	AA	AA	AA	AA	AA	AA	AA	AA	AA	AA	AA	AA	AA	AA	AA	AA	AA	AA	NC	AA	AB	AA	AA	AB	AA	AA	AA	AA	AA	AA	AA	AA	AA	AA	AA	AA	AA
Bn-A02-p10574526	BB	BB	BB	BB	BB	BB	BB	BB	AB	BB	BB	BB	BB	BB	BB	BB	BB	BB	BB	BB	BB	BB	BB	BB	BB	BB	BB	BB	BB	BB	BB	BB	NC	BB	BB	BB	BB	BB	BB	BB	BB	BB	BB	BB	BB	BB	BB	BB	BB
Bn-A02-p10587232	BB	BB	BB	BB	BB	BB	BB	BB	BB	BB	BB	BB	BB	BB	BB	BB	BB	BB	BB	BB	BB	BB	BB	BB	BB	BB	BB	BB	BB	BB	BB	BB	NC	BB	BB	BB	BB	BB	BB	BB	BB	BB	BB	BB	BB	BB	BB	BB	BB
Bn-A02-p10621504	AB	BB	BB	BB	BB	BB	BB	BB	AB	BB	BB	BB	BB	BB	BB	BB	BB	BB	BB	BB	BB	BB	BB	BB	BB	BB	BB	BB	BB	BB	BB	BB	AA	BB	BB	AB	AB	AB	BB	BB	BB	BB	BB	BB	BB	BB	AA	BB	AB
Bn-A02-p10624373	BB	BB	BB	BB	BB	BB	BB	BB	BB	BB	BB	BB	BB	BB	BB	BB	BB	BB	BB	BB	BB	BB	BB	BB	BB	BB	BB	BB	BB	BB	BB	BB	NC	BB	BB	BB	BB	BB	BB	BB	BB	BB	BB	BB	BB	BB	BB	BB	BB
Bn-A02-p10625720	AA	AA	AA	AA	AA	AA	AA	AA	AB	AA	AA	AA	AA	AA	AA	AA	AA	AA	AA	AA	AA	AA	AA	AA	AA	AA	AA	AA	AA	AA	AA	AA	BB	AA	AA	AB	AA	AA	AA	AA	AA	AA	AA	AA	AA	AA	AA	AA	AA
Bn-A02-p10629886	BB	BB	BB	BB	BB	BB	BB	BB	AB	BB	BB	BB	BB	BB	BB	BB	BB	BB	BB	BB	BB	BB	BB	BB	BB	BB	BB	BB	BB	BB	BB	BB	AA	BB	BB	AB	BB	BB	BB	BB	BB	BB	BB	BB	BB	BB	BB	BB	BB
Bn-A02-p10637202	AA	AA	AA	AA	AA	AA	AA	AA	AB	AA	AA	AA	AA	AA	AA	AA	AA	AA	AA	AA	AA	AA	AA	AA	AA	AA	AA	AA	AA	AA	AA	AA	NC	AA	AA	AA	AA	AA	AA	AA	AA	AA	AA	AA	AA	AA	AA	AA	AA
Bn-A02-p10638989	BB	BB	BB	BB	BB	BB	BB	BB	AB	BB	BB	BB	BB	BB	BB	BB	BB	BB	BB	BB	BB	BB	BB	BB	BB	BB	BB	BB	BB	BB	BB	BB	AA	BB	BB	BB	BB	BB	BB	BB	BB	BB	BB	BB	BB	BB	BB	BB	BB
Bn-A02-p10668400	BB	BB	BB	BB	BB	BB	BB	BB	AB	BB	BB	BB	BB	BB	BB	BB	BB	BB	BB	BB	BB	BB	BB	BB	BB	BB	BB	BB	BB	BB	BB	BB	NC	BB	BB	BB	BB	BB	BB	BB	BB	BB	BB	BB	BB	BB	BB	BB	BB
Bn-A02-p1068542	NC	AA	AA	AA	AA	AA	AA	AA	AA	AA	AA	AA	AA	AA	AA	AA	AA	AA	AA	AA	NC	AA	AA	AA	AA	AA	AA	AA	AA	AA	AA	AA	AA	AA	AA	AA	AA	AA	BB	AA	AB	AB	AA	AA	AA	AA	AA	AA	AA
Bn-A02-p10690394	AB	AA	AA	AA	AA	AA	AA	AA	AA	AA	AA	AA	AA	AA	AA	AA	AA	AA	AA	AA	AA	AA	AA	AA	AA	AA	AA	AA	AA	AA	AA	AA	AB	AA	AA	AB	AB	AB	AA	AA	AA	AA	AA	AA	AA	AA	BB	AA	AB
Bn-A02-p10700544	BB	BB	BB	BB	BB	BB	BB	BB	BB	BB	BB	BB	BB	BB	BB	BB	BB	BB	BB	BB	BB	BB	BB	BB	BB	BB	BB	BB	BB	BB	BB	BB	BB	BB	BB	BB	BB	BB	BB	BB	BB	BB	BB	BB	BB	BB	BB	BB	BB
Bn-A02-p10711442	BB	BB	BB	BB	BB	BB	BB	BB	AB	BB	BB	BB	BB	BB	BB	BB	BB	BB	BB	BB	BB	BB	BB	BB	BB	BB	BB	BB	BB	BB	AA	BB	AB	BB	BB	BB	BB	BB	BB	BB	BB	BB	BB	BB	BB	BB	BB	BB	BB
Bn-A02-p10711565	AA	BB	BB	BB	BB	BB	BB	BB	AA	BB	BB	BB	AA	BB	BB	BB	AA	BB	BB	BB	AA	AB	BB	BB	AB	BB	AA	BB	BB	BB	AA	BB	AB	BB	BB	AB	AB	AB	AA	BB	AB	AB	AA	BB	BB	BB	AA	BB	AB
Bn-A02-p10719296	BB	BB	BB	BB	BB	BB	BB	BB	AB	BB	BB	BB	BB	BB	BB	BB	BB	BB	BB	BB	BB	BB	BB	BB	BB	BB	BB	BB	BB	BB	AB	BB	NC	BB	BB	BB	BB	BB	BB	BB	BB	BB	BB	BB	BB	BB	BB	BB	BB
Bn-A02-p10781906	AA	BB	BB	BB	BB	BB	BB	BB	AA	BB	BB	BB	AA	BB	BB	BB	AA	BB	BB	BB	AA	AB	BB	BB	AB	BB	AA	BB	BB	BB	AA	BB	AB	BB	BB	AA	AB	AB	AA	BB	AB	AB	AA	BB	BB	BB	BB	BB	BB
Bn-A02-p10786230	AA	AA	AA	AA	AA	AA	AA	AA	AA	AA	AA	AA	AA	AA	AA	AA	AA	AA	AA	AA	AA	AA	AA	AA	AA	AA	AA	AA	AA	AA	AA	AA	AB	AA	AA	AA	AA	AA	AA	AA	AA	AA	AA	AA	AA	AA	BB	AA	AB
Bn-A02-p10787104	BB	BB	BB	BB	BB	BB	BB	BB	BB	BB	BB	BB	BB	BB	BB	BB	BB	BB	BB	BB	BB	BB	BB	BB	BB	BB	BB	BB	BB	BB	BB	BB	NC	BB	BB	BB	BB	BB	BB	BB	BB	BB	BB	BB	BB	BB	AA	BB	AB
Bn-A02-p10787380	BB	BB	BB	BB	BB	BB	BB	BB	BB	BB	BB	BB	BB	BB	BB	BB	BB	BB	BB	BB	BB	BB	BB	BB	BB	BB	BB	BB	BB	BB	BB	BB	NC	BB	BB	BB	BB	BB	BB	BB	BB	BB	BB	BB	BB	BB	AA	BB	AB
Bn-A02-p10815969	BB	BB	BB	BB	BB	BB	BB	BB	BB	BB	BB	BB	NC	BB	BB	BB	NC	BB	BB	BB	NC	BB	BB	BB	BB	BB	NC	BB	BB	BB	BB	BB	NC	BB	BB	AA	BB	BB	NC	BB	BB	BB	NC	BB	BB	BB	BB	BB	BB
Bn-A02-p10839131	AA	AA	AA	AA	AA	AA	AA	AA	AA	AA	AA	AA	NC	AA	AA	AA	NC	AA	AA	AA	NC	AA	AA	AA	AA	AA	NC	AA	AA	AA	AA	AA	NC	AA	AA	BB	AA	AA	NC	AA	AA	AA	NC	AA	AA	AA	AA	AA	AA
Bn-A02-p10866642	AA	AA	AA	AA	AA	AA	AA	AA	AA	AA	AA	AA	AA	AA	AA	AA	AA	AA	AA	AA	AA	AA	AA	AA	AA	AA	AA	AA	AA	AA	NC	AA	NC	AA	AA	AB	AA	AA	AA	AA	AA	AA	AA	AA	AA	AA	AA	AA	AA
Bn-A02-p10895698	BB	BB	BB	BB	BB	BB	BB	BB	BB	BB	BB	BB	BB	BB	BB	BB	BB	BB	BB	BB	NC	BB	BB	BB	BB	BB	BB	BB	BB	BB	BB	BB	AB	BB	BB	AA	BB	BB	BB	BB	BB	BB	NC	BB	BB	BB	BB	BB	BB
Bn-A02-p1092146	AB	AA	AA	AA	AA	AA	AA	AA	AA	AA	AA	AA	AA	AA	AA	AA	AA	AA	AA	AA	AA	AA	AA	AA	AA	AA	AA	AA	AA	AA	AA	AA	AA	AA	AA	AA	AA	AB	AA	AA	AA	AA	AA	AA	AA	AA	AA	AA	AA
Bn-A02-p10930249	AB	BB	BB	BB	BB	BB	BB	BB	NC	BB	BB	BB	AA	BB	BB	BB	AA	BB	BB	BB	AA	AB	BB	BB	NC	BB	AA	BB	BB	BB	BB	BB	NC	BB	BB	AA	BB	BB	AA	BB	AB	AB	AA	BB	BB	BB	NC	BB	BB
Bn-A02-p1096082	AB	BB	BB	BB	BB	BB	BB	BB	BB	BB	BB	BB	BB	BB	BB	BB	BB	BB	BB	BB	BB	BB	BB	BB	BB	BB	BB	BB	BB	BB	BB	BB	AB	BB	BB	BB	BB	BB	BB	BB	BB	BB	BB	BB	BB	BB	BB	BB	BB
Bn-A02-p11038401	BB	BB	BB	BB	BB	BB	BB	BB	NC	BB	BB	BB	BB	BB	BB	BB	BB	BB	BB	BB	BB	BB	BB	BB	BB	BB	BB	BB	BB	BB	AA	BB	BB	BB	BB	BB	BB	BB	BB	BB	BB	BB	BB	BB	BB	BB	AA	BB	AB
Bn-A02-p11155686	AA	AA	AA	AA	AA	AA	AA	AA	AA	AA	AA	AA	AA	AA	AA	AA	AA	AA	AA	AA	AA	AA	AA	AA	AA	AA	AA	AA	AA	AA	NC	AA	AA	AA	AA	AA	AA	AA	AA	AA	AA	AA	AA	AA	AA	AA	BB	AA	AB
Bn-A02-p11156474	AA	AA	AA	AA	AA	AA	AA	AA	AA	AA	AA	AA	AA	AA	AA	AA	AA	AA	AA	AA	AA	AA	AA	AA	AA	AA	AA	AA	AA	AA	AA	AA	AA	AA	AA	AA	AA	AA	AA	AA	AA	AA	AA	AA	AA	AA	BB	AA	AB
Bn-A02-p11159353	BB	BB	BB	BB	BB	BB	BB	BB	BB	BB	BB	BB	BB	BB	BB	BB	BB	BB	BB	BB	BB	BB	BB	BB	BB	BB	BB	BB	BB	BB	BB	BB	BB	BB	BB	BB	BB	BB	BB	BB	BB	BB	BB	BB	BB	BB	AA	BB	AB
Bn-A02-p11200305	AA	AA	AA	AA	AA	AA	AA	AA	AA	AA	AA	AA	AA	AA	AA	AA	AA	AA	AA	AA	AA	AA	AA	AA	AA	AA	AA	AA	AA	AA	BB	AA	AA	AA	AA	AA	AA	AA	AA	AA	AA	AA	AA	AA	AA	AA	BB	AA	AB
Bn-A02-p11248280	AB	BB	BB	BB	BB	BB	BB	BB	BB	BB	BB	BB	BB	BB	BB	BB	BB	BB	BB	BB	BB	BB	BB	BB	BB	BB	BB	BB	BB	BB	AA	BB	NC	BB	BB	BB	AB	AB	BB	BB	BB	BB	BB	BB	BB	BB	AA	BB	AB
Bn-A02-p11248642	AA	AA	AA	AA	AA	AA	AA	AA	AA	AA	AA	AA	AA	AA	AA	AA	AA	AA	AA	AA	AA	AA	AA	AA	AA	AA	AA	AA	AA	AA	AA	AA	AA	AA	AA	AA	AA	AA	AA	AA	AA	AA	AA	AA	AA	AA	BB	AA	AB
Bn-A02-p11248742	AB	BB	BB	BB	BB	BB	BB	BB	BB	BB	BB	BB	BB	BB	BB	BB	BB	BB	BB	BB	BB	BB	BB	BB	BB	BB	BB	BB	BB	BB	AA	BB	NC	BB	BB	BB	AB	AB	BB	BB	BB	BB	BB	BB	BB	BB	AA	BB	AB
Bn-A02-p11259297	AB	BB	BB	BB	BB	BB	BB	BB	BB	BB	BB	BB	BB	BB	BB	BB	BB	BB	BB	BB	BB	BB	BB	BB	BB	BB	BB	BB	BB	BB	AA	BB	AB	BB	BB	BB	AB	AB	BB	BB	BB	BB	BB	BB	BB	BB	BB	BB	BB
Bn-A02-p11284285	BB	AA	AA	AA	AA	AA	AA	AA	BB	AA	AA	AA	BB	AA	AA	AA	BB	AA	AA	AA	BB	AB	AA	AA	AB	AA	BB	AA	AA	AA	BB	AA	AB	AA	AA	AB	AB	AB	BB	AA	AB	AB	BB	AA	AA	AA	AA	AA	AA
Bn-A02-p11284503	BB	BB	BB	BB	BB	BB	BB	BB	BB	BB	BB	BB	BB	BB	BB	BB	BB	BB	BB	BB	BB	BB	BB	BB	BB	BB	BB	BB	BB	BB	BB	BB	BB	BB	BB	BB	BB	BB	BB	BB	BB	BB	BB	BB	BB	BB	BB	BB	BB
Bn-A02-p11320789	BB	AA	AA	AA	AA	AA	AA	AA	NC	AA	AA	AA	BB	AA	AA	AA	BB	AA	AA	AA	BB	BB	AA	AA	BB	AA	BB	AA	AA	AA	AB	AA	AB	AA	AA	BB	AA	AA	BB	AA	BB	BB	BB	AA	AA	AA	AA	AA	AA
Bn-A02-p11345557	AB	AA	AA	AA	AA	AA	AA	AA	BB	AA	AA	AA	BB	AA	AA	AA	BB	AA	AA	AA	BB	AB	AA	AA	AB	AA	BB	AA	AA	AA	BB	AA	BB	AA	AA	AB	AA	AA	BB	AA	AB	AB	BB	AA	AA	AA	BB	AA	AB
Bn-A02-p1135078	BB	AA	AA	AA	AA	AA	AA	AA	AA	AA	AA	AA	AA	AA	AA	AA	AA	AA	AA	AA	NC	AA	AA	AA	AA	AA	AA	AA	AA	AA	AA	AA	AB	AA	AA	AA	AA	AB	AA	AA	AA	AA	AA	AA	AA	AA	AA	AA	AA
Bn-A02-p11365167	AA	AA	AA	AA	AA	AA	AA	AA	AA	AA	AA	AA	AA	AA	AA	AA	AA	AA	AA	AA	AA	AA	AA	AA	AA	AA	AA	AA	AA	AA	AA	AA	BB	AA	AA	AA	AA	AA	AA	AA	AA	AA	AA	AA	AA	AA	BB	AA	AB
Bn-A02-p11440895	AA	AA	AA	AA	AA	AA	AA	AA	AA	AA	AA	AA	AA	AA	AA	AA	AA	AA	AA	AA	AA	AA	AA	AA	AA	AA	AA	AA	AA	AA	AA	AA	AA	AA	AA	AA	AA	AA	AA	AA	AA	AA	AA	AA	AA	AA	BB	AA	AB
Bn-A02-p11449348	BB	BB	BB	BB	BB	BB	BB	BB	BB	BB	BB	BB	BB	BB	BB	BB	BB	BB	BB	BB	BB	BB	BB	BB	BB	BB	BB	BB	BB	BB	AA	BB	BB	BB	BB	BB	BB	BB	BB	BB	BB	BB	BB	BB	BB	BB	AA	BB	AB
Bn-A02-p11449488	AA	AA	AA	AA	AA	AA	AA	AA	NC	AA	AA	AA	AA	AA	AA	AA	AA	AA	AA	AA	AA	AA	AA	AA	AA	AA	AA	AA	AA	AA	AA	AA	AA	AA	AA	AB	AA	AA	AA	AA	AA	AA	AA	AA	AA	AA	AA	AA	AA
Bn-A02-p11450032	AA	AA	AA	AA	AA	AA	AA	AA	AA	AA	AA	AA	AA	AA	AA	AA	AA	AA	AA	AA	AA	AA	AA	AA	AA	AA	AA	AA	AA	AA	AA	AA	AA	AA	AA	AB	AA	AA	AA	AA	AA	AA	AA	AA	AA	AA	AA	AA	AA
Bn-A02-p11450463	BB	BB	BB	BB	BB	BB	BB	BB	BB	BB	BB	BB	BB	BB	BB	BB	BB	BB	BB	BB	BB	BB	BB	BB	BB	BB	BB	BB	BB	BB	BB	BB	BB	BB	BB	AB	BB	BB	BB	BB	BB	BB	BB	BB	BB	BB	BB	BB	BB
Bn-A02-p11451035	BB	BB	BB	BB	BB	BB	BB	BB	AB	BB	BB	BB	BB	BB	BB	BB	BB	BB	BB	BB	BB	BB	BB	BB	BB	BB	BB	BB	BB	BB	AA	BB	BB	BB	BB	AB	BB	BB	BB	BB	BB	BB	BB	BB	BB	BB	AA	BB	AB
Bn-A02-p11451261	BB	BB	BB	BB	BB	BB	BB	BB	BB	BB	BB	BB	BB	BB	BB	BB	BB	BB	BB	BB	BB	BB	BB	BB	BB	BB	BB	BB	BB	BB	BB	BB	NC	BB	BB	AB	BB	BB	BB	BB	BB	BB	BB	BB	BB	BB	BB	BB	BB
Bn-A02-p11454010	AA	AA	AA	AA	AA	AA	AA	AA	NC	AA	AA	AA	NC	AA	AA	AA	NC	NC	NC	AA	AA	AA	AA	AA	AA	AA	AA	AA	AA	AA	BB	AA	AA	AA	AA	AB	AA	AA	AA	AA	AA	AA	AA	AA	AA	AA	BB	AA	AB
Bn-A02-p11454573	AA	AA	AA	AA	AA	AA	AA	AA	AB	AA	AA	AA	AA	AA	AA	AA	AA	AA	AA	AA	AA	AA	AA	AA	AA	AA	AA	AA	AA	AA	BB	AA	AA	AA	AA	AB	AA	AA	AA	AA	AA	AA	AA	AA	AA	AA	BB	AA	AB
Bn-A02-p11455310	AA	AA	AA	AA	AA	AA	AA	AA	AB	AA	AA	AA	AA	AA	AA	AA	AA	AA	AA	AA	AA	AA	AA	AA	AA	AA	AA	AA	AA	AA	AA	AA	AA	AA	AA	AB	AA	AA	AA	AA	AA	AA	AA	AA	AA	AA	AA	AA	AA
Bn-A02-p11455369	BB	BB	BB	BB	BB	BB	BB	BB	BB	BB	BB	BB	BB	BB	BB	BB	BB	BB	BB	BB	BB	BB	BB	BB	BB	BB	BB	BB	BB	BB	AA	BB	BB	BB	BB	BB	BB	BB	BB	BB	BB	BB	BB	BB	BB	BB	AA	BB	AB
Bn-A02-p11455659	AA	AA	AA	AA	AA	AA	AA	AA	AB	AA	AA	AA	AA	AA	AA	AA	AA	AA	AA	AA	AA	AA	AA	AA	AA	AA	AA	AA	AA	AA	BB	AA	AA	AA	AA	AA	AA	AA	AA	AA	AA	AA	AA	AA	AA	AA	BB	AA	AB
Bn-A02-p11457727	BB	BB	BB	BB	BB	BB	BB	BB	AB	BB	BB	BB	BB	BB	BB	BB	BB	BB	BB	BB	BB	BB	BB	BB	BB	BB	BB	BB	BB	BB	AA	BB	AB	BB	BB	AB	BB	BB	BB	BB	BB	BB	BB	BB	BB	BB	AA	BB	AB
Bn-A02-p11479678	AB	AB	AB	AB	AB	AB	AB	AB	AB	AB	AB	AB	AB	AB	AB	AB	AB	AB	AB	AB	AB	AB	AB	AB	AB	AB	NC	AB	AB	AB	AA	AB	AB	AB	AB	AB	AB	AB	AB	AB	AB	AB	NC	AB	AB	AB	AA	AB	AB
Bn-A02-p11492320	AB	AA	AA	AA	AA	AA	AA	AA	BB	AA	AA	AA	BB	AA	AA	AA	BB	AA	AA	AA	BB	AB	AA	AA	AB	AA	BB	AA	AA	AA	BB	AA	BB	AA	AA	BB	AA	AA	BB	AA	AB	AB	BB	AA	AA	AA	BB	AA	AB
Bn-A02-p11682974	AB	BB	BB	BB	BB	BB	BB	BB	AA	BB	BB	BB	AA	BB	BB	BB	AA	BB	BB	BB	AA	AB	BB	BB	AB	BB	AA	BB	BB	BB	BB	BB	AA	BB	BB	AA	BB	BB	AA	BB	AB	AB	AA	BB	BB	BB	AA	BB	AB
Bn-A02-p11683481	AB	BB	BB	BB	BB	BB	BB	BB	AA	BB	BB	BB	AA	BB	BB	BB	AA	BB	BB	BB	AA	AB	BB	BB	AB	BB	AA	BB	BB	BB	BB	BB	AA	BB	BB	AA	BB	BB	AA	BB	AB	AB	AA	BB	BB	BB	AA	BB	AB
Bn-A02-p11737945	BB	BB	BB	BB	BB	BB	BB	BB	BB	BB	BB	BB	BB	BB	BB	BB	BB	BB	BB	BB	BB	BB	BB	BB	BB	BB	BB	BB	BB	BB	AA	BB	AB	BB	BB	BB	BB	BB	BB	BB	BB	BB	BB	BB	BB	BB	BB	BB	BB
Bn-A02-p11772983	AA	AA	AA	AA	AA	AA	AA	AA	AA	AA	AA	AA	AA	AA	AA	AA	AA	AA	AA	AA	AA	AA	AA	AA	AA	AA	AA	AA	AA	AA	NC	AA	AB	AA	AA	AA	AA	AA	AA	AA	AA	AA	AA	AA	AA	AA	AA	AA	AA
Bn-A02-p11789023	AA	AA	AA	AA	AA	AA	AA	AA	AA	AA	AA	AA	AA	AA	AA	AA	AA	AA	AA	AA	AA	AA	AA	AA	AA	AA	AA	AA	AA	AA	AA	AA	AA	AA	AA	AA	AA	AA	AA	AA	AA	AA	AA	AA	AA	AA	AA	AA	AA
Bn-A02-p11816790	BB	BB	BB	BB	BB	BB	BB	BB	AB	BB	BB	BB	BB	BB	BB	BB	BB	BB	BB	BB	BB	BB	BB	BB	BB	BB	BB	BB	BB	BB	AA	BB	AB	BB	BB	AB	BB	BB	BB	BB	BB	BB	BB	BB	BB	BB	AA	BB	AB
Bn-A02-p11849409	BB	BB	BB	BB	BB	BB	BB	BB	BB	BB	BB	BB	BB	BB	BB	BB	BB	BB	BB	BB	BB	BB	BB	BB	BB	BB	BB	BB	BB	BB	BB	BB	AB	BB	BB	BB	BB	BB	AA	BB	AB	AB	BB	BB	BB	BB	AA	BB	AB
Bn-A02-p11896294	AA	AA	AA	AA	AA	AA	AA	AA	AA	AA	AA	AA	AA	AA	AA	AA	AA	AA	AA	AA	AA	AA	AA	AA	AA	AA	AA	AA	AA	AA	BB	AA	AA	AA	AA	AB	AA	AA	AA	AA	AA	AA	AA	AA	AA	AA	AA	AA	AA
Bn-A02-p11906704	BB	BB	BB	BB	BB	BB	BB	BB	AA	BB	BB	BB	AA	BB	BB	BB	BB	BB	BB	BB	BB	BB	BB	BB	BB	BB	BB	BB	BB	BB	AA	BB	AA	BB	BB	AB	BB	BB	BB	BB	BB	BB	BB	BB	BB	BB	BB	BB	BB
Bn-A02-p11939983	BB	BB	BB	BB	BB	BB	BB	BB	AA	BB	BB	BB	AA	BB	BB	BB	BB	BB	BB	BB	BB	BB	BB	BB	BB	BB	BB	BB	BB	BB	BB	BB	AA	BB	BB	AB	BB	BB	BB	BB	BB	BB	AB	BB	BB	BB	BB	BB	BB
Bn-A02-p11998345	NC	AA	AA	AA	AA	AA	AA	AA	AA	AA	AA	AA	AA	AA	AA	AA	BB	AA	AA	AA	BB	NC	AA	AA	NC	AA	BB	AA	AA	AA	AA	AA	AA	AA	AA	AB	AA	AA	AA	AA	AA	AA	NC	AA	AA	AA	AA	AA	AA
Bn-A02-p11998540	AB	AA	AA	AA	AA	AA	AA	AA	AA	AA	AA	AA	AA	AA	AA	AA	BB	AA	AA	AA	BB	AB	AA	AA	AB	AA	BB	AA	AA	AA	AA	AA	AA	AA	AA	AB	AA	AA	AA	AA	AA	AA	NC	AA	AA	AA	AA	AA	AA
Bn-A02-p11998921	BB	BB	BB	BB	BB	BB	BB	BB	AA	BB	BB	BB	AA	BB	BB	BB	BB	BB	BB	BB	BB	BB	BB	BB	BB	BB	BB	BB	BB	BB	BB	BB	NC	BB	BB	AB	BB	BB	AA	BB	AB	AB	NC	BB	BB	BB	AA	BB	AB
Bn-A02-p12003125	AA	AA	AA	AA	AA	AA	AA	AA	AA	AA	AA	AA	AA	AA	AA	AA	AA	AA	AA	AA	AA	AA	AA	AA	AA	AA	AA	AA	AA	AA	AA	AA	AA	AA	AA	AB	AA	AA	AA	AA	AA	AA	AA	AA	AA	AA	AA	AA	AA
Bn-A02-p12028821	BB	BB	BB	BB	BB	BB	BB	BB	BB	BB	BB	BB	BB	BB	BB	BB	BB	BB	BB	BB	BB	BB	BB	BB	BB	BB	BB	BB	BB	BB	AA	BB	AB	BB	BB	AB	BB	BB	AA	BB	AB	AB	BB	BB	BB	BB	AA	BB	AB
Bn-A02-p12061350	AA	AA	AA	AA	AA	AA	AA	AA	AA	AA	AA	AA	AA	AA	AA	AA	AA	AA	AA	AA	AA	AA	AA	AA	AA	AA	AA	AA	AA	AA	AA	AA	AA	AA	AA	AB	AA	AA	BB	AA	AB	AB	AA	AA	AA	AA	AB	AA	AB
Bn-A02-p12164268	AA	AA	AA	AA	AA	AA	AA	AA	BB	AA	AA	NC	BB	AA	AA	AA	AA	AA	AA	AA	AA	AA	AA	AA	AA	AA	AA	AA	AA	AA	BB	AA	AA	AA	AA	AA	AA	AA	AA	AA	AA	AA	NC	AA	AA	AA	AA	AA	AA
Bn-A02-p12169696	NC	BB	BB	BB	BB	BB	BB	BB	BB	BB	BB	BB	BB	BB	BB	BB	AA	BB	BB	BB	AA	AB	BB	BB	AB	BB	AA	BB	BB	BB	BB	BB	BB	BB	BB	AB	BB	BB	BB	BB	BB	BB	AA	BB	BB	BB	BB	BB	BB
Bn-A02-p12179579	BB	BB	BB	BB	BB	BB	BB	BB	AA	BB	BB	BB	AA	BB	BB	BB	BB	BB	BB	BB	BB	BB	BB	BB	BB	BB	BB	BB	BB	BB	AA	BB	BB	BB	BB	AB	BB	BB	AA	BB	AB	AB	AB	BB	BB	BB	AA	BB	AB
Bn-A02-p12192921	AA	AA	AA	AA	AA	AA	AA	AA	BB	AA	AA	AA	BB	AA	AA	AA	AA	AA	AA	AA	AA	AA	AA	AA	AA	AA	AA	AA	AA	AA	BB	AA	AA	AA	AA	AB	AA	AA	BB	AA	AB	AB	AB	AA	AA	AA	BB	AA	AB
Bn-A02-p12219666	AA	AA	AA	AA	AA	AA	AA	AA	AA	AA	AA	AA	AA	AA	AA	AA	AA	AA	AA	AA	AA	AA	AA	AA	AA	AA	AA	AA	AA	AA	AA	AA	AA	AA	AA	AB	AA	AA	BB	AA	AB	AB	AA	AA	AA	AA	BB	AA	AB
Bn-A02-p12220436	BB	BB	BB	BB	BB	BB	BB	BB	BB	BB	BB	BB	BB	BB	BB	BB	BB	BB	BB	BB	BB	BB	BB	BB	BB	BB	BB	BB	BB	BB	BB	BB	BB	BB	BB	AB	BB	BB	AA	BB	AB	AB	BB	BB	BB	BB	AA	BB	AB
Bn-A02-p12295281	AB	BB	BB	BB	BB	BB	BB	BB	AA	BB	BB	BB	AA	BB	BB	BB	AA	BB	BB	BB	AA	AB	BB	BB	AB	BB	AA	BB	BB	BB	BB	BB	AA	BB	BB	AA	AB	AB	AA	BB	AB	AB	AA	BB	BB	BB	AA	BB	AB
Bn-A02-p12295682	AB	AA	AA	AA	AA	AA	AA	AA	BB	AA	AA	AA	BB	AA	AA	AA	BB	AA	AA	AA	BB	AB	AA	AA	AB	AA	BB	AA	AA	AA	AA	AA	AB	AA	AA	BB	AB	AB	BB	AA	AB	AB	BB	AA	AA	AA	BB	AA	AB
Bn-A02-p12297473	NC	BB	BB	BB	BB	BB	BB	BB	AA	BB	BB	BB	AA	BB	BB	BB	AA	BB	BB	BB	AA	AB	BB	BB	AB	BB	AA	BB	BB	BB	BB	BB	NC	BB	BB	AA	AB	AB	AA	BB	AB	AB	AA	BB	BB	BB	AA	BB	AB
Bn-A02-p12314542	AB	BB	BB	BB	BB	BB	BB	BB	BB	BB	BB	BB	BB	BB	BB	BB	AA	BB	BB	BB	AA	AB	BB	BB	AB	BB	AA	BB	BB	BB	BB	BB	NC	BB	BB	AA	AB	AB	AA	BB	AB	AB	NC	BB	BB	BB	AA	BB	AB
Bn-A02-p1232964	AB	AA	AA	AA	AA	AA	AA	AA	AA	AA	AA	AA	AA	AA	AA	AA	AA	AA	AA	AA	AA	AA	AA	AA	AA	AA	AA	AA	AA	AA	BB	AA	AA	AA	AA	AB	AA	AA	AA	AA	AA	AA	AA	AA	AA	AA	AA	AA	AA
Bn-A02-p12342256	BB	NC	NC	NC	NC	NC	NC	NC	AA	NC	NC	NC	AA	NC	NC	NC	BB	NC	NC	NC	BB	BB	NC	NC	BB	NC	BB	NC	NC	NC	AA	NC	BB	NC	NC	BB	BB	BB	BB	NC	BB	BB	NC	NC	NC	NC	BB	NC	BB
Bn-A02-p12363140	AB	AA	AA	AA	AA	AA	AA	AA	BB	AA	AA	AA	BB	AA	AA	AA	BB	AA	AA	AA	BB	AB	AA	AA	AB	AA	BB	AA	AA	AA	AA	AA	BB	AA	AA	BB	AB	AB	BB	AA	AB	AB	BB	AA	AA	AA	BB	AA	AB
Bn-A02-p12393535	NC	AA	AA	AA	AA	AA	AA	AA	BB	AA	AA	AA	BB	AA	AA	AA	BB	AA	AA	AA	BB	AB	AA	AA	AB	AA	BB	AA	AA	AA	AA	AA	AB	AA	AA	BB	AB	AB	BB	AA	AB	AB	BB	AA	AA	AA	BB	AA	AB
Bn-A02-p12452799	BB	BB	BB	BB	BB	BB	BB	BB	BB	BB	BB	BB	BB	BB	BB	BB	BB	BB	BB	BB	BB	BB	BB	BB	BB	BB	BB	BB	BB	BB	BB	BB	NC	BB	BB	BB	BB	BB	BB	BB	BB	BB	BB	BB	BB	BB	BB	BB	BB
Bn-A02-p12512328	BB	BB	BB	BB	BB	BB	BB	BB	BB	BB	BB	BB	BB	BB	BB	BB	BB	BB	BB	BB	BB	BB	BB	BB	BB	BB	BB	BB	BB	BB	BB	BB	BB	BB	BB	BB	BB	BB	BB	BB	BB	BB	BB	BB	BB	BB	BB	BB	BB
Bn-A02-p12512533	BB	BB	BB	BB	BB	BB	BB	BB	BB	BB	BB	BB	BB	BB	BB	BB	BB	BB	BB	BB	BB	BB	BB	BB	BB	BB	BB	BB	BB	BB	BB	BB	BB	BB	BB	BB	BB	BB	BB	BB	BB	BB	BB	BB	BB	BB	BB	BB	BB
Bn-A02-p12516859	AA	AA	AA	AA	AA	AA	AA	AA	AA	AA	AA	AA	AA	AA	AA	AA	AA	AA	AA	AA	AA	AA	AA	AA	AA	AA	AA	AA	AA	AA	AA	AA	AA	AA	AA	AA	AA	AA	AA	AA	AA	AA	AA	AA	AA	AA	AA	AA	AA
Bn-A02-p12550795	AA	AA	AA	AA	AA	AA	AA	AA	AA	AA	AA	AA	AA	AA	AA	AA	AA	AA	AA	AA	AA	AA	AA	AA	AA	AA	AA	AA	AA	AA	BB	AA	AB	AA	AA	AB	AA	AA	BB	AA	AB	AB	AA	AA	AA	AA	BB	AA	AB
Bn-A02-p12554865	BB	BB	BB	BB	BB	BB	BB	BB	BB	BB	BB	BB	BB	BB	BB	BB	BB	BB	BB	BB	BB	BB	BB	BB	BB	BB	BB	BB	BB	BB	AA	BB	AB	BB	BB	AB	BB	BB	BB	BB	BB	BB	BB	BB	BB	BB	BB	BB	BB
Bn-A02-p12627047	AA	AA	AA	AA	AA	AA	AA	AA	AA	AA	AA	AA	AA	AA	AA	AA	AA	AA	AA	AA	AA	AA	AA	AA	AA	AA	AA	AA	AA	AA	AA	AA	AB	AA	AA	AA	AA	AA	BB	AA	AB	AB	AA	AA	AA	AA	BB	AA	AB
Bn-A02-p12972954	BB	BB	BB	BB	BB	BB	BB	BB	BB	BB	BB	BB	BB	BB	BB	BB	BB	BB	BB	BB	BB	BB	BB	BB	BB	BB	BB	BB	BB	BB	BB	BB	AB	BB	BB	BB	AB	AB	BB	BB	BB	BB	BB	BB	BB	BB	BB	BB	BB
Bn-A02-p12976547	BB	BB	BB	BB	BB	BB	BB	BB	BB	BB	BB	BB	BB	BB	BB	BB	BB	BB	BB	BB	BB	BB	BB	BB	BB	BB	BB	BB	BB	BB	BB	BB	NC	BB	BB	NC	AB	AB	BB	BB	BB	BB	BB	BB	BB	BB	BB	BB	BB
Bn-A02-p12996998	AA	AA	AA	AA	AA	AA	AA	AA	AA	AA	AA	AA	AA	AA	AA	AA	AA	AA	AA	AA	AA	AA	AA	AA	AA	AA	AA	AA	AA	AA	BB	AA	AA	AA	AA	AB	AB	AB	AA	AA	AA	AA	AA	AA	AA	AA	AA	AA	AA
Bn-A02-p13123802	BB	BB	BB	BB	BB	BB	BB	BB	BB	BB	BB	BB	BB	BB	BB	BB	BB	BB	BB	BB	BB	BB	BB	BB	BB	BB	BB	BB	BB	BB	BB	BB	AB	BB	BB	AB	AB	AB	BB	BB	BB	BB	BB	BB	BB	BB	BB	BB	BB
Bn-A02-p1325213	AB	BB	BB	BB	BB	BB	BB	BB	AB	BB	BB	BB	AB	BB	BB	BB	AB	AB	BB	BB	AB	AB	BB	BB	AB	BB	AB	BB	BB	BB	BB	BB	BB	BB	BB	BB	BB	BB	BB	BB	BB	BB	BB	BB	BB	BB	BB	BB	BB
Bn-A02-p1327787	AB	AA	AA	AA	AA	AA	AA	AA	AA	AA	AA	AA	AA	AA	AA	AA	AA	AA	AA	AA	AA	AA	AA	AA	AA	AA	AA	AA	AA	AA	AA	AA	AA	AA	AA	AA	AA	AB	AA	AA	AA	AA	AA	AA	AA	AA	AA	AA	AA
Bn-A02-p1337706	AB	BB	BB	BB	BB	BB	BB	BB	BB	BB	BB	BB	AB	BB	BB	BB	BB	BB	BB	BB	AA	AB	BB	BB	AB	BB	AA	BB	BB	BB	BB	BB	BB	BB	BB	NC	BB	BB	BB	BB	BB	BB	AB	BB	BB	BB	BB	BB	BB
Bn-A02-p13570742	BB	BB	BB	BB	BB	BB	BB	BB	BB	BB	BB	BB	BB	BB	BB	BB	BB	BB	BB	BB	BB	BB	BB	BB	BB	BB	BB	BB	BB	BB	BB	BB	BB	BB	BB	AB	BB	BB	BB	BB	BB	BB	BB	BB	BB	BB	AA	BB	AB
Bn-A02-p13593944	BB	BB	BB	BB	BB	BB	BB	BB	BB	BB	BB	BB	BB	BB	BB	BB	BB	BB	BB	BB	BB	BB	BB	BB	BB	BB	BB	BB	BB	BB	BB	BB	BB	BB	BB	AB	AB	AB	BB	BB	BB	BB	BB	BB	BB	BB	AA	BB	AB
Bn-A02-p13625461	AA	AA	AA	AA	AA	AA	AA	AA	AA	AA	AA	AA	AA	AA	AA	AA	AA	AA	AA	AA	AA	AA	AA	AA	AA	AA	AA	AA	AA	AA	AA	AA	BB	AA	AA	AA	AA	AA	BB	AA	AB	AB	AA	AA	AA	AA	AA	AA	AA
Bn-A02-p13626431	BB	BB	BB	BB	BB	BB	BB	BB	BB	BB	BB	BB	BB	BB	BB	BB	BB	BB	BB	BB	BB	BB	BB	BB	BB	BB	BB	BB	BB	BB	BB	BB	BB	BB	BB	AB	BB	BB	BB	BB	BB	BB	BB	BB	BB	BB	AA	BB	AB
Bn-A02-p13782884	BB	BB	BB	BB	BB	BB	BB	BB	BB	BB	BB	BB	BB	BB	BB	BB	BB	BB	BB	BB	BB	BB	BB	BB	BB	BB	BB	BB	BB	BB	BB	BB	BB	BB	BB	AB	BB	BB	AA	BB	AB	AB	BB	BB	BB	BB	AA	BB	AB
Bn-A02-p13803435	AA	AA	AA	AA	AA	AA	AA	AA	AA	AA	AA	AA	AA	AA	AA	AA	AA	AA	AA	AA	AA	AA	AA	AA	AA	AA	AA	AA	AA	AA	AA	AA	BB	AA	AA	AA	AA	AA	AA	AA	AA	AA	AA	AA	AA	AA	AA	AA	AA
Bn-A02-p14025825	BB	BB	BB	BB	BB	BB	BB	BB	BB	BB	BB	BB	BB	BB	BB	BB	BB	BB	BB	BB	BB	BB	BB	BB	BB	BB	BB	BB	BB	BB	BB	BB	BB	BB	BB	AB	BB	BB	BB	BB	BB	BB	BB	BB	BB	BB	AA	BB	AB
Bn-A02-p14026570	BB	BB	BB	BB	BB	BB	BB	BB	BB	BB	BB	BB	BB	BB	BB	BB	BB	BB	BB	BB	BB	BB	BB	BB	BB	BB	BB	BB	BB	BB	BB	BB	BB	BB	BB	AB	BB	BB	BB	BB	BB	BB	BB	BB	BB	BB	AA	BB	AB
Bn-A02-p14028000	AA	AA	AA	AA	AA	AA	AA	AA	AA	AA	AA	AA	AA	AA	AA	AA	AA	AA	AA	AA	AA	AA	AA	AA	AA	AA	AA	AA	AA	AA	AA	AA	AA	AA	AA	AB	AA	AA	AA	AA	AA	AA	AA	AA	AA	AA	BB	AA	AB
Bn-A02-p14040220	BB	BB	BB	BB	BB	BB	BB	BB	BB	BB	BB	BB	BB	BB	BB	BB	BB	BB	BB	BB	BB	BB	BB	BB	BB	BB	BB	BB	BB	BB	AA	BB	BB	BB	BB	AB	BB	BB	BB	BB	BB	BB	BB	BB	BB	BB	BB	BB	BB
Bn-A02-p14078497	BB	BB	BB	BB	BB	BB	BB	BB	BB	BB	BB	BB	BB	BB	BB	BB	BB	BB	BB	BB	BB	BB	BB	BB	BB	BB	BB	BB	BB	BB	AA	BB	AB	BB	BB	AB	BB	BB	BB	BB	BB	BB	BB	BB	BB	BB	BB	BB	BB
Bn-A02-p14293315	AA	AA	AA	AA	AA	AA	AA	AA	AA	AA	AA	AA	AA	AA	AA	AA	AA	AA	AA	AA	AA	AA	AA	AA	AA	AA	AA	AA	AA	AA	AA	AA	BB	AA	AA	AB	AA	AA	AA	AA	AA	AA	AA	AA	AA	AA	AA	AA	AA
Bn-A02-p14526876	BB	BB	BB	BB	BB	BB	BB	BB	BB	BB	BB	BB	BB	BB	BB	BB	BB	BB	BB	BB	BB	BB	BB	BB	BB	BB	BB	BB	BB	BB	BB	BB	BB	BB	BB	BB	AB	AB	AA	BB	AB	AB	BB	BB	BB	BB	AA	BB	AB
Bn-A02-p14527781	BB	BB	BB	BB	BB	BB	BB	BB	BB	BB	BB	BB	BB	BB	BB	BB	BB	BB	BB	BB	BB	BB	BB	BB	BB	BB	BB	BB	BB	BB	AA	BB	BB	BB	BB	BB	AB	AB	AA	BB	AB	AB	BB	BB	BB	BB	AA	BB	AB
Bn-A02-p14576479	AA	AA	AA	AA	AA	AA	AA	AA	AA	AA	AA	AA	AA	AA	AA	AA	AA	AA	AA	AA	AA	AA	AA	AA	AA	AA	AA	AA	AA	AA	AA	AA	AA	AA	AA	AB	AA	AA	AA	AA	AA	AA	AA	AA	AA	AA	AA	AA	AA
Bn-A02-p14781371	BB	BB	BB	BB	BB	BB	BB	BB	BB	BB	BB	BB	BB	BB	BB	BB	BB	BB	BB	BB	BB	BB	BB	BB	BB	BB	BB	BB	BB	BB	BB	BB	BB	BB	BB	AB	AB	AB	BB	BB	BB	BB	BB	BB	BB	BB	AA	BB	AB
Bn-A02-p1485915	BB	AA	AA	AA	AA	AA	AA	AA	BB	AA	AA	AA	BB	AA	AA	AA	BB	AA	AA	AA	BB	AB	AA	AA	AB	AA	AB	AA	AA	AA	BB	AA	BB	AA	AA	BB	AB	AB	NC	AA	AA	AA	BB	AA	AA	AA	BB	AA	AB
Bn-A02-p14886507	BB	BB	BB	BB	BB	BB	BB	BB	BB	BB	BB	BB	BB	BB	BB	BB	BB	BB	BB	BB	BB	BB	BB	BB	BB	BB	BB	BB	BB	BB	BB	BB	BB	BB	BB	BB	AB	AB	BB	BB	BB	BB	BB	BB	BB	BB	AA	BB	AB
Bn-A02-p1517113	BB	AB	AB	AB	AB	AB	AB	AB	BB	AB	AB	AB	BB	AB	AB	AB	BB	AB	AB	AB	BB	AB	AB	AB	AB	AB	AB	AB	AB	AB	BB	AB	BB	AB	AB	BB	AB	AB	BB	AB	AB	AB	BB	AB	AB	AB	BB	AB	AB
Bn-A02-p15750257	NC	AB	AB	AB	AB	AB	AB	AB	BB	AB	AB	AB	BB	AB	AB	AB	BB	AB	AB	AB	BB	AB	AB	AB	AB	AB	BB	AB	AB	AB	BB	AB	AB	AB	AB	AB	AB	AB	AB	AB	AB	AB	BB	AB	AB	AB	BB	AB	AB
Bn-A02-p15870327	AB	AB	AB	AB	AB	AB	AB	AB	AB	AB	AB	AB	AB	AB	AB	AB	AB	AB	AB	AB	AB	AB	AB	AB	AB	AB	AB	AB	AB	AB	AB	AB	AB	AB	AB	AB	AB	AB	AA	AB	AB	AB	AB	AB	AB	AB	AA	AB	AB
Bn-A02-p15884717	AB	BB	BB	BB	BB	BB	BB	BB	BB	BB	BB	BB	BB	BB	BB	BB	BB	BB	BB	BB	BB	BB	BB	BB	BB	BB	BB	BB	BB	BB	AA	BB	NC	BB	BB	BB	BB	BB	AA	BB	AB	AB	BB	BB	BB	BB	BB	BB	BB
Bn-A02-p16666866	AB	AB	AB	AB	AB	AB	AB	AB	AB	AB	AB	AB	AB	AB	AB	AB	AB	AB	AB	AB	AB	AB	AB	AB	AB	AB	AA	AB	AB	AB	BB	AB	AB	AB	AB	AB	AB	AB	AA	AB	AB	AB	AB	AB	AB	AB	AA	AB	AB
Bn-A02-p17381818	BB	BB	BB	BB	BB	BB	BB	BB	BB	BB	BB	BB	BB	BB	BB	BB	BB	BB	BB	BB	BB	BB	BB	BB	BB	BB	BB	BB	BB	BB	BB	BB	BB	BB	BB	BB	BB	BB	BB	BB	BB	BB	BB	BB	BB	BB	BB	BB	BB
Bn-A02-p18101171	BB	BB	BB	BB	BB	BB	BB	BB	BB	BB	BB	BB	BB	BB	BB	BB	BB	BB	BB	BB	BB	BB	BB	BB	BB	BB	BB	BB	BB	BB	BB	BB	BB	BB	BB	BB	BB	BB	BB	BB	BB	BB	BB	BB	BB	BB	BB	BB	BB
Bn-A02-p183586	AA	AA	AA	AA	AA	AA	AA	AA	AA	AA	AA	AA	AA	AA	AA	AA	AA	AA	AA	AA	AA	AA	AA	AA	AA	AA	AA	AA	AA	AA	AA	AA	NC	AA	AA	AA	AA	AA	AA	AA	AA	AA	AA	AA	AA	AA	AA	AA	AA
Bn-A02-p183840	AA	AA	AA	AA	AA	AA	AA	AA	AA	AA	AA	AA	AA	AA	AA	AA	AA	AA	AA	AA	AA	AA	AA	AA	AA	AA	AA	AA	AA	AA	AA	AA	AA	AA	AA	AA	AA	AA	AA	AA	AA	AA	AA	AA	AA	AA	AA	AA	AA
Bn-A02-p18438691	BB	BB	BB	BB	BB	BB	BB	BB	BB	BB	BB	BB	BB	BB	BB	BB	BB	BB	BB	BB	BB	BB	BB	BB	BB	BB	BB	BB	BB	BB	BB	BB	BB	BB	BB	BB	BB	BB	BB	BB	BB	BB	BB	BB	BB	BB	BB	BB	BB
Bn-A02-p185917	AA	AA	AA	AA	AA	AA	AA	AA	AA	AA	AA	AA	AA	AA	AA	AA	AA	AA	AA	AA	AA	AA	AA	AA	AA	AA	AA	AA	AA	AA	BB	AA	AB	AA	AA	AA	AA	AA	AA	AA	AA	AA	AA	AA	AA	AA	BB	AA	AB
Bn-A02-p188454	BB	BB	BB	BB	BB	BB	BB	BB	BB	BB	BB	BB	BB	BB	BB	BB	BB	BB	BB	BB	BB	BB	BB	BB	BB	BB	BB	BB	BB	BB	AA	BB	AB	BB	BB	BB	BB	BB	BB	BB	BB	BB	BB	BB	BB	BB	AA	BB	AB
Bn-A02-p18994312	AB	AA	AA	AA	AA	AA	AA	AA	AA	AA	AA	AA	AA	AA	AA	AA	AA	AA	AA	AA	AA	AA	AA	AA	AA	AA	AA	AA	AA	AA	AA	AA	BB	AA	AA	AA	AA	AA	BB	AA	AB	AB	AA	AA	AA	AA	AA	AA	AA
Bn-A02-p18994472	AB	AA	AA	AA	AA	AA	AA	AA	AA	AA	AA	AA	AA	AA	AA	AA	AA	AA	AA	AA	AA	AA	AA	AA	AA	AA	AA	AA	AA	AA	AA	AA	BB	AA	AA	AA	AA	AA	BB	AA	AB	AB	AA	AA	AA	AA	AA	AA	AA
Bn-A02-p19049506	AA	AA	AA	AA	AA	AA	AA	AA	NC	AA	AA	AA	AB	AA	AA	AA	AA	AA	AA	AA	AA	AA	AA	AA	AA	AA	AA	AA	AA	AA	AA	AA	NC	AA	AA	NC	AB	AB	AA	AA	AA	AA	AB	AA	AA	AA	AA	AA	AA
Bn-A02-p19294461	AB	BB	BB	BB	BB	BB	BB	BB	NC	BB	BB	BB	AB	BB	BB	BB	AB	BB	BB	BB	AB	NC	BB	BB	NC	BB	AB	BB	BB	BB	AA	BB	BB	BB	BB	NC	AB	AB	BB	BB	BB	BB	NC	BB	BB	BB	AB	BB	NC
Bn-A02-p19299455	AA	AA	AA	AA	AA	AA	AA	AA	NC	AA	AA	AA	AB	AA	AA	AA	AA	AA	AA	AA	AA	AA	AA	AA	AA	AA	AA	AA	AA	AA	BB	AA	AA	AA	AA	NC	AB	AB	AA	AA	AA	AA	AB	AA	AA	AA	AA	AA	AA
Bn-A02-p19343485	BB	BB	BB	BB	BB	BB	BB	BB	NC	BB	BB	BB	AB	BB	BB	BB	BB	BB	BB	BB	BB	BB	BB	BB	BB	BB	BB	BB	BB	BB	BB	BB	BB	BB	BB	NC	AB	AB	BB	BB	BB	BB	AB	BB	BB	BB	BB	BB	BB
Bn-A02-p19348348	AB	AA	AA	AA	AA	AA	AA	AA	BB	AA	AA	AA	BB	AA	AA	AA	BB	AA	AA	AA	BB	AB	AA	AA	AB	AA	BB	AA	AA	AA	BB	AA	AB	AA	AA	BB	AB	AB	AA	AA	AA	AA	BB	AA	AA	AA	BB	AA	AB
Bn-A02-p19373757	AB	BB	BB	BB	BB	BB	BB	BB	AA	BB	BB	BB	AA	BB	BB	BB	AA	BB	BB	BB	AA	AB	BB	BB	AB	BB	AA	BB	BB	BB	AA	BB	NC	BB	BB	AA	AB	AB	BB	BB	BB	BB	AA	BB	BB	BB	AA	BB	AB
Bn-A02-p19373825	AB	AA	AA	AA	AA	AA	AA	AA	BB	AA	AA	AA	BB	AA	AA	AA	BB	AA	AA	AA	BB	AB	AA	AA	AB	AA	BB	AA	AA	AA	BB	AA	AB	AA	AA	BB	AB	AB	AA	AA	AA	AA	BB	AA	AA	AA	BB	AA	AB
Bn-A02-p19375860	BB	BB	BB	BB	BB	BB	BB	BB	BB	BB	BB	BB	BB	BB	BB	BB	BB	BB	BB	BB	BB	BB	BB	BB	BB	BB	BB	BB	BB	BB	BB	BB	BB	BB	BB	BB	BB	BB	BB	BB	BB	BB	BB	BB	BB	BB	BB	BB	BB
Bn-A02-p19395795	AB	AA	AA	AA	AA	AA	AA	AA	BB	AA	AA	AA	BB	AA	AA	AA	BB	AA	AA	AA	BB	AB	AA	AA	AB	AA	BB	AA	AA	AA	BB	AA	AB	AA	AA	BB	AB	AB	AA	AA	AA	AA	BB	AA	AA	AA	BB	AA	AB
Bn-A02-p19410459	BB	BB	BB	BB	BB	BB	BB	BB	NC	BB	BB	BB	AB	BB	BB	BB	BB	BB	BB	BB	BB	BB	BB	BB	BB	BB	BB	BB	BB	BB	BB	BB	AB	BB	BB	NC	AB	AB	BB	BB	BB	BB	AB	BB	BB	BB	BB	BB	BB
Bn-A02-p19450017	AB	AA	AA	AA	AA	AA	AA	AA	BB	AA	AA	AA	BB	AA	AA	AA	BB	AA	AA	AA	BB	AB	AA	AA	AB	AA	BB	AA	AA	AA	AA	AA	AB	AA	AA	BB	AB	AB	AA	AA	AA	AA	BB	AA	AA	AA	BB	AA	AB
Bn-A02-p19683093	AB	AA	AA	AA	AA	AA	AA	AA	NC	AA	AA	AA	BB	AA	AA	AA	BB	AA	AA	AA	BB	AB	AA	AA	AB	AA	BB	AA	AA	AA	AA	AA	AA	AA	AA	AB	AA	AA	AA	AA	AA	AA	AB	AA	AA	AA	BB	AA	AB
Bn-A02-p19704677	AB	AA	AA	AA	AA	AA	AA	AA	AA	AA	AA	AA	AA	AA	AA	AA	AA	AA	AA	AA	AA	AA	AA	AA	AA	AA	AA	AA	AA	AA	AA	AA	BB	AA	AA	AA	AA	AA	BB	AA	AB	AB	AA	AA	AA	AA	AA	AA	AA
Bn-A02-p19872956	AB	AA	AA	AA	AA	AA	AA	AA	AA	AA	AA	AA	AA	AA	AA	AA	AA	AA	AA	AA	AA	AA	AA	AA	AA	AA	AA	AA	AA	AA	AA	AA	AB	AA	AA	BB	NC	AB	AA	AA	AA	AA	AB	AA	AA	AA	AA	AA	AA
Bn-A02-p19889192	AB	AA	AA	AA	AA	AA	AA	AA	AA	AA	AA	AA	AA	AA	AA	AA	AA	AA	AA	AA	AA	AA	AA	AA	AA	AA	AA	AA	AA	AA	BB	AA	AB	AA	AA	BB	AB	AB	AA	AA	AA	AA	AB	AA	AA	AA	AA	AA	AA
Bn-A02-p19892433	NC	AA	AA	AA	AA	AA	AA	AA	AA	AA	AA	AA	AA	AA	AA	AA	AA	AA	AA	AA	AA	AA	AA	AA	AA	AA	AA	AA	AA	AA	AA	AA	AB	AA	AA	BB	NC	AB	AA	AA	AA	AA	AB	AA	AA	AA	AA	AA	AA
Bn-A02-p19892632	AB	AA	AA	AA	AA	AA	AA	AA	AA	AA	AA	AA	AA	AA	AA	AA	AA	AA	AA	AA	AA	AA	AA	AA	AA	AA	AA	AA	AA	AA	AA	AA	AB	AA	AA	BB	AB	AB	AA	AA	AA	AA	AB	AA	AA	AA	AA	AA	AA
Bn-A02-p19892839	AB	BB	BB	BB	BB	BB	BB	BB	BB	BB	BB	BB	BB	BB	BB	BB	BB	BB	BB	BB	BB	BB	BB	BB	BB	BB	BB	BB	BB	BB	BB	BB	AB	BB	BB	AA	AB	AB	BB	BB	BB	BB	AB	BB	BB	BB	BB	BB	BB
Bn-A02-p20461477	AA	AA	AA	AA	AA	AA	AA	AA	AA	AA	AA	AA	AA	AA	AA	AA	AA	AA	AA	AA	AA	AA	AA	AA	AA	AA	AA	AA	AA	AA	BB	AA	AB	AA	AA	AA	AA	AA	AA	AA	AA	AA	AA	AA	AA	AA	AA	AA	AA
Bn-A02-p20580541	NC	NC	NC	NC	NC	NC	NC	NC	NC	NC	NC	NC	NC	NC	NC	NC	NC	NC	NC	NC	NC	NC	NC	NC	NC	NC	NC	NC	NC	NC	AA	NC	NC	NC	NC	BB	NC	NC	AA	NC	AA	AA	BB	NC	NC	NC	AA	NC	AA
Bn-A02-p20678898	BB	BB	BB	BB	BB	BB	BB	BB	BB	BB	BB	BB	BB	BB	BB	BB	BB	BB	BB	BB	BB	BB	BB	BB	BB	BB	BB	BB	BB	BB	NC	BB	NC	BB	BB	BB	BB	BB	AA	BB	NC	NC	BB	BB	BB	BB	BB	BB	BB
Bn-A02-p21032956	AA	AA	AA	AA	AA	AA	AA	AA	AA	AA	AA	AA	AA	AA	AA	AA	AA	AA	AA	AA	AA	AA	AA	AA	AA	AA	AA	AA	AA	AA	BB	AA	AA	AA	AA	AA	AA	AA	AA	AA	AA	AA	AA	AA	AA	AA	AA	AA	AA
Bn-A02-p2128775	AA	AA	AA	AA	AA	AA	AA	AA	AA	AA	AA	AA	AA	AA	AA	AA	AA	AA	AA	AA	AA	AA	AA	AA	AA	AA	AA	AA	AA	AA	AA	AA	NC	AA	AA	AA	AA	AA	NC	AA	AA	AA	AA	AA	AA	AA	AA	AA	AA
Bn-A02-p2134112	BB	BB	BB	BB	BB	BB	BB	BB	BB	BB	BB	BB	BB	BB	BB	BB	BB	BB	BB	BB	BB	BB	BB	BB	BB	BB	BB	BB	BB	BB	BB	BB	BB	BB	BB	BB	BB	BB	NC	BB	BB	BB	BB	BB	BB	BB	BB	BB	BB
Bn-A02-p21378450	BB	BB	BB	BB	BB	BB	BB	BB	AB	BB	BB	BB	AB	BB	BB	BB	AB	AB	BB	BB	BB	BB	BB	BB	BB	BB	BB	BB	BB	BB	BB	BB	BB	BB	BB	AA	AB	AB	BB	BB	BB	BB	AB	BB	BB	BB	AA	BB	AB
Bn-A02-p2138408	BB	BB	BB	BB	BB	BB	BB	BB	BB	BB	BB	BB	BB	BB	BB	BB	BB	BB	BB	BB	BB	BB	BB	BB	BB	BB	BB	BB	BB	BB	BB	BB	AB	BB	BB	BB	BB	BB	NC	BB	BB	BB	BB	BB	BB	BB	BB	BB	BB
Bn-A02-p21930156	AA	BB	BB	BB	BB	BB	BB	BB	AA	BB	BB	BB	AA	BB	BB	BB	AA	BB	BB	BB	AA	AB	BB	BB	AB	BB	AA	BB	BB	BB	AA	BB	AB	BB	BB	AA	AB	AB	BB	BB	BB	BB	AA	BB	BB	BB	AA	BB	AB
Bn-A02-p22332961	AA	AA	AA	AA	AA	AA	AA	AA	AA	AA	AA	AA	AA	AA	AA	AA	AA	AA	AA	AA	AA	AA	AA	AA	AA	AA	AA	AA	AA	AA	BB	AA	AB	AA	AA	AA	AB	AB	AA	AA	AA	AA	AA	AA	AA	AA	AA	AA	AA
Bn-A02-p22365337	AA	AA	AA	AA	AA	AA	AA	AA	AA	AA	AA	AA	AA	AA	AA	AA	AA	AA	AA	AA	AA	AA	AA	AA	AA	AA	AA	AA	AA	AA	BB	AA	NC	AA	AA	AA	AB	AB	AA	AA	AA	AA	AA	AA	AA	AA	AA	AA	AA
Bn-A02-p22375400	AA	BB	BB	BB	BB	BB	BB	BB	AA	BB	BB	BB	AA	BB	BB	BB	AA	BB	BB	BB	AA	AB	BB	BB	AB	BB	AA	BB	BB	BB	BB	BB	AB	BB	BB	AA	AB	AB	BB	BB	BB	BB	AA	BB	BB	BB	AA	BB	AB
Bn-A02-p22383771	BB	AA	AA	AA	AA	AA	AA	AA	BB	AA	AA	AA	BB	AA	AA	AA	BB	AA	AA	AA	BB	AB	AA	AA	AB	AA	BB	AA	AA	AA	NC	AA	NC	AA	AA	BB	AB	AB	AA	AA	AA	AA	BB	AA	AA	AA	BB	AA	AB
Bn-A02-p22394284	AA	BB	BB	BB	BB	BB	BB	BB	AA	BB	BB	BB	AA	BB	BB	BB	AA	BB	BB	BB	AA	AB	BB	BB	AB	BB	AA	BB	BB	BB	BB	BB	NC	BB	BB	AA	AB	AB	BB	BB	BB	BB	AA	BB	BB	BB	AA	BB	AB
Bn-A02-p22395060	BB	AA	AA	AA	AA	AA	AA	AA	BB	AA	AA	AA	BB	AA	AA	AA	BB	AA	AA	AA	BB	AB	AA	AA	AB	AA	BB	AA	AA	AA	BB	AA	BB	AA	AA	BB	AB	AB	AA	AA	AA	AA	BB	AA	AA	AA	BB	AA	AB
Bn-A02-p22409779	AA	BB	BB	BB	BB	BB	BB	BB	AA	BB	BB	BB	AA	BB	BB	BB	AA	BB	BB	BB	AA	AB	BB	BB	AB	BB	AA	BB	BB	BB	AA	BB	AA	BB	BB	AA	AB	AB	BB	BB	BB	BB	AA	BB	BB	BB	AA	BB	AB
Bn-A02-p22429871	AA	BB	BB	BB	BB	BB	BB	BB	AA	BB	BB	BB	AA	BB	BB	BB	AA	BB	BB	BB	AA	AB	BB	BB	AB	BB	AA	BB	BB	BB	BB	BB	AB	BB	BB	AA	AB	AB	BB	BB	BB	BB	AA	BB	BB	BB	AA	BB	AB
Bn-A02-p22433753	AA	BB	BB	BB	BB	BB	BB	BB	AA	BB	BB	BB	AA	BB	BB	BB	AA	BB	BB	BB	AA	AB	BB	BB	AB	BB	AA	BB	BB	BB	BB	BB	AA	BB	BB	AA	BB	BB	BB	BB	BB	BB	AA	BB	BB	BB	AA	BB	AB
Bn-A02-p22443535	AA	BB	BB	BB	BB	BB	BB	BB	AA	BB	BB	BB	AA	BB	BB	BB	AA	BB	BB	BB	AA	AB	BB	BB	AB	BB	AA	BB	BB	BB	AA	BB	AA	BB	BB	AA	BB	BB	BB	BB	BB	BB	AA	BB	BB	BB	AA	BB	AB
Bn-A02-p22478377	AA	AA	AA	AA	AA	AA	AA	AA	AA	AA	AA	AA	AA	AA	AA	AA	AA	AA	AA	AA	AA	AA	AA	AA	AA	AA	AA	AA	AA	AA	AA	AA	AA	AA	AA	AA	AA	AA	BB	AA	AB	AB	AA	AA	AA	AA	BB	AA	AB
Bn-A02-p22479272	AA	AA	AA	AA	AA	AA	AA	AA	AA	AA	AA	AA	AA	AA	AA	AA	AA	AA	AA	AA	AA	AA	AA	AA	AA	AA	AA	AA	AA	AA	AA	AA	AA	AA	AA	AA	AA	AA	BB	AA	AB	AB	AA	AA	AA	AA	BB	AA	AB
Bn-A02-p22492507	BB	BB	BB	BB	BB	BB	BB	BB	BB	BB	BB	BB	BB	BB	BB	BB	BB	BB	BB	BB	BB	BB	BB	BB	BB	BB	BB	BB	BB	BB	BB	BB	BB	BB	BB	BB	BB	BB	AA	BB	AB	AB	BB	BB	BB	BB	AA	BB	AB
Bn-A02-p22493338	AA	AA	AA	AA	AA	AA	AA	AA	AA	AA	AA	AA	AA	AA	AA	AA	AA	AA	AA	AA	AA	AA	AA	AA	AA	AA	AA	AA	AA	AA	AA	AA	AA	AA	AA	AA	AA	AA	BB	AA	AB	AB	AA	AA	AA	AA	BB	AA	AB
Bn-A02-p22501359	BB	BB	BB	BB	BB	BB	BB	BB	BB	BB	BB	BB	BB	BB	BB	BB	BB	BB	BB	BB	BB	BB	BB	BB	BB	BB	BB	BB	BB	BB	BB	BB	BB	BB	BB	BB	BB	BB	AA	BB	AB	AB	BB	BB	BB	BB	AA	BB	AB
Bn-A02-p22521362	BB	BB	BB	BB	BB	BB	BB	BB	BB	BB	BB	BB	BB	BB	BB	BB	BB	BB	BB	BB	BB	BB	BB	BB	BB	BB	BB	BB	BB	BB	BB	BB	BB	BB	BB	BB	BB	BB	AA	BB	AB	AB	BB	BB	BB	BB	AA	BB	AB
Bn-A02-p22521802	AA	AA	AA	AA	AA	AA	AA	AA	AA	AA	AA	AA	AA	AA	AA	AA	AA	AA	AA	AA	AA	AA	AA	AA	AA	AA	AA	AA	AA	AA	AA	AA	AA	AA	AA	AA	AA	AA	BB	AA	AB	AB	AA	AA	AA	AA	BB	AA	AB
Bn-A02-p22528701	AA	AA	AA	AA	AA	AA	AA	AA	AA	AA	AA	AA	AA	AA	AA	AA	AA	AA	AA	AA	AA	AA	AA	AA	AA	AA	AA	AA	AA	AA	AA	AA	AA	AA	AA	AA	AA	AA	BB	AA	AB	AB	AA	AA	AA	AA	BB	AA	AB
Bn-A02-p22534735	AA	AA	AA	AA	AA	AA	AA	AA	AA	AA	AA	NC	AA	AA	AA	AA	AA	AA	AA	AA	AA	AA	AA	AA	AA	AA	AA	AA	AA	AA	AA	AA	AA	AA	AA	AA	AA	AA	BB	AA	AB	AB	AA	AA	AA	AA	BB	AA	AB
Bn-A02-p22543683	BB	BB	BB	BB	BB	BB	BB	BB	BB	BB	BB	BB	BB	BB	BB	BB	BB	BB	BB	BB	BB	BB	BB	BB	BB	BB	BB	BB	BB	BB	BB	BB	BB	BB	BB	BB	BB	BB	AA	BB	AB	AB	BB	BB	BB	BB	AA	BB	AB
Bn-A02-p22550542	BB	BB	BB	BB	BB	BB	BB	BB	BB	BB	BB	BB	BB	BB	BB	BB	BB	BB	BB	BB	BB	BB	BB	BB	BB	BB	BB	BB	BB	BB	BB	BB	BB	BB	BB	BB	BB	BB	AA	BB	AB	AB	BB	BB	BB	BB	AA	BB	AB
Bn-A02-p22558530	BB	BB	BB	BB	BB	BB	BB	BB	BB	BB	BB	BB	BB	BB	BB	BB	BB	BB	BB	BB	BB	BB	BB	BB	BB	BB	BB	BB	BB	BB	BB	BB	BB	BB	BB	BB	BB	BB	AA	BB	AB	AB	BB	BB	BB	BB	AA	BB	AB
Bn-A02-p22560577	AA	AA	AA	AA	AA	AA	AA	AA	AA	AA	AA	AA	AA	AA	AA	AA	AA	AA	AA	AA	AA	AA	AA	AA	AA	AA	AA	AA	AA	AA	AA	AA	AA	AA	AA	AA	AA	AA	BB	AA	AB	AB	AA	AA	AA	AA	BB	AA	AB
Bn-A02-p22563469	BB	BB	BB	BB	BB	BB	BB	BB	BB	BB	BB	BB	BB	BB	BB	BB	BB	BB	BB	BB	BB	BB	BB	BB	BB	BB	BB	BB	BB	BB	BB	BB	BB	BB	BB	BB	BB	BB	AA	BB	AB	AB	BB	BB	BB	BB	AA	BB	AB
Bn-A02-p22564964	BB	BB	BB	BB	BB	BB	BB	BB	BB	BB	BB	BB	BB	BB	BB	BB	BB	BB	BB	BB	BB	BB	BB	BB	BB	BB	BB	BB	BB	BB	BB	BB	BB	BB	BB	BB	BB	BB	AA	BB	AB	AB	BB	BB	BB	BB	AA	BB	AB
Bn-A02-p22570273	AA	AA	AA	AA	AA	AA	AA	AA	AA	AA	AA	AA	AA	AA	AA	AA	AA	AA	AA	AA	AA	AA	AA	AA	AA	AA	AA	AA	AA	AA	AA	AA	AA	AA	AA	AA	AA	AA	BB	AA	AB	AB	AA	AA	AA	AA	BB	AA	AB
Bn-A02-p22571187	BB	BB	BB	BB	BB	BB	BB	BB	BB	BB	BB	BB	BB	BB	BB	BB	BB	BB	BB	BB	BB	BB	BB	BB	BB	BB	BB	BB	BB	BB	BB	BB	BB	BB	BB	BB	BB	BB	AA	BB	AB	AB	BB	BB	BB	BB	AA	BB	AB
Bn-A02-p22576112	AA	AA	AA	AA	AA	AA	AA	AA	AA	AA	AA	AA	AA	AA	AA	AA	AA	AA	AA	AA	AA	AA	AA	AA	AA	AA	AA	AA	AA	AA	AA	AA	AA	AA	AA	AA	AA	AA	BB	AA	AB	AB	AA	AA	AA	AA	BB	AA	AB
Bn-A02-p22576511	AA	AA	AA	AA	AA	AA	AA	AA	AA	AA	AA	AA	AA	AA	AA	AA	AA	AA	AA	AA	AA	AA	AA	AA	AA	AA	AA	AA	AA	AA	AA	AA	AA	AA	AA	AA	AA	AA	BB	AA	AB	AB	AA	AA	AA	AA	BB	AA	AB
Bn-A02-p22577127	AA	AA	AA	AA	AA	AA	AA	AA	AA	AA	AA	AA	AA	AA	AA	AA	AA	AA	AA	AA	AA	AA	AA	AA	AA	AA	AA	AA	AA	AA	AA	AA	AA	AA	AA	AA	AA	AA	BB	AA	AB	AB	AA	AA	AA	AA	BB	AA	AB
Bn-A02-p22596234	AA	AA	AA	AA	AA	AA	AA	AA	AA	AA	AA	AA	AA	AA	AA	AA	AA	AA	AA	AA	AA	AA	AA	AA	AA	AA	AA	AA	AA	AA	AA	AA	AA	AA	AA	AA	AA	AA	BB	AA	AB	AB	AA	AA	AA	AA	BB	AA	AB
Bn-A02-p22596523	BB	BB	BB	BB	BB	BB	BB	BB	BB	BB	BB	BB	BB	BB	BB	BB	BB	BB	BB	BB	BB	BB	BB	BB	BB	BB	BB	BB	BB	BB	BB	BB	BB	BB	BB	BB	BB	BB	AA	BB	AB	AB	BB	BB	BB	BB	AA	BB	AB
Bn-A02-p22597014	AA	AA	AA	AA	AA	AA	AA	AA	AA	AA	AA	AA	AA	AA	AA	AA	AA	AA	AA	AA	AA	AA	AA	AA	AA	AA	AA	AA	AA	AA	AA	AA	AA	AA	AA	AA	AA	AA	BB	AA	AB	AB	AA	AA	AA	AA	BB	AA	AB
Bn-A02-p22599833	AA	AA	AA	AA	AA	AA	AA	AA	AA	AA	AA	AA	AA	AA	AA	AA	AA	AA	AA	AA	AA	AA	AA	AA	AA	AA	AA	AA	AA	AA	AB	AA	AA	AA	AA	AA	AA	AA	BB	AA	AB	AB	AA	AA	AA	AA	BB	AA	AB
Bn-A02-p22602317	AA	AA	AA	AA	AA	AA	AA	AA	AA	AA	AA	AA	AA	AA	AA	AA	AA	AA	AA	AA	AA	AA	AA	AA	AA	AA	AA	AA	AA	AA	AA	AA	AA	AA	AA	AA	NC	AB	BB	AA	AB	AB	AA	AA	AA	AA	BB	AA	AB
Bn-A02-p22637504	AA	AA	AA	AA	AA	AA	AA	AA	AA	AA	AA	AA	AA	AA	AA	AA	AA	AA	AA	AA	AA	AA	AA	AA	AA	AA	AA	AA	AA	AA	AA	AA	AA	AA	AA	AA	AA	AA	BB	AA	AB	AB	AA	AA	AA	AA	BB	AA	AB
Bn-A02-p22638512	BB	BB	BB	BB	BB	BB	BB	BB	BB	BB	BB	BB	BB	BB	BB	BB	BB	BB	BB	BB	BB	BB	BB	BB	BB	BB	BB	BB	BB	BB	BB	BB	BB	BB	BB	BB	BB	BB	AA	BB	AB	AB	BB	BB	BB	BB	AA	BB	AB
Bn-A02-p22641483	BB	BB	BB	BB	BB	BB	BB	BB	BB	BB	BB	BB	BB	BB	BB	BB	BB	BB	BB	BB	BB	BB	BB	BB	BB	BB	BB	BB	BB	BB	BB	BB	BB	BB	BB	BB	BB	BB	AA	BB	AB	AB	BB	BB	BB	BB	AA	BB	AB
Bn-A02-p22642101	AA	AA	AA	AA	AA	AA	AA	AA	AA	AA	AA	AA	AA	AA	AA	AA	AA	AA	AA	AA	AA	AA	AA	AA	AA	AA	AA	AA	AA	AA	AA	AA	AA	AA	AA	AA	AA	AA	BB	AA	AB	AB	AA	AA	AA	AA	BB	AA	AB
Bn-A02-p22654465	BB	BB	BB	BB	BB	BB	BB	BB	BB	BB	BB	BB	BB	BB	BB	BB	BB	BB	BB	BB	BB	BB	BB	BB	BB	BB	BB	BB	BB	BB	BB	BB	BB	BB	BB	BB	BB	BB	AA	BB	AB	AB	BB	BB	BB	BB	AA	BB	AB
Bn-A02-p22670299	BB	BB	BB	BB	BB	BB	BB	BB	BB	BB	BB	BB	BB	BB	BB	BB	BB	BB	BB	BB	BB	BB	BB	BB	BB	BB	BB	BB	BB	BB	BB	BB	BB	BB	BB	BB	BB	BB	AA	BB	AB	AB	BB	BB	BB	BB	AA	BB	AB
Bn-A02-p22702484	BB	BB	BB	BB	BB	BB	BB	BB	BB	BB	BB	BB	BB	BB	BB	BB	BB	BB	BB	BB	BB	BB	BB	BB	BB	BB	BB	BB	BB	BB	BB	BB	BB	BB	BB	BB	BB	BB	AA	BB	AB	AB	BB	BB	BB	BB	AA	BB	AB
Bn-A02-p22757902	BB	AA	AA	AA	AA	AA	AA	AA	BB	AA	AA	AA	BB	AA	AA	AA	BB	AA	AA	AA	BB	AB	AA	AA	AB	AA	BB	AA	AA	AA	AA	AA	AB	AA	AA	BB	AB	AB	AA	AA	AA	AA	BB	AA	AA	AA	BB	AA	AB
Bn-A02-p22847040	AA	AA	AA	AA	AA	AA	AA	AA	AA	AA	AA	AA	AA	AA	AA	AA	AA	AA	AA	AA	AA	AA	AA	AA	AA	AA	AA	AA	AA	AA	AA	AA	AA	AA	AA	AA	NC	AB	AA	AA	AA	AA	AA	AA	AA	AA	AA	AA	AA
Bn-A02-p22872607	AB	BB	BB	BB	BB	BB	BB	BB	AA	BB	BB	BB	AA	BB	BB	BB	AA	BB	BB	BB	AA	AB	BB	BB	AB	BB	AA	BB	BB	BB	BB	BB	BB	BB	BB	BB	AB	AB	BB	BB	BB	BB	AB	BB	BB	BB	AA	BB	AB
Bn-A02-p22899292	BB	BB	BB	BB	BB	BB	BB	BB	BB	BB	BB	BB	BB	BB	BB	BB	BB	BB	BB	BB	BB	BB	BB	BB	BB	BB	BB	BB	BB	BB	BB	BB	BB	BB	BB	BB	AB	AB	BB	BB	BB	BB	BB	BB	BB	BB	BB	BB	BB
Bn-A02-p2292871	AB	AA	AA	AA	AA	AA	AA	AA	AA	AA	AA	AA	AB	AA	AA	AA	AA	AA	AA	AA	BB	AB	AA	AA	AB	AA	AA	AA	AA	AA	BB	AA	NC	AA	AA	NC	AA	AA	AA	AA	AA	AA	AB	AA	AA	AA	AA	AA	AA
Bn-A02-p23099281	AA	AA	AA	AA	AA	AA	AA	AA	AA	AA	AA	AA	AA	AA	AA	AA	AA	AA	AA	AA	AA	AA	AA	AA	AA	AA	AA	AA	AA	AA	AA	AA	AB	AA	AA	AA	AA	AA	AA	AA	AA	AA	AA	AA	AA	AA	BB	AA	AB
Bn-A02-p23168213	BB	BB	BB	BB	BB	BB	BB	BB	BB	BB	BB	BB	BB	BB	BB	BB	BB	BB	BB	BB	BB	BB	BB	BB	BB	BB	BB	BB	BB	BB	BB	BB	BB	BB	BB	BB	BB	BB	BB	BB	BB	BB	BB	BB	BB	BB	AA	BB	AB
Bn-A02-p23237139	BB	BB	BB	BB	BB	BB	BB	BB	BB	BB	BB	BB	BB	BB	BB	BB	BB	BB	BB	BB	BB	BB	BB	BB	BB	BB	BB	BB	BB	BB	BB	BB	BB	BB	BB	BB	BB	BB	BB	BB	BB	BB	BB	BB	BB	BB	AA	BB	AB
Bn-A02-p23297690	BB	BB	BB	BB	BB	BB	BB	BB	BB	BB	BB	BB	BB	BB	BB	BB	BB	BB	BB	BB	BB	BB	BB	BB	BB	BB	BB	BB	BB	BB	NC	BB	BB	BB	BB	BB	BB	BB	BB	BB	BB	BB	BB	BB	BB	BB	AA	BB	AB
Bn-A02-p23309610	AA	AA	AA	AA	AA	AA	AA	AA	AA	AA	AA	AA	AA	AA	AA	AA	AA	AA	AA	AA	AA	AA	AA	AA	AA	AA	AA	AA	AA	AA	BB	AA	NC	AA	AA	AA	AA	AA	AA	AA	AA	AA	AA	AA	AA	AA	BB	AA	AB
Bn-A02-p23411852	BB	BB	BB	BB	BB	BB	BB	BB	BB	BB	BB	BB	BB	BB	BB	BB	BB	BB	BB	BB	BB	BB	BB	BB	BB	BB	BB	BB	BB	BB	AA	BB	AA	BB	BB	BB	BB	BB	BB	BB	BB	BB	BB	BB	BB	BB	BB	BB	BB
Bn-A02-p23414614	BB	BB	BB	BB	BB	BB	BB	BB	BB	BB	BB	BB	BB	BB	BB	BB	BB	BB	BB	BB	BB	BB	BB	BB	BB	BB	BB	BB	BB	BB	AA	BB	AA	BB	BB	BB	BB	BB	BB	BB	BB	BB	BB	BB	BB	BB	BB	BB	BB
Bn-A02-p23423377	AA	AA	AA	AA	AA	AA	AA	AA	AA	AA	AA	AA	AA	AA	AA	AA	AA	AA	AA	AA	AA	AA	AA	AA	AA	AA	AA	AA	AA	AA	AA	AA	AA	AA	AA	AA	AA	AA	AA	AA	AA	AA	AA	AA	AA	AA	AA	AA	AA
Bn-A02-p23425517	AA	AA	AA	AA	AA	AA	AA	AA	AA	AA	AA	AA	AA	AA	AA	AA	AA	AA	AA	AA	AA	AA	AA	AA	AA	AA	AA	AA	AA	AA	AA	AA	AA	AA	AA	AA	AA	AA	AA	AA	AA	AA	AA	AA	AA	AA	AA	AA	AA
Bn-A02-p23474309	BB	AA	AA	AA	AA	AA	AA	AA	BB	AA	AA	AA	AB	AA	AA	AA	BB	AA	AA	AA	BB	AB	AA	AA	AB	AA	BB	AA	NC	AA	BB	AA	BB	AA	AA	AA	AA	AA	AA	AA	AA	AA	AB	AA	AA	AA	AA	AA	AA
Bn-A02-p23477968	AA	BB	BB	BB	BB	BB	BB	BB	AA	BB	BB	BB	AB	BB	BB	BB	AA	BB	BB	BB	AA	AB	BB	BB	NC	BB	AA	BB	AA	BB	AA	BB	AA	BB	BB	BB	BB	BB	BB	BB	BB	BB	NC	BB	BB	BB	BB	BB	BB
Bn-A02-p23482499	BB	AA	AA	AA	AA	AA	AA	AA	BB	AA	AA	AA	AB	AA	AA	AA	BB	AA	AA	AA	BB	AB	AA	AA	AB	AA	BB	AA	NC	AA	AA	AA	AA	AA	AA	AA	AA	AA	AA	AA	AA	AA	AB	AA	AA	AA	AA	AA	AA
Bn-A02-p23486694	BB	BB	BB	BB	BB	BB	BB	BB	BB	BB	BB	BB	BB	BB	BB	BB	BB	BB	BB	BB	BB	BB	BB	BB	BB	BB	BB	BB	NC	BB	AA	BB	BB	BB	BB	BB	BB	BB	BB	BB	BB	BB	BB	BB	BB	BB	BB	BB	BB
Bn-A02-p23509687	BB	AA	AA	AA	AA	AA	AA	AA	BB	AA	AA	AA	AB	AA	AA	AA	BB	AA	AA	AA	BB	AB	AA	AA	AB	AA	BB	AA	NC	AA	AA	AA	AB	AA	AA	AA	AA	AA	AA	AA	AA	AA	AB	AA	AA	AA	AA	AA	AA
Bn-A02-p23509986	BB	AA	AA	AA	AA	AA	AA	AA	BB	AA	AA	AA	AB	AA	AA	AA	BB	AA	AA	AA	BB	AB	AA	AA	AB	AA	BB	AA	NC	AA	AA	AA	AA	AA	AA	AA	AA	AA	AA	AA	AA	AA	AB	AA	AA	AA	AA	AA	AA
Bn-A02-p23510178	AA	BB	BB	BB	BB	BB	BB	BB	AA	BB	BB	BB	AB	BB	BB	BB	AA	BB	BB	BB	AA	AB	BB	BB	NC	BB	AA	BB	NC	BB	BB	BB	AB	BB	BB	BB	BB	BB	BB	BB	BB	BB	AB	BB	BB	BB	BB	BB	BB
Bn-A02-p2364069	AA	AA	AA	AA	AA	AA	AA	AA	BB	AA	AA	AA	BB	AA	AA	AA	BB	AA	AA	AA	NC	AA	AA	AA	AA	AA	AA	AA	AA	AA	NC	AA	BB	AA	AA	AB	AA	NC	BB	AA	NC	NC	BB	AA	AA	AA	AB	AA	AB
Bn-A02-p23669898	AA	AA	AA	AA	AA	AA	AA	AA	AA	AA	AA	AA	AA	AA	AA	AA	AA	AA	AA	AA	AA	AA	AA	AA	AA	AA	AA	AA	NC	AA	BB	AA	AA	AA	AA	AA	AA	AA	AA	AA	AA	AA	AA	AA	AA	AA	AA	AA	AA
Bn-A02-p23700858	BB	BB	BB	BB	BB	BB	BB	BB	BB	BB	BB	BB	BB	BB	BB	BB	BB	BB	BB	BB	BB	BB	BB	BB	BB	BB	BB	BB	NC	BB	BB	BB	BB	BB	BB	BB	BB	BB	BB	BB	BB	BB	BB	BB	BB	BB	BB	BB	BB
Bn-A02-p23708299	AA	BB	BB	BB	BB	BB	BB	BB	AA	BB	BB	BB	AA	BB	BB	BB	AA	BB	BB	BB	AA	NC	BB	BB	NC	BB	AA	BB	NC	BB	NC	BB	AB	BB	BB	AA	AB	AB	BB	BB	BB	BB	AA	BB	BB	BB	AA	BB	NC
Bn-A02-p23708678	BB	AA	AA	AA	AA	AA	AA	AA	BB	AA	AA	AA	BB	AA	AA	AA	BB	AA	AA	AA	BB	NC	AA	AA	NC	AA	BB	AA	NC	AA	NC	AA	AB	AA	AA	BB	AB	NC	AA	AA	AA	AA	BB	AA	AA	AA	BB	AA	AB
Bn-A02-p23792703	AA	BB	BB	BB	BB	BB	BB	BB	AA	BB	BB	BB	AA	BB	BB	BB	AA	BB	BB	BB	AA	NC	BB	BB	AB	BB	AA	BB	NC	BB	BB	BB	AB	BB	BB	AA	BB	BB	BB	BB	BB	BB	AA	BB	BB	BB	AA	BB	AB
Bn-A02-p23819797	BB	AA	AA	AA	AA	AA	AA	AA	BB	AA	AA	AA	BB	AA	AA	AA	BB	AA	AA	AA	BB	AB	AA	AA	AB	AA	BB	AA	NC	AA	AA	AA	BB	AA	AA	BB	AB	AB	BB	AA	AB	AB	BB	AA	AA	AA	BB	AA	AB
Bn-A02-p23826324	AA	BB	BB	BB	BB	BB	BB	BB	AA	BB	BB	BB	AA	BB	BB	BB	AA	BB	BB	BB	AA	AB	BB	BB	AB	BB	AA	BB	NC	BB	BB	BB	AA	BB	BB	AA	AB	AB	BB	BB	BB	BB	AA	BB	BB	BB	AA	BB	AB
Bn-A02-p23836232	BB	AA	AA	AA	AA	AA	AA	AA	BB	AA	AA	AA	BB	AA	AA	AA	BB	AA	AA	AA	BB	AB	AA	AA	AB	AA	BB	AA	NC	AA	AA	AA	AB	AA	AA	BB	AB	AB	BB	AA	AB	AB	BB	AA	AA	AA	BB	AA	AB
Bn-A02-p23857384	AA	BB	BB	BB	BB	BB	BB	BB	AA	BB	BB	BB	AA	BB	BB	BB	AA	BB	BB	BB	AA	NC	BB	BB	NC	BB	AA	BB	NC	BB	AB	BB	AA	BB	BB	AA	AB	AB	AA	BB	AB	AB	AA	BB	BB	BB	AA	BB	AB
Bn-A02-p24178094	AA	BB	BB	BB	BB	BB	BB	BB	AA	BB	BB	BB	AA	BB	BB	BB	AA	BB	BB	BB	AA	AB	BB	BB	AB	BB	AA	BB	NC	BB	BB	BB	AB	BB	BB	AA	BB	BB	BB	BB	BB	BB	AA	BB	BB	BB	AA	BB	AB
Bn-A02-p24316498	AA	AA	AA	AA	AA	AA	AA	AA	AA	AA	AA	AA	AA	AA	AA	AA	AA	AA	AA	AA	AA	AA	AA	AA	AA	AA	AA	AA	AA	AA	AA	AA	AB	AA	AA	AA	AB	AB	AA	AA	AA	AA	AA	AA	AA	AA	AA	AA	AA
Bn-A02-p24317870	BB	BB	BB	BB	BB	BB	BB	BB	BB	BB	BB	BB	BB	BB	BB	BB	BB	BB	BB	BB	BB	BB	BB	BB	BB	BB	BB	BB	NC	BB	BB	BB	AB	BB	BB	BB	AB	AB	BB	BB	BB	BB	BB	BB	BB	BB	BB	BB	BB
Bn-A02-p24366221	AA	BB	BB	BB	BB	BB	BB	BB	AA	BB	BB	BB	AA	BB	BB	BB	AA	BB	BB	BB	AA	NC	BB	BB	NC	BB	AA	BB	NC	BB	AA	BB	AB	BB	BB	AA	BB	BB	BB	BB	BB	BB	AA	BB	BB	BB	AA	BB	AB
Bn-A02-p24402133	AA	BB	BB	BB	BB	BB	BB	BB	AA	BB	BB	BB	AA	BB	BB	BB	AA	BB	BB	BB	AA	AB	BB	BB	AB	BB	AA	BB	NC	BB	AA	BB	AA	BB	BB	AA	AB	AB	BB	BB	BB	BB	AA	BB	BB	BB	AA	BB	AB
Bn-A02-p24532892	BB	BB	BB	BB	BB	BB	BB	BB	BB	BB	BB	BB	BB	BB	BB	BB	BB	BB	BB	BB	BB	BB	BB	BB	BB	BB	BB	BB	NC	BB	NC	BB	BB	BB	BB	BB	AB	AB	BB	BB	BB	BB	BB	BB	BB	BB	BB	BB	BB
Bn-A02-p24552542	BB	BB	BB	BB	BB	BB	BB	BB	BB	BB	BB	BB	BB	BB	BB	BB	BB	BB	BB	BB	BB	BB	BB	BB	BB	BB	BB	BB	NC	BB	BB	BB	AB	BB	BB	BB	AB	AB	BB	BB	BB	BB	BB	BB	BB	BB	BB	BB	BB
Bn-A02-p24552639	AA	AA	AA	AA	AA	AA	AA	AA	AA	AA	AA	AA	AA	AA	AA	AA	AA	AA	AA	AA	AA	AA	AA	AA	AA	AA	AA	AA	NC	AA	AA	AA	AB	AA	AA	AA	NC	AB	AA	AA	AA	AA	AA	AA	AA	AA	AA	AA	AA
Bn-A02-p24552840	AA	AA	AA	AA	AA	AA	AA	AA	AA	AA	AA	AA	AA	AA	AA	AA	AA	AA	AA	AA	AA	AA	AA	AA	AA	AA	AA	AA	NC	AA	AA	AA	AB	AA	AA	AA	AB	AB	AA	AA	AA	AA	AA	AA	AA	AA	AA	AA	AA
Bn-A02-p24552843	BB	BB	BB	BB	BB	BB	BB	BB	BB	BB	BB	BB	BB	BB	BB	BB	BB	BB	BB	BB	BB	BB	BB	BB	BB	BB	BB	BB	NC	BB	BB	BB	AB	BB	BB	BB	AB	AB	BB	BB	BB	BB	BB	BB	BB	BB	BB	BB	BB
Bn-A02-p24559792	BB	AA	AA	AA	AA	AA	AA	AA	BB	AA	AA	AA	BB	AA	AA	AA	BB	AA	AA	AA	BB	AB	AA	AA	AB	AA	BB	AA	NC	AA	AA	AA	NC	AA	AA	BB	AA	AA	AA	AA	AA	AA	BB	AA	AA	AA	BB	AA	AB
Bn-A02-p24575998	BB	AA	AA	AA	AA	AA	AA	AA	BB	AA	AA	AA	BB	AA	AA	AA	BB	AA	AA	AA	BB	AB	AA	AA	AB	AA	BB	AA	NC	AA	AA	AA	AB	AA	AA	BB	AB	AB	AA	AA	AA	AA	BB	AA	AA	AA	BB	AA	AB
Bn-A02-p24577932	BB	AA	AA	AA	AA	AA	AA	AA	BB	AA	AA	AA	BB	AA	AA	AA	BB	AA	AA	AA	BB	NC	AA	AA	AB	AA	BB	AA	NC	AA	AA	AA	AB	AA	AA	BB	AB	AB	AA	AA	AA	AA	BB	AA	AA	AA	BB	AA	AB
Bn-A02-p24675182	BB	AA	AA	AA	AA	AA	AA	AA	BB	AA	AA	AA	BB	AA	AA	AA	BB	AA	AA	AA	BB	AB	AA	AA	AB	AA	BB	AA	NC	AA	NC	AA	AB	AA	AA	BB	AA	AA	AA	AA	AA	AA	BB	AA	AA	AA	BB	AA	AB
Bn-A02-p24722684	BB	AA	AA	AA	AA	AA	AA	AA	BB	AA	AA	AA	BB	AA	AA	AA	BB	AA	AA	AA	BB	AB	AA	AA	AB	AA	BB	AA	NC	AA	BB	AA	BB	AA	AA	BB	AA	AA	AA	AA	AA	AA	BB	AA	AA	AA	BB	AA	AB
Bn-A02-p2475208	AB	AA	AA	AA	AA	AA	AA	AA	AA	AA	AA	AA	AA	AA	AA	AA	AA	AA	AA	AA	AA	AA	AA	AA	AA	AA	AA	AA	AA	AA	AA	AA	AA	AA	AA	AA	AA	AB	AA	AA	AA	AA	AA	AA	AA	AA	AA	AA	AA
Bn-A02-p24809526	BB	BB	BB	BB	BB	BB	BB	BB	BB	BB	BB	BB	BB	BB	BB	BB	BB	BB	BB	BB	BB	BB	BB	BB	BB	BB	BB	BB	NC	BB	BB	BB	BB	BB	BB	BB	BB	BB	BB	BB	BB	BB	BB	BB	BB	BB	BB	BB	BB
Bn-A02-p24810609	BB	BB	BB	BB	BB	BB	BB	BB	BB	BB	BB	BB	BB	BB	BB	BB	BB	BB	BB	BB	BB	BB	BB	BB	BB	BB	BB	BB	NC	BB	AB	BB	AB	BB	BB	BB	BB	BB	BB	BB	BB	BB	BB	BB	BB	BB	BB	BB	BB
Bn-A02-p24909771	AA	BB	BB	BB	BB	BB	BB	BB	AA	BB	BB	BB	BB	BB	BB	BB	BB	BB	BB	BB	AA	AB	BB	BB	AB	BB	AA	BB	NC	BB	BB	BB	AA	BB	BB	BB	BB	BB	BB	BB	BB	BB	BB	BB	BB	BB	AA	BB	AB
Bn-A02-p25100451	BB	AA	AA	AA	AA	AA	AA	AA	BB	AA	AA	AA	BB	AA	AA	AA	BB	AA	AA	AA	BB	AB	AA	AA	AB	AA	BB	AA	NC	AA	BB	AA	BB	AA	AA	BB	AA	AA	AA	AA	AA	AA	BB	AA	AA	AA	BB	AA	AB
Bn-A02-p25109769	AA	AA	AA	AA	AA	AA	AA	AA	AA	AA	AA	AA	AA	AA	AA	AA	AA	AA	AA	AA	AA	AA	AA	AA	AA	AA	AA	AA	NC	AA	BB	AA	AB	AA	AA	AA	NC	AB	BB	AA	AB	AB	AA	AA	AA	AA	AA	AA	AA
Bn-A02-p25190854	AA	AA	AA	AA	AA	AA	AA	AA	AA	AA	AA	AA	AA	AA	AA	AA	AA	AA	AA	AA	AA	AA	AA	AA	AA	AA	AA	AA	NC	AA	BB	AA	AA	AA	AA	AA	AB	AB	AA	AA	AA	AA	AA	AA	AA	AA	AA	AA	AA
Bn-A02-p25201372	BB	BB	BB	BB	BB	BB	BB	BB	BB	BB	BB	BB	BB	BB	BB	BB	BB	BB	BB	BB	BB	BB	BB	BB	BB	BB	BB	BB	NC	BB	AA	BB	AB	BB	BB	BB	AB	AB	BB	BB	BB	BB	BB	BB	BB	BB	BB	BB	BB
Bn-A02-p25334271	AA	AA	AA	AA	AA	AA	AA	AA	AA	AA	AA	AA	AA	AA	AA	AA	AA	AA	AA	AA	AA	AA	AA	AA	AA	AA	AA	AA	NC	AA	AA	AA	AA	AA	AA	AA	AB	AB	AA	AA	AA	AA	AA	AA	AA	AA	AA	AA	AA
Bn-A02-p25402971	BB	BB	BB	BB	BB	BB	BB	BB	BB	BB	BB	BB	BB	BB	BB	BB	BB	BB	BB	BB	BB	BB	BB	BB	BB	BB	BB	BB	NC	BB	AA	BB	BB	BB	BB	BB	AB	AB	BB	BB	BB	BB	BB	BB	BB	BB	BB	BB	BB
Bn-A02-p25429624	AA	AA	AA	AA	AA	AA	AA	AA	AA	AA	AA	AA	AA	AA	AA	AA	AA	AA	AA	AA	AA	AA	AA	AA	AA	AA	AA	AA	AA	AA	AA	AA	AA	AA	AA	AA	AB	AB	AA	AA	AA	AA	AA	AA	AA	AA	AA	AA	AA
Bn-A02-p2544070	AB	AA	AA	AA	AA	AA	AA	AA	BB	AA	AA	AA	AB	AA	AA	AA	BB	AA	AA	AA	AA	AA	AA	AA	AA	AA	AA	AA	AA	AA	BB	AA	BB	AA	AA	AB	AA	AA	BB	AA	AB	AB	AB	AA	AA	AA	AB	AA	AB
Bn-A02-p25448092	AA	AA	AA	AA	AA	AA	AA	AA	AA	AA	AA	AA	AA	AA	AA	AA	AA	AA	AA	AA	AA	AA	AA	AA	AA	AA	AA	AA	NC	AA	AA	AA	AA	AA	AA	AA	AA	AA	AA	AA	AA	AA	AA	AA	AA	AA	AA	AA	AA
Bn-A02-p25479893	AA	AA	AA	AA	AA	AA	AA	AA	AA	AA	AA	AA	AA	AA	AA	AA	AA	AA	AA	AA	AA	AA	AA	AA	AA	AA	AA	AA	NC	AA	NC	AA	AA	AA	AA	AA	AA	AA	AA	AA	AA	AA	AA	AA	AA	AA	AA	AA	AA
Bn-A02-p25554878	AA	AA	AA	AA	AA	AA	AA	AA	AA	AA	AA	AA	AA	AA	AA	AA	AA	AA	AA	AA	AA	AA	AA	AA	AA	AA	AA	AA	NC	AA	BB	AA	AB	AA	AA	AA	AA	AA	AA	AA	AA	AA	AA	AA	AA	AA	AA	AA	AA
Bn-A02-p25615285	BB	BB	BB	BB	BB	BB	BB	BB	BB	BB	BB	BB	BB	BB	BB	BB	BB	BB	BB	BB	BB	BB	BB	BB	BB	BB	BB	BB	NC	BB	BB	BB	BB	BB	BB	BB	BB	BB	BB	BB	BB	BB	BB	BB	BB	BB	BB	BB	BB
Bn-A02-p2572194	BB	BB	BB	BB	BB	BB	BB	BB	AA	BB	BB	BB	AB	BB	BB	BB	AA	BB	BB	BB	BB	BB	BB	BB	BB	BB	BB	BB	BB	BB	BB	BB	NC	BB	BB	NC	BB	BB	AA	BB	NC	NC	AB	BB	BB	BB	AB	BB	AB
Bn-A02-p2572625	BB	BB	BB	BB	BB	BB	BB	BB	AA	BB	BB	BB	AB	BB	BB	BB	AA	BB	BB	BB	BB	BB	BB	BB	BB	BB	BB	BB	BB	BB	AA	BB	AA	BB	BB	NC	AB	AB	AA	BB	AB	AB	AB	BB	BB	BB	AB	BB	AB
Bn-A02-p25821750	BB	BB	BB	BB	BB	BB	BB	BB	BB	BB	BB	BB	BB	BB	BB	BB	BB	BB	BB	BB	BB	BB	BB	BB	BB	BB	BB	BB	NC	BB	AA	BB	BB	BB	BB	BB	AB	AB	BB	BB	BB	BB	BB	BB	BB	BB	BB	BB	BB
Bn-A02-p25841252	AA	AA	AA	AA	AA	AA	AA	AA	AA	AA	AA	AA	AA	AA	AA	AA	AA	AA	AA	AA	AA	AA	AA	AA	AA	AA	AA	AA	NC	AA	NC	AA	AA	AA	AA	AA	NC	AB	AA	AA	AA	AA	AA	AA	AA	AA	AA	AA	AA
Bn-A02-p25841382	BB	BB	BB	BB	BB	BB	BB	BB	BB	BB	BB	BB	BB	BB	BB	BB	BB	BB	BB	BB	BB	BB	BB	BB	BB	BB	BB	BB	NC	BB	NC	BB	BB	BB	BB	BB	NC	AB	BB	BB	BB	BB	BB	BB	BB	BB	BB	BB	BB
Bn-A02-p25842875	AA	AA	AA	AA	AA	AA	AA	AA	AA	AA	AA	AA	AA	AA	AA	AA	AA	AA	AA	AA	AA	AA	AA	AA	AA	AA	AA	AA	NC	AA	AA	AA	AA	AA	AA	AA	AB	AB	AA	AA	AA	AA	AA	AA	AA	AA	AA	AA	AA
Bn-A02-p25857471	AA	AA	AA	AA	AA	AA	AA	AA	AA	AA	AA	AA	AA	AA	AA	AA	AA	AA	AA	AA	NC	AA	AA	AA	AA	AA	AA	AA	AA	AA	AA	AA	AB	AA	AA	AA	AA	AA	AA	AA	AA	AA	AA	AA	AA	AA	AA	AA	AA
Bn-A02-p25864853	AA	AA	AA	AA	AA	AA	AA	AA	AA	AA	AA	AA	AA	AA	AA	AA	AA	AA	AA	AA	AA	AA	AA	AA	AA	AA	AA	AA	NC	AA	AA	AA	AA	AA	AA	AA	AA	AA	AA	AA	AA	AA	AA	AA	AA	AA	AA	AA	AA
Bn-A02-p25881031	BB	BB	BB	BB	BB	BB	BB	BB	BB	BB	BB	BB	BB	BB	BB	BB	BB	BB	BB	BB	BB	BB	BB	BB	BB	BB	BB	BB	NC	BB	AA	BB	NC	BB	BB	BB	AB	AB	BB	BB	BB	BB	BB	BB	BB	BB	BB	BB	BB
Bn-A02-p25883567	AA	AA	AA	AA	AA	AA	AA	AA	AA	AA	AA	AA	AA	AA	AA	AA	AA	AA	AA	AA	AA	AA	AA	AA	AA	AA	AA	AA	NC	AA	AB	AA	AA	AA	AA	AA	AB	AB	AA	AA	AA	AA	AA	AA	AA	AA	AA	AA	AA
Bn-A02-p2608125	BB	BB	BB	BB	BB	BB	BB	BB	AA	BB	BB	BB	AB	BB	BB	BB	AA	BB	BB	BB	BB	BB	BB	BB	BB	BB	BB	BB	BB	BB	AA	BB	AA	BB	BB	AB	AB	AB	AA	BB	AB	AB	AB	BB	BB	BB	AB	BB	AB
Bn-A02-p2617701	AB	AA	AA	AA	AA	AA	AA	AA	AA	AA	AA	AA	AA	AA	AA	AA	AA	AA	AA	AA	AA	AA	AA	AA	AA	AA	AA	AA	AA	AA	AA	AA	AA	AA	AA	AA	AB	AB	AA	AA	AA	AA	AA	AA	AA	AA	AA	AA	AA
Bn-A02-p26398002	BB	BB	BB	BB	BB	BB	BB	BB	BB	BB	BB	BB	BB	BB	BB	BB	BB	BB	BB	BB	BB	BB	BB	BB	BB	BB	BB	BB	NC	BB	BB	BB	BB	BB	BB	BB	BB	BB	BB	BB	BB	BB	BB	BB	BB	BB	BB	BB	BB
Bn-A02-p26512923	AA	AA	AA	AA	AA	AA	AA	AA	AA	AA	AA	AA	AA	AA	AA	AA	AA	AA	AA	AA	AA	AA	AA	AA	AA	AA	AA	AA	NC	AA	AA	AA	AA	AA	AA	AA	AB	AB	AA	AA	AA	AA	AA	AA	AA	AA	AA	AA	AA
Bn-A02-p26539305	BB	BB	BB	BB	BB	BB	BB	BB	BB	BB	BB	BB	BB	BB	BB	BB	BB	BB	BB	BB	BB	BB	BB	BB	BB	BB	BB	BB	NC	BB	BB	BB	BB	BB	BB	BB	BB	BB	BB	BB	BB	BB	BB	BB	BB	BB	BB	BB	BB
Bn-A02-p2654991	BB	AA	AA	AA	AA	AA	AA	AA	BB	AA	AA	AA	BB	AA	AA	AA	BB	AA	AA	AA	BB	AB	AA	AA	AB	AA	BB	AA	AA	AA	BB	AA	BB	AA	AA	NC	AB	AB	BB	AA	AB	AB	BB	AA	AA	AA	AB	AA	AB
Bn-A02-p266121	BB	AB	AB	AB	AB	NC	AB	NC	AA	AB	AB	NC	AA	AB	AB	AB	AA	AA	AB	AB	AB	NC	AB	AB	NC	AB	BB	AB	AB	AB	BB	AB	AA	AB	AB	AA	AB	NC	AA	NC	AA	AA	AB	NC	AB	AB	AA	AB	NC
Bn-A02-p26620662	AB	AA	AA	AA	AA	AA	AA	AA	BB	AA	AA	AA	BB	AA	AA	AA	BB	AB	AA	AA	BB	AB	AA	AA	AB	AA	AB	AA	AA	AA	AA	AA	AA	AA	AA	AA	AA	AA	BB	AA	AB	AB	BB	AA	AA	AA	BB	AA	AB
Bn-A02-p26640222	AA	AA	AA	AA	AA	AA	AA	AA	AA	AA	AA	AA	AA	AA	AA	AA	AA	AA	AA	AA	AA	AA	AA	AA	AA	AA	AB	AA	AA	AA	AA	AA	AB	AA	AA	BB	NC	AA	AA	AA	AA	AA	AA	AA	AA	AA	AA	AA	AA
Bn-A02-p26646040	AA	AA	AA	AA	AA	AA	AA	AA	NC	AA	AA	AA	NC	AA	AA	AA	NC	AA	AA	AA	NC	AA	AA	AA	AA	AA	AA	AA	AA	AA	NC	AA	AA	AA	AA	NC	AA	AA	NC	AA	AA	AA	NC	AA	AA	AA	NC	AA	AA
Bn-A02-p26651278	NC	BB	BB	BB	BB	BB	BB	BB	AA	BB	BB	BB	AA	BB	BB	BB	AA	AB	BB	BB	AA	AB	BB	BB	AB	BB	AB	BB	BB	BB	AA	BB	AB	BB	BB	AA	BB	AB	AA	BB	AB	AB	AA	BB	BB	BB	AA	BB	AB
Bn-A02-p26653626	AB	BB	BB	BB	BB	BB	BB	BB	AA	BB	BB	BB	AA	BB	BB	BB	AA	AB	BB	BB	AA	AB	BB	BB	AB	BB	AB	BB	BB	BB	BB	BB	BB	BB	BB	BB	BB	BB	AA	BB	AB	AB	AA	BB	BB	BB	AA	BB	AB
Bn-A02-p26656981	AB	AA	AA	AA	AA	AA	AA	AA	BB	AA	AA	AA	BB	AA	AA	AA	BB	AB	AA	AA	BB	AB	AA	AA	AB	AA	AB	AA	AA	AA	BB	AA	AB	AA	AA	AA	AA	AA	BB	AA	AB	AB	BB	AA	AA	AA	BB	AA	AB
Bn-A02-p26669888	BB	AA	AA	AA	AA	AA	AA	AA	BB	AA	AA	AA	BB	AA	AA	AA	BB	AB	AA	AA	BB	AB	AA	AA	AB	AA	BB	AA	AA	AA	BB	AA	AB	AA	AA	BB	AA	AB	BB	AA	AB	AB	BB	AA	AA	AA	BB	AA	AB
Bn-A02-p26804091	NC	AA	AA	AA	AA	AA	AA	AA	BB	AA	AA	AA	BB	AA	AA	AA	BB	AB	AA	AA	BB	AB	AA	AA	AB	AA	NC	AA	AA	AA	AA	AA	AA	AA	AA	AA	AA	AA	BB	AA	AB	AB	BB	AA	AA	AA	BB	AA	AB
Bn-A02-p26819608	NC	BB	BB	BB	BB	BB	BB	BB	AA	BB	BB	BB	AA	BB	BB	BB	AA	AB	BB	BB	AA	AB	BB	BB	AB	BB	AB	BB	BB	BB	AA	BB	NC	BB	BB	AA	BB	BB	AA	BB	AB	AB	AA	BB	BB	BB	AA	BB	AB
Bn-A02-p26854880	AA	BB	BB	BB	BB	BB	BB	BB	AA	BB	BB	BB	AA	BB	BB	BB	AA	AB	BB	BB	AA	AB	BB	BB	AB	BB	AA	BB	BB	BB	BB	BB	AB	BB	BB	AA	BB	BB	AA	BB	AB	AB	AA	BB	BB	BB	AA	BB	AB
Bn-A02-p26854933	NC	BB	BB	BB	BB	BB	BB	BB	AA	BB	BB	BB	AA	BB	BB	BB	AA	AB	BB	BB	AA	AB	BB	BB	AB	BB	AB	BB	BB	BB	BB	BB	BB	BB	BB	BB	BB	BB	AA	BB	AB	AB	AA	BB	BB	BB	AA	BB	AB
Bn-A02-p26901243	NC	AA	AA	AA	AA	AA	AA	AA	BB	AA	AA	AA	BB	AA	AA	AA	BB	AB	AA	AA	BB	AB	AA	AA	AB	AA	AB	AA	AA	AA	BB	AA	AA	AA	AA	BB	AA	AA	BB	AA	AB	AB	BB	AA	AA	AA	BB	AA	AB
Bn-A02-p2692116	BB	BB	BB	BB	BB	BB	BB	BB	AA	BB	BB	BB	AB	BB	BB	BB	AA	BB	BB	BB	BB	BB	BB	BB	BB	BB	BB	BB	BB	BB	AA	BB	AB	BB	BB	NC	AB	AB	AA	BB	AB	AB	AB	BB	BB	BB	AB	BB	AB
Bn-A02-p26982864	AA	AA	AA	AA	AA	AA	AA	AA	AA	AA	AA	AA	AA	AA	AA	AA	AA	AA	AA	AA	AA	AA	AA	AA	AA	AA	AA	AA	NC	AA	BB	AA	AB	AA	AA	AA	AB	AB	AA	AA	AA	AA	AA	AA	AA	AA	AA	AA	AA
Bn-A02-p27022909	AA	AA	AA	AA	AA	AA	AA	AA	AA	AA	AA	AA	AA	AA	AA	AA	AA	AA	AA	AA	AA	AA	AA	AA	AA	AA	AA	AA	NC	AA	BB	AA	AA	AA	AA	AA	AA	AA	AA	AA	AA	AA	AA	AA	AA	AA	AA	AA	AA
Bn-A02-p27024443	AA	AA	AA	AA	AA	AA	AA	AA	AA	AA	AA	AA	AA	AA	AA	AA	AA	AA	AA	AA	AA	AA	AA	AA	AA	AA	AA	AA	NC	AA	AA	AA	AA	AA	AA	AA	AA	AA	AA	AA	AA	AA	AA	AA	AA	AA	AA	AA	AA
Bn-A02-p27030941	AA	AA	AA	AA	AA	AA	AA	AA	AA	AA	AA	AA	AA	AA	AA	AA	AA	AA	AA	AA	AA	AA	AA	AA	AA	AA	AA	AA	NC	AA	AA	AA	AA	AA	AA	AA	AA	AA	AA	AA	AA	AA	AA	AA	AA	AA	AA	AA	AA
Bn-A02-p27043712	BB	BB	BB	BB	BB	BB	BB	BB	BB	BB	BB	BB	BB	BB	BB	BB	BB	BB	BB	BB	BB	BB	BB	BB	BB	BB	BB	BB	NC	BB	AA	BB	BB	BB	BB	BB	BB	BB	BB	BB	BB	BB	BB	BB	BB	BB	BB	BB	BB
Bn-A02-p27052532	AA	AA	AA	AA	AA	AA	AA	AA	AA	AA	AA	AA	AA	AA	AA	AA	AA	AA	AA	AA	AA	AA	AA	AA	AA	AA	AA	AA	NC	AA	AA	AA	AA	AA	AA	AA	AA	AA	AA	AA	AA	AA	AA	AA	AA	AA	AA	AA	AA
Bn-A02-p27052742	AA	AA	AA	AA	AA	AA	AA	AA	AA	AA	AA	AA	AA	AA	AA	AA	AA	AA	AA	AA	AA	AA	AA	AA	AA	AA	AA	AA	NC	AA	AA	AA	AA	AA	AA	AA	NC	AB	AA	AA	AA	AA	AA	AA	AA	AA	AA	AA	AA
Bn-A02-p27111963	AA	AA	AA	AA	AA	AA	AA	AA	AA	AA	AA	AA	AA	AA	AA	AA	AA	AA	AA	AA	AA	AA	AA	AA	AA	AA	AA	AA	NC	AA	BB	AA	AA	AA	AA	AA	AA	AA	AA	AA	AA	AA	AA	AA	AA	AA	AA	AA	AA
Bn-A02-p27122935	AA	AA	AA	AA	AA	AA	AA	AA	AA	AA	AA	AA	AA	AA	AA	AA	AA	AA	AA	AA	AA	AA	AA	AA	AA	AA	AA	AA	NC	AA	BB	AA	AA	AA	AA	AA	AA	AA	AA	AA	AA	AA	AA	AA	AA	AA	AA	AA	AA
Bn-A02-p27124090	AA	AA	AA	AA	AA	AA	AA	AA	AA	AA	AA	AA	AA	AA	AA	AA	AA	AA	AA	AA	AA	AA	AA	AA	AA	AA	AA	AA	NC	AA	BB	AA	AA	AA	AA	AA	AA	AA	AA	AA	AA	AA	AA	AA	AA	AA	AA	AA	AA
Bn-A02-p27149778	BB	BB	BB	BB	BB	BB	BB	BB	BB	BB	BB	BB	BB	BB	BB	BB	BB	BB	BB	BB	BB	BB	BB	BB	BB	BB	BB	BB	NC	BB	BB	BB	BB	BB	BB	BB	BB	BB	BB	BB	BB	BB	BB	BB	BB	BB	BB	BB	BB
Bn-A02-p27180049	BB	BB	BB	BB	BB	BB	BB	BB	BB	BB	BB	BB	BB	BB	BB	BB	BB	BB	BB	BB	BB	BB	BB	BB	BB	BB	BB	BB	NC	BB	BB	BB	BB	BB	BB	BB	BB	BB	BB	BB	BB	BB	BB	BB	BB	BB	BB	BB	BB
Bn-A02-p27226579	AA	AA	AA	AA	AA	AA	AA	AA	AA	AA	AA	AA	AA	AA	AA	AA	AA	AA	AA	AA	AA	AA	AA	AA	AA	AA	AA	AA	NC	AA	AA	AA	AA	AA	AA	AA	AA	AA	AA	AA	AA	AA	AA	AA	AA	AA	AA	AA	AA
Bn-A02-p27245861	AA	AA	AA	AA	AA	AA	AA	AA	AA	AA	AA	AA	AA	AA	AA	AA	AA	AA	AA	AA	AA	AA	AA	AA	AA	AA	AA	AA	NC	AA	AA	AA	AA	AA	AA	AA	AA	AA	AA	AA	AA	AA	AA	AA	AA	AA	AA	AA	AA
Bn-A02-p27288011	BB	BB	BB	BB	BB	BB	BB	BB	BB	BB	BB	BB	BB	BB	BB	BB	BB	BB	BB	BB	BB	BB	BB	BB	BB	BB	BB	BB	NC	BB	BB	BB	BB	BB	BB	BB	BB	BB	BB	BB	BB	BB	BB	BB	BB	BB	BB	BB	BB
Bn-A02-p27288121	BB	BB	BB	BB	BB	BB	BB	BB	BB	BB	BB	BB	BB	BB	BB	BB	BB	BB	BB	BB	BB	BB	BB	BB	BB	BB	BB	BB	AA	BB	BB	BB	BB	BB	BB	BB	BB	BB	BB	BB	BB	BB	BB	BB	BB	BB	BB	BB	BB
Bn-A02-p27360365	BB	BB	BB	BB	BB	BB	BB	BB	BB	BB	BB	BB	BB	BB	BB	BB	BB	BB	BB	BB	BB	BB	BB	BB	BB	BB	BB	BB	NC	BB	AB	BB	BB	BB	BB	BB	BB	BB	BB	BB	BB	BB	BB	BB	BB	BB	BB	BB	BB
Bn-A02-p27405658	AA	AA	AA	AA	AA	AA	AA	AA	AA	AA	AA	AA	AA	AA	AA	AA	AA	AA	AA	AA	AA	AA	AA	AA	AA	AA	AA	AA	NC	AA	NC	AA	AA	AA	AA	AA	AA	AA	AA	AA	AA	AA	AA	AA	AA	AA	AA	AA	AA
Bn-A02-p27420743	BB	BB	BB	BB	BB	BB	BB	BB	BB	BB	BB	BB	BB	BB	BB	BB	BB	BB	BB	BB	BB	BB	BB	BB	BB	BB	BB	BB	NC	BB	BB	BB	BB	BB	BB	BB	BB	BB	BB	BB	BB	BB	BB	BB	BB	BB	BB	BB	BB
Bn-A02-p27565132	BB	BB	BB	BB	BB	BB	BB	BB	BB	BB	BB	BB	BB	BB	BB	BB	BB	BB	BB	BB	BB	BB	BB	BB	BB	BB	BB	BB	NC	BB	AA	BB	BB	BB	BB	BB	BB	BB	BB	BB	BB	BB	BB	BB	BB	BB	BB	BB	BB
Bn-A02-p27569069	AA	AA	AA	AA	AA	AA	AA	AA	AA	AA	AA	AA	AA	AA	AA	AA	AA	AA	AA	AA	AA	AA	AA	AA	AA	AA	AA	AA	NC	AA	BB	AA	AA	AA	AA	AA	AA	AA	AA	AA	AA	AA	AA	AA	AA	AA	AA	AA	AA
Bn-A02-p27623430	AA	AA	AA	AA	AA	AA	AA	AA	AA	AA	AA	AA	AA	AA	AA	AA	AA	AA	AA	AA	AA	AA	AA	AA	AA	AA	AA	AA	AA	AA	AA	AA	AA	AA	AA	AA	AA	AA	AA	AA	AA	AA	AA	AA	AA	AA	AA	AA	AA
Bn-A02-p27625682	AA	AA	AA	AA	AA	AA	AA	AA	AA	AA	AA	AA	AA	AA	AA	AA	AA	AA	AA	AA	AA	AA	AA	AA	AA	AA	AA	AA	NC	AA	AA	AA	AA	AA	AA	AA	AA	AA	AA	AA	AA	AA	AA	AA	AA	AA	AA	AA	AA
Bn-A02-p27653095	AA	AA	AA	AA	AA	AA	AA	AA	AA	AA	AA	AA	AA	AA	AA	AA	AA	AA	AA	AA	AA	AA	AA	AA	AA	AA	AA	AA	NC	AA	BB	AA	AA	AA	AA	AA	AA	AA	AA	AA	AA	AA	AA	AA	AA	AA	AA	AA	AA
Bn-A02-p27653419	BB	BB	BB	BB	BB	BB	BB	BB	BB	BB	BB	BB	BB	BB	BB	BB	BB	BB	BB	BB	BB	BB	BB	BB	BB	BB	BB	BB	NC	BB	NC	BB	BB	BB	BB	BB	BB	BB	BB	BB	BB	BB	BB	BB	BB	BB	BB	BB	BB
Bn-A02-p27702997	AA	AA	AA	AA	AA	AA	AA	AA	AA	AA	AA	AA	AA	AA	AA	AA	AA	AA	AA	AA	AA	AA	AA	AA	AA	AA	AA	AA	NC	AA	BB	AA	AA	AA	AA	AA	AA	AA	AA	AA	AA	AA	AA	AA	AA	AA	AA	AA	AA
Bn-A02-p27786739	AA	AA	AA	AA	AA	AA	AA	AA	AA	AA	AA	AA	AA	AA	AA	AA	AA	AA	AA	AA	AA	AA	AA	AA	AA	AA	AA	AA	BB	AA	BB	AA	AA	AA	AA	AA	AA	AA	AA	AA	AA	AA	AA	AA	AA	AA	AA	AA	AA
Bn-A02-p27792444	BB	BB	BB	BB	BB	BB	BB	BB	BB	BB	BB	BB	BB	BB	BB	BB	BB	BB	BB	BB	BB	BB	BB	BB	BB	BB	BB	BB	NC	BB	AA	BB	BB	BB	BB	BB	BB	BB	BB	BB	BB	BB	BB	BB	BB	BB	BB	BB	BB
Bn-A02-p2784335	AA	BB	BB	BB	BB	BB	BB	BB	BB	BB	BB	BB	AB	BB	BB	BB	BB	BB	BB	BB	AA	AB	BB	BB	AB	BB	AA	BB	BB	BB	BB	BB	BB	BB	BB	AA	BB	BB	BB	BB	BB	BB	AB	BB	BB	BB	AB	BB	AB
Bn-A02-p27845279	AA	AA	AA	AA	AA	AA	AA	AA	AA	AA	AA	AA	AA	AA	AA	AA	AA	AA	AA	AA	AA	AA	AA	AA	AA	AA	AA	AA	NC	AA	AA	AA	AA	AA	AA	AA	AA	AA	AA	AA	AA	AA	AA	AA	AA	AA	AA	AA	AA
Bn-A02-p2785185	BB	BB	BB	BB	BB	BB	BB	BB	BB	BB	BB	BB	BB	BB	BB	BB	BB	BB	BB	BB	BB	BB	BB	BB	BB	BB	BB	BB	BB	BB	NC	BB	AB	BB	BB	BB	BB	BB	BB	BB	BB	BB	BB	BB	BB	BB	BB	BB	BB
Bn-A02-p2799146	NC	AA	AA	AA	AA	AA	AA	AA	AA	AA	AA	AA	AA	AA	AA	AA	AA	AA	AA	AA	NC	AA	AA	AA	AA	AA	BB	AA	AA	AA	NC	AA	AA	AA	AA	BB	AA	AA	AA	AA	AA	AA	AA	AA	AA	AA	AB	AA	AB
Bn-A02-p2800227	AB	AB	AB	AB	AB	AB	AB	AB	NC	AB	AB	AB	NC	AB	AB	AB	AB	AB	AB	AB	AB	AB	AB	AB	AB	NC	AB	AB	AB	AB	AB	AB	AB	AB	AB	NC	AB	AB	BB	AB	NC	NC	BB	AB	AB	AB	AB	AB	AB
Bn-A02-p2817294	AA	BB	BB	BB	BB	BB	BB	BB	BB	BB	BB	BB	AB	BB	BB	BB	BB	BB	BB	BB	AA	AB	BB	BB	AB	BB	AA	BB	BB	BB	AA	BB	AB	BB	BB	AA	AB	AB	BB	BB	BB	BB	AB	BB	BB	BB	AB	BB	AB
Bn-A02-p284968	AA	AA	AA	AA	AA	AA	AA	AA	AA	AA	AA	AA	AA	AA	AA	AA	AA	AA	AA	AA	AA	AA	AA	AA	AA	AA	AA	AA	AA	AA	AA	AA	AA	AA	AA	AA	AA	AA	AA	AA	AA	AA	AA	AA	AA	AA	AA	AA	AA
Bn-A02-p2867545	AA	AB	AB	AB	AB	AB	AB	AB	AB	AB	AB	AB	AB	AB	AB	AB	AB	AB	AB	AB	AA	AB	AB	AB	AB	AB	AA	AB	AB	AB	AA	AB	AB	AB	AB	AA	AB	AB	BB	AB	NC	AB	AB	AB	AB	AB	AB	AB	AB
Bn-A02-p2923889	BB	BB	BB	BB	BB	BB	BB	BB	BB	BB	BB	BB	BB	BB	BB	BB	BB	BB	BB	BB	BB	BB	BB	BB	BB	BB	AB	BB	BB	BB	BB	BB	BB	BB	BB	NC	BB	BB	BB	BB	BB	BB	BB	BB	BB	BB	AB	BB	AB
Bn-A02-p302582	AB	AA	AA	AA	AA	AA	AA	AA	AA	AA	AA	AA	AA	AA	AA	AA	AA	AA	AA	AA	AA	AA	AA	AA	AA	AA	BB	AA	AA	AA	BB	AA	AB	AA	AA	AA	AA	AA	BB	AA	AB	AB	AA	AA	AA	AA	AA	AA	AA
Bn-A02-p303330	BB	AA	AA	AA	AA	AA	AA	AA	NC	AA	AA	AA	NC	AA	AA	AA	AA	AA	AA	AA	BB	AA	AA	AA	AB	AA	BB	AA	AA	AA	BB	AA	BB	AA	AA	AA	NC	AB	BB	AA	AB	AB	BB	AA	AA	AA	BB	AA	AB
Bn-A02-p303375	BB	AA	AA	AA	AA	AA	AA	AA	NC	AA	AA	AA	NC	AA	AA	AA	AA	AA	AA	AA	BB	AA	AA	AA	AB	AA	BB	AA	AA	AA	BB	AA	BB	AA	AA	AA	AB	AB	BB	AA	AB	AB	BB	AA	AA	AA	BB	AA	AB
Bn-A02-p303515	AA	BB	BB	BB	BB	BB	BB	BB	NC	BB	BB	BB	NC	BB	BB	BB	BB	BB	BB	BB	AA	BB	BB	BB	AB	BB	AA	BB	BB	BB	AA	BB	AA	BB	BB	BB	NC	AB	AA	BB	AB	AB	AA	BB	BB	BB	AA	BB	AB
Bn-A02-p305007	AA	BB	BB	BB	BB	BB	BB	BB	NC	BB	BB	BB	NC	BB	BB	BB	BB	BB	BB	BB	AA	BB	BB	BB	AB	BB	AA	BB	BB	BB	AA	BB	AA	BB	BB	BB	NC	AB	AA	BB	AB	AB	AA	BB	BB	BB	AA	BB	AB
Bn-A02-p307342	AB	BB	BB	BB	BB	BB	BB	BB	NC	BB	BB	BB	NC	BB	BB	BB	BB	BB	BB	BB	AB	BB	BB	BB	NC	BB	BB	BB	BB	BB	AB	BB	AB	BB	BB	BB	NC	NC	BB	BB	BB	BB	AB	BB	BB	BB	AB	BB	AB
Bn-A02-p308370	BB	AA	AA	AA	AA	AA	AA	AA	NC	AA	AA	AA	NC	AA	AA	AA	AA	AA	AA	AA	BB	AA	AA	AA	NC	AA	BB	AA	AA	AA	BB	AA	BB	AA	AA	AA	NC	NC	BB	AA	AB	AB	BB	AA	AA	AA	BB	AA	AB
Bn-A02-p3174	BB	BB	BB	BB	BB	BB	BB	BB	BB	BB	BB	BB	BB	BB	BB	BB	BB	BB	BB	BB	BB	BB	BB	BB	BB	BB	NC	BB	BB	BB	BB	BB	BB	BB	BB	BB	BB	BB	NC	BB	BB	BB	BB	BB	BB	BB	BB	BB	BB
Bn-A02-p3207085	BB	AA	AA	AA	AA	AA	AA	AA	AA	AA	AA	AA	AB	AA	AA	AA	AA	AA	AA	AA	BB	AB	AA	AA	AB	AA	BB	AA	AA	AA	BB	AA	AA	AA	AA	AB	AA	AA	AA	AA	AA	AA	AB	AA	AA	AA	AB	AA	AB
Bn-A02-p3208275	BB	AA	AA	AA	AA	AA	AA	AA	AA	AA	AA	AA	AB	AA	AA	AA	AA	AA	AA	AA	BB	AB	AA	AA	AB	AA	BB	AA	AA	AA	BB	AA	AA	AA	AA	AB	AA	AA	AA	AA	AA	AA	AB	AA	AA	AA	AB	AA	AB
Bn-A02-p3221634	BB	BB	BB	BB	BB	BB	BB	BB	BB	BB	BB	BB	BB	BB	BB	BB	BB	BB	BB	BB	BB	BB	BB	BB	BB	BB	BB	BB	BB	BB	BB	BB	BB	BB	BB	BB	BB	BB	BB	BB	BB	BB	BB	BB	BB	BB	BB	BB	BB
Bn-A02-p325788	BB	AA	AA	AA	AA	AA	AA	AA	NC	AA	AA	AA	NC	AA	AA	AA	AA	AA	AA	AA	BB	AA	AA	AA	AB	AA	BB	AA	AA	AA	BB	AA	BB	AA	AA	AA	AB	AB	BB	AA	AB	AB	BB	AA	AA	AA	BB	AA	AB
Bn-A02-p3281338	BB	BB	BB	BB	BB	BB	BB	BB	BB	BB	BB	BB	BB	BB	BB	BB	BB	BB	BB	BB	BB	BB	BB	BB	BB	BB	BB	BB	BB	BB	NC	BB	BB	BB	BB	BB	BB	BB	BB	BB	BB	BB	BB	BB	BB	BB	AB	BB	AB
Bn-A02-p3295898	AA	AA	AA	AA	AA	AA	AA	AA	AA	AA	AA	AA	AA	AA	AA	AA	AA	AA	AA	AA	AA	AA	AA	AA	AA	AA	AA	AA	AA	AA	NC	AA	AA	AA	AA	AA	AA	AA	AA	AA	AA	AA	AA	AA	AA	AA	AB	AA	AB
Bn-A02-p3299206	AA	AA	AA	AA	AA	AA	AA	AA	AA	AA	AA	AA	AA	AA	AA	AA	AA	AA	AA	AA	AA	AA	AA	AA	AA	AA	AA	AA	AA	AA	AA	AA	AA	AA	AA	AA	AA	AA	AA	AA	AA	AA	AA	AA	AA	AA	AB	AA	AB
Bn-A02-p3344176	BB	AA	AA	AA	AA	AA	AA	AA	AA	AA	AA	AA	AB	AA	AA	AA	AA	AA	AA	AA	BB	AB	AA	AA	AB	AA	BB	AA	AA	AA	AA	AA	AA	AA	AA	BB	AA	AA	AA	AA	AA	AA	AB	AA	AA	AA	AA	AA	AA
Bn-A02-p3398506	AA	AA	AA	AA	AA	AA	AA	AA	AA	AA	AA	AA	AA	AA	AA	AA	AA	AA	AA	AA	AA	AA	AA	AA	AA	AA	AA	AA	AA	AA	AA	AA	BB	AA	AA	AA	AB	AB	AA	AA	AA	AA	AA	AA	AA	AA	AA	AA	AA
Bn-A02-p3489974	AA	BB	BB	BB	BB	BB	BB	BB	BB	BB	BB	BB	AB	BB	BB	BB	BB	BB	BB	BB	AA	AB	BB	BB	AB	BB	AA	BB	BB	BB	AA	BB	BB	BB	BB	AA	AB	NC	BB	BB	BB	BB	NC	BB	BB	BB	BB	BB	BB
Bn-A02-p3539297	BB	AA	AA	AA	AA	AA	AA	AA	AA	AA	AA	AA	AB	AA	AA	AA	AA	AA	AA	AA	BB	AB	AA	AA	AB	AA	BB	AA	AA	AA	AA	AA	AA	AA	AA	BB	AB	NC	AA	AA	AA	AA	NC	AA	AA	AA	AA	AA	AA
Bn-A02-p3539377	AA	BB	BB	BB	BB	BB	BB	BB	BB	BB	BB	BB	AB	BB	BB	BB	BB	BB	BB	BB	AA	AB	BB	BB	AB	BB	AA	BB	BB	BB	BB	BB	BB	BB	BB	AA	BB	BB	BB	BB	BB	BB	NC	BB	BB	BB	BB	BB	BB
Bn-A02-p3542024	AA	BB	BB	BB	BB	BB	BB	BB	BB	BB	BB	BB	AB	BB	BB	BB	BB	BB	BB	BB	AA	AB	BB	BB	AB	BB	AA	BB	BB	BB	BB	BB	BB	BB	BB	AA	BB	BB	BB	BB	BB	BB	AB	BB	BB	BB	BB	BB	BB
Bn-A02-p3543810	AA	AA	AA	AA	AA	AA	AA	AA	BB	AA	AA	AA	AB	AA	AA	AA	BB	AA	AA	AA	AA	AA	AA	AA	AA	AA	AA	AA	AA	AA	AA	AA	BB	AA	AA	AA	AA	AA	AA	AA	AA	AA	AB	AA	AA	AA	AB	AA	AB
Bn-A02-p3597721	AA	NC	NC	NC	NC	NC	NC	NC	BB	NC	NC	NC	AB	NC	NC	NC	BB	NC	NC	NC	AA	AA	NC	NC	AA	NC	AA	NC	NC	NC	AA	NC	BB	NC	NC	AA	AA	AA	NC	NC	NC	NC	NC	NC	NC	NC	BB	NC	BB
Bn-A02-p3679028	AA	BB	BB	BB	BB	BB	BB	BB	BB	BB	BB	BB	AB	BB	BB	BB	BB	BB	BB	BB	AA	AB	BB	BB	AB	BB	AA	BB	BB	BB	AA	BB	BB	BB	BB	AA	NC	AB	BB	BB	BB	BB	AB	BB	BB	BB	BB	BB	BB
Bn-A02-p3711684	NC	AA	AA	AA	AA	AA	AA	AA	AA	AA	AA	AA	AB	AA	AA	AA	AA	AA	AA	AA	BB	AB	AA	AA	AB	AA	BB	AA	AA	AA	AA	AA	AA	AA	AA	BB	AA	AA	AA	AA	AA	AA	BB	AA	AA	AA	AA	AA	AA
Bn-A02-p3718340	BB	BB	BB	BB	BB	BB	BB	BB	BB	BB	BB	BB	BB	BB	BB	BB	BB	BB	BB	BB	BB	BB	BB	BB	BB	BB	BB	BB	BB	BB	BB	BB	BB	BB	BB	NC	BB	BB	BB	BB	BB	BB	BB	BB	BB	BB	BB	BB	BB
Bn-A02-p3735101	AB	AA	AA	AA	AA	AA	AA	AA	AA	AA	AA	AA	AB	AA	AA	AA	AA	AA	AA	AA	BB	AB	AA	AA	AB	AA	BB	AA	AA	AA	BB	AA	AA	AA	AA	BB	AB	AB	AA	AA	AA	AA	AB	AA	AA	AA	AA	AA	AA
Bn-A02-p3742509	NC	AA	AA	AA	AA	AA	AA	AA	AA	AA	AA	AA	AB	AA	AA	AA	AA	AA	AA	AA	BB	AB	AA	AA	AB	AA	BB	AA	AA	AA	BB	AA	AA	AA	AA	BB	AB	AB	AA	AA	AA	AA	AB	AA	AA	AA	AA	AA	AA
Bn-A02-p3759462	NC	BB	BB	BB	BB	BB	BB	BB	BB	BB	BB	BB	AB	BB	BB	BB	BB	BB	BB	BB	AA	AB	BB	BB	AB	BB	AA	BB	BB	BB	AA	BB	BB	BB	BB	AA	AB	NC	BB	BB	BB	BB	NC	BB	BB	BB	BB	BB	BB
Bn-A02-p3760177	NC	BB	BB	BB	BB	BB	BB	BB	BB	BB	BB	BB	NC	BB	BB	BB	BB	BB	BB	BB	AA	AB	BB	BB	AB	BB	AA	BB	BB	BB	AA	BB	BB	BB	BB	AA	AB	NC	BB	BB	BB	BB	NC	BB	BB	BB	BB	BB	BB
Bn-A02-p4151292	AA	AA	AA	AA	AA	AA	AA	AA	BB	AA	AA	AA	NC	AA	AA	AA	BB	AA	AA	AA	AA	AA	AA	AA	AA	AA	AA	AA	AA	AA	BB	AA	AA	AA	AA	AA	NC	NC	AA	AA	AA	AA	NC	AA	AA	AA	AA	AA	AA
Bn-A02-p4201122	BB	BB	BB	BB	BB	BB	BB	BB	BB	BB	BB	BB	BB	BB	BB	BB	BB	BB	BB	BB	BB	BB	BB	BB	BB	BB	BB	BB	BB	BB	BB	BB	BB	BB	BB	NC	AB	AB	BB	BB	BB	BB	BB	BB	BB	BB	BB	BB	BB
Bn-A02-p4241100	AA	AA	AA	AA	AA	AA	AA	AA	BB	AA	AA	AA	AA	AA	AA	AA	AA	AA	AA	AA	AA	AA	AA	AA	AA	AA	AA	AA	AA	AA	BB	AA	AA	AA	AA	AA	AA	AA	AA	AA	AA	AA	AA	AA	AA	AA	AA	AA	AA
Bn-A02-p4277649	AA	AA	AA	AA	AA	AA	AA	AA	BB	AA	AA	AA	AA	AA	AA	AA	AA	AA	AA	AA	AA	AA	AA	AA	AA	AA	AA	AA	AA	AA	BB	AA	AA	AA	AA	AA	AA	AA	AA	AA	AA	AA	AA	AA	AA	AA	AA	AA	AA
Bn-A02-p4299411	AA	NC	NC	NC	NC	NC	NC	NC	BB	NC	NC	NC	AA	NC	NC	NC	AA	NC	NC	NC	AA	AA	NC	NC	AA	NC	AA	NC	NC	NC	BB	NC	AA	NC	NC	AA	AB	AB	NC	NC	NC	NC	AA	NC	NC	NC	AA	NC	AA
Bn-A02-p4568023	AA	AA	AA	AA	AA	AA	AA	AA	AA	AA	AA	AA	AA	AA	AA	AA	AA	AA	AA	AA	AA	AA	AA	AA	AA	AA	AA	AA	AA	AA	BB	AA	AA	AA	AA	AA	AA	AA	AA	AA	AA	AA	AA	AA	AA	AA	AA	AA	AA
Bn-A02-p463348	AB	BB	BB	BB	BB	BB	BB	BB	NC	BB	BB	BB	NC	BB	BB	BB	BB	BB	BB	BB	AA	BB	BB	BB	AB	BB	BB	BB	BB	BB	AA	BB	NC	BB	BB	BB	AB	AB	AA	BB	AB	AB	AA	BB	BB	BB	BB	BB	BB
Bn-A02-p500418	AB	AA	AA	AA	AA	AA	AA	AA	NC	AA	AA	AA	NC	AA	AA	AA	BB	AB	AA	AA	AA	AA	AA	AA	AA	AA	BB	AA	AA	AA	NC	AA	BB	AA	AA	BB	AA	AA	BB	AA	AB	AB	AA	AA	AA	AA	AA	AA	AA
Bn-A02-p510727	AA	AA	AA	AA	AA	AA	AA	AA	AA	AA	AA	AA	AA	AA	AA	AA	AA	AA	AA	AA	AA	AA	AA	AA	AA	AA	AA	AA	AA	AA	AA	AA	AA	AA	AA	AA	AA	AA	BB	AA	AB	AB	AA	AA	AA	AA	AA	AA	AA
Bn-A02-p518958	BB	BB	BB	BB	BB	BB	BB	BB	AB	BB	BB	BB	AB	BB	BB	BB	AA	AB	BB	BB	BB	BB	BB	BB	BB	BB	BB	BB	BB	BB	BB	BB	AB	BB	BB	AA	BB	BB	AA	BB	AB	AB	BB	BB	BB	BB	BB	BB	BB
Bn-A02-p5304300	BB	AA	AA	AA	AA	AA	AA	AA	AA	AA	AA	AA	AB	AA	AA	AA	BB	AA	AA	AA	BB	AB	AA	AA	AB	AA	BB	AA	AA	AA	BB	AA	AA	AA	AA	AB	AB	AB	AA	AA	AA	AA	AB	AA	AA	AA	AA	AA	AA
Bn-A02-p5308657	AB	BB	BB	BB	BB	BB	BB	BB	BB	BB	BB	BB	BB	BB	BB	BB	BB	BB	BB	BB	BB	BB	BB	BB	BB	BB	BB	BB	BB	BB	AA	BB	BB	BB	BB	AB	AB	AB	BB	BB	BB	BB	BB	BB	BB	BB	BB	BB	BB
Bn-A02-p5394958	AB	BB	BB	BB	BB	BB	BB	BB	BB	BB	BB	BB	BB	BB	BB	BB	BB	BB	BB	BB	BB	BB	BB	BB	BB	BB	BB	BB	BB	BB	BB	BB	BB	BB	BB	AB	BB	BB	BB	BB	BB	BB	BB	BB	BB	BB	BB	BB	BB
Bn-A02-p5507530	BB	BB	BB	BB	BB	BB	BB	BB	AA	BB	BB	BB	BB	BB	BB	BB	BB	BB	BB	BB	BB	BB	BB	BB	BB	BB	BB	BB	BB	BB	BB	BB	BB	BB	BB	BB	BB	BB	BB	BB	BB	BB	BB	BB	BB	BB	BB	BB	BB
Bn-A02-p5551332	AA	AA	AA	AA	AA	AA	AA	AA	BB	AA	AA	AA	AA	AA	AA	AA	AA	AA	AA	AA	AA	AA	AA	AA	AA	AA	AA	AA	AA	AA	AA	AA	AA	AA	AA	AA	AA	AA	AA	AA	AA	AA	AA	AA	AA	AA	AA	AA	AA
Bn-A02-p5553077	BB	BB	BB	BB	BB	BB	BB	BB	AA	BB	BB	BB	BB	BB	BB	BB	BB	BB	BB	BB	BB	BB	BB	BB	BB	BB	BB	BB	BB	BB	BB	BB	BB	BB	BB	BB	BB	BB	BB	BB	BB	BB	BB	BB	BB	BB	BB	BB	BB
Bn-A02-p5570144	BB	BB	BB	BB	BB	BB	BB	BB	AA	BB	BB	BB	BB	BB	BB	BB	NC	NC	BB	BB	BB	BB	BB	BB	BB	BB	BB	BB	BB	BB	AA	BB	BB	BB	BB	BB	BB	BB	BB	BB	BB	BB	BB	BB	BB	BB	BB	BB	BB
Bn-A02-p5574727	BB	AA	AA	AA	AA	AA	AA	AA	AA	AA	AA	AA	BB	AA	AA	AA	BB	AA	AA	AA	BB	AB	AA	AA	AB	AA	BB	AA	AA	AA	AA	AA	AA	AA	AA	AB	AB	AB	AA	AA	AA	AA	BB	AA	AA	AA	AA	AA	AA
Bn-A02-p5601991	AA	AA	AA	AA	AA	AA	AA	AA	BB	AA	AA	AA	AA	AA	AA	AA	AA	AA	AA	AA	AA	AA	AA	AA	AA	AA	AA	AA	AA	AA	AB	AA	AA	AA	AA	AA	AA	AA	AA	AA	AA	AA	AA	AA	AA	AA	AA	AA	AA
Bn-A02-p561309	AB	AA	AA	AA	AA	AA	AA	AA	NC	AA	AA	AA	NC	AA	AA	AA	AA	AA	AA	AA	BB	AA	AA	AA	AB	AA	AA	AA	AA	AA	BB	AA	NC	AA	AA	AA	AB	AB	BB	AA	AB	AB	BB	AA	AA	AA	AA	AA	AA
Bn-A02-p5640408	AA	AA	AA	AA	AA	AA	AA	AA	NC	AA	AA	AA	NC	AA	AA	AA	NC	AA	AA	AA	NC	AA	AA	AA	AA	AA	NC	AA	AA	AA	AA	AA	AA	AA	AA	NC	AA	AA	NC	AA	AA	AA	NC	AA	AA	AA	NC	AA	AA
Bn-A02-p5644858	AA	BB	BB	BB	BB	BB	BB	BB	AA	BB	BB	BB	AA	BB	BB	BB	AA	BB	BB	BB	AA	AB	BB	BB	AB	BB	AA	BB	BB	BB	BB	BB	BB	BB	BB	AB	AB	AB	BB	BB	BB	BB	AA	BB	BB	BB	BB	BB	BB
Bn-A02-p5660188	BB	BB	BB	BB	BB	BB	BB	BB	BB	BB	BB	BB	BB	BB	BB	BB	BB	BB	BB	BB	BB	BB	BB	BB	BB	BB	BB	BB	BB	BB	BB	BB	BB	BB	BB	BB	BB	BB	BB	BB	BB	BB	BB	BB	BB	BB	BB	BB	BB
Bn-A02-p5664842	BB	AA	AA	AA	AA	AA	AA	AA	BB	AA	AA	AA	BB	AA	AA	AA	BB	AA	AA	AA	BB	AB	AA	AA	AB	AA	BB	AA	AA	AA	BB	AA	AA	AA	AA	AB	AB	AB	AA	AA	AA	AA	BB	AA	AA	AA	AA	AA	AA
Bn-A02-p5666475	AA	BB	BB	BB	BB	BB	BB	BB	AA	BB	BB	BB	AA	BB	BB	BB	AA	BB	BB	BB	AA	AB	BB	BB	AB	BB	AA	BB	BB	BB	AA	BB	BB	BB	BB	AB	AB	NC	BB	BB	BB	BB	AA	BB	BB	BB	BB	BB	BB
Bn-A02-p5765840	BB	BB	BB	BB	BB	BB	BB	BB	BB	BB	BB	BB	BB	BB	BB	BB	BB	BB	BB	BB	BB	BB	BB	BB	BB	BB	BB	BB	BB	BB	BB	BB	BB	BB	BB	BB	BB	BB	BB	BB	BB	BB	BB	BB	BB	BB	BB	BB	BB
Bn-A02-p5799113	AB	NC	NC	NC	NC	NC	NC	NC	BB	NC	NC	NC	BB	NC	NC	NC	BB	NC	NC	NC	BB	BB	NC	NC	BB	NC	BB	NC	NC	NC	AA	NC	BB	NC	NC	BB	BB	BB	NC	NC	NC	NC	BB	NC	NC	NC	NC	NC	NC
Bn-A02-p5812506	AB	AB	AB	AB	AB	AB	AB	AB	BB	AB	AB	AB	BB	AB	AB	AB	BB	AB	AB	AB	BB	AB	AB	AB	AB	AB	BB	AB	AB	AB	AB	AB	BB	AB	AB	BB	AB	AB	AB	AB	AB	AB	BB	AB	AB	AB	AB	AB	AB
Bn-A02-p5866325	BB	BB	BB	BB	BB	BB	BB	BB	NC	BB	BB	BB	BB	BB	BB	BB	BB	BB	BB	BB	BB	BB	BB	BB	BB	BB	BB	BB	BB	BB	BB	BB	BB	BB	BB	BB	BB	BB	BB	BB	BB	BB	BB	BB	BB	BB	BB	BB	BB
Bn-A02-p5925648	NC	AA	AA	AA	AA	AA	AA	AA	BB	AA	AA	AA	BB	AA	AA	AA	BB	AA	AA	AA	BB	AB	AA	AA	AB	AA	BB	AA	AA	AA	BB	AA	AA	AA	AA	AB	AB	AB	AA	AA	AA	AA	BB	AA	AA	AA	AA	AA	AA
Bn-A02-p5925766	AB	AA	AA	AA	AA	AA	AA	AA	BB	AA	AA	AA	BB	AA	AA	AA	BB	AA	AA	AA	BB	AB	AA	AA	AB	AA	BB	AA	AA	AA	BB	AA	AA	AA	AA	AB	AB	AB	AA	AA	AA	AA	BB	AA	AA	AA	AA	AA	AA
Bn-A02-p5958923	AB	AB	AB	AB	AB	AB	AB	AB	AB	AB	AB	AB	AB	AB	AB	AB	AB	AB	AB	AB	AB	AB	AB	AB	AB	AB	AB	AB	AB	AB	AB	AB	AA	AB	AB	NC	AB	AB	AB	AB	AB	AB	AB	AB	AB	AB	AB	AB	AB
Bn-A02-p6147730	BB	BB	BB	BB	BB	BB	BB	BB	AA	BB	BB	BB	BB	BB	BB	BB	BB	BB	BB	BB	BB	BB	BB	BB	BB	BB	BB	BB	BB	BB	BB	BB	BB	BB	BB	BB	BB	BB	BB	BB	BB	BB	BB	BB	BB	BB	BB	BB	BB
Bn-A02-p6147823	AA	AA	AA	AA	AA	AA	AA	AA	BB	AA	AA	AA	AA	AA	AA	AA	AA	AA	AA	AA	AA	AA	AA	AA	AA	AA	AA	AA	AA	AA	AA	AA	AA	AA	AA	AA	AA	AA	AA	AA	AA	AA	AA	AA	AA	AA	AA	AA	AA
Bn-A02-p6166584	BB	NC	NC	NC	NC	NC	NC	NC	AA	NC	NC	NC	BB	NC	NC	NC	BB	NC	NC	NC	BB	BB	NC	NC	BB	NC	BB	NC	NC	NC	BB	NC	AA	NC	NC	AB	BB	BB	NC	NC	NC	NC	BB	NC	NC	NC	NC	NC	NC
Bn-A02-p6167491	AA	BB	BB	BB	BB	BB	BB	BB	BB	BB	BB	BB	AA	BB	BB	BB	AA	BB	BB	BB	AA	AB	BB	BB	AB	BB	AA	BB	BB	BB	BB	BB	BB	BB	BB	AB	AB	AB	BB	BB	BB	BB	AA	BB	BB	BB	BB	BB	BB
Bn-A02-p6202881	BB	BB	BB	BB	BB	BB	BB	BB	AA	BB	BB	BB	BB	BB	BB	BB	BB	BB	BB	BB	BB	BB	BB	BB	BB	BB	BB	BB	BB	BB	BB	BB	AA	BB	BB	AB	BB	BB	BB	BB	BB	BB	BB	BB	BB	BB	BB	BB	BB
Bn-A02-p6203059	AA	AA	AA	AA	AA	AA	AA	AA	BB	AA	AA	AA	AA	AA	AA	AA	AA	AA	AA	AA	AA	AA	AA	AA	AA	AA	AA	AA	AA	AA	AA	AA	BB	AA	AA	AB	AA	AA	AA	AA	AA	AA	AA	AA	AA	AA	AA	AA	AA
Bn-A02-p6237474	BB	AA	AA	AA	AA	AA	AA	AA	BB	AA	AA	AA	BB	AA	AA	AA	BB	AA	AA	AA	BB	AB	AA	AA	AB	AA	BB	AA	AA	AA	BB	AA	BB	AA	AA	BB	AB	AB	AA	AA	AA	AA	BB	AA	AA	AA	AA	AA	AA
Bn-A02-p6280517	BB	AA	AA	AA	AA	AA	AA	AA	BB	AA	AA	AA	BB	AA	AA	AA	BB	AA	AA	AA	BB	AB	AA	AA	AB	AA	BB	AA	AA	AA	BB	AA	BB	AA	AA	BB	AB	AB	AA	AA	AA	AA	BB	AA	AA	AA	AA	AA	AA
Bn-A02-p6285260	BB	BB	BB	BB	BB	BB	BB	BB	BB	BB	BB	BB	BB	BB	BB	BB	BB	BB	BB	BB	BB	BB	BB	BB	BB	BB	BB	BB	BB	BB	AB	BB	NC	BB	BB	BB	BB	BB	BB	BB	BB	BB	BB	BB	BB	BB	AB	BB	AB
Bn-A02-p6315978	BB	BB	BB	BB	BB	BB	BB	BB	AA	BB	BB	BB	BB	BB	BB	BB	BB	BB	BB	BB	BB	BB	BB	BB	BB	BB	BB	BB	BB	BB	BB	BB	BB	BB	BB	AB	BB	BB	BB	BB	BB	BB	BB	BB	BB	BB	BB	BB	BB
Bn-A02-p6391751	AA	AA	AA	AA	AA	AA	AA	AA	BB	AA	AA	AA	AA	AA	AA	AA	AA	AA	AA	AA	AA	AA	AA	AA	AA	AA	AA	AA	AA	AA	AA	AA	AA	AA	AA	AA	AA	AA	AA	AA	AA	AA	AA	AA	AA	AA	AA	AA	AA
Bn-A02-p647024	AA	AA	AA	AA	AA	AA	AA	AA	AA	AA	AA	AA	AA	AA	AA	AA	AA	AA	AA	AA	AA	AA	AA	AA	AA	AA	AA	AA	AA	AA	NC	AA	AA	AA	AA	AA	AA	AA	NC	AA	AA	AA	AA	AA	AA	AA	BB	AA	AB
Bn-A02-p6473898	BB	BB	BB	BB	BB	BB	BB	BB	AA	BB	BB	BB	BB	BB	BB	BB	BB	BB	BB	BB	BB	BB	BB	BB	BB	BB	BB	BB	BB	BB	BB	BB	AA	BB	BB	AB	BB	BB	BB	BB	BB	BB	BB	BB	BB	BB	BB	BB	BB
Bn-A02-p6564856	AA	AA	AA	AA	AA	AA	AA	AA	BB	AA	AA	AA	AA	AA	AA	AA	AA	AA	AA	AA	AA	AA	AA	AA	AA	AA	AA	AA	AA	AA	NC	AA	AA	AA	AA	AA	AA	AA	AA	AA	AA	AA	AA	AA	AA	AA	AA	AA	AA
Bn-A02-p6564861	AA	AA	AA	AA	AA	AA	AA	AA	BB	AA	AA	AA	AA	AA	AA	AA	AA	AA	AA	AA	AA	AA	AA	AA	AA	AA	AA	AA	AA	AA	BB	AA	AA	AA	AA	AA	AA	AA	AA	AA	AA	AA	AA	AA	AA	AA	AA	AA	AA
Bn-A02-p6577065	NC	BB	BB	BB	BB	BB	BB	BB	NC	BB	BB	BB	NC	BB	BB	BB	NC	BB	BB	BB	NC	BB	BB	BB	BB	BB	NC	BB	BB	BB	NC	BB	BB	BB	BB	AA	BB	BB	BB	BB	BB	BB	NC	BB	BB	BB	BB	BB	BB
Bn-A02-p6578877	BB	AA	AA	AA	AA	AA	AA	AA	BB	AA	AA	AA	BB	AA	AA	AA	BB	AA	AA	AA	BB	AB	AA	AA	AB	AA	BB	AA	AA	AA	BB	AA	BB	AA	AA	AB	AB	AB	AA	AA	AA	AA	BB	AA	AA	AA	AA	AA	AA
Bn-A02-p6653554	BB	AA	AA	AA	AA	AA	AA	AA	BB	AA	AA	AA	BB	AA	AA	AA	BB	AA	AA	AA	BB	AB	AA	AA	AB	AA	BB	AA	AA	AA	BB	AA	BB	AA	AA	AB	AB	AB	AA	AA	AA	AA	BB	AA	AA	AA	AA	AA	AA
Bn-A02-p6692347	AA	BB	BB	BB	BB	BB	BB	BB	AA	BB	BB	BB	AA	BB	BB	BB	AA	BB	BB	BB	AA	AB	BB	BB	AB	BB	AA	BB	BB	BB	BB	BB	AA	BB	BB	AA	AB	AB	BB	BB	BB	BB	AA	BB	BB	BB	BB	BB	BB
Bn-A02-p6751482	AA	AA	AA	AA	AA	AA	AA	AA	AA	AA	AA	AA	AA	AA	AA	AA	AA	AA	AA	AA	AA	AA	AA	AA	AA	AA	AA	AA	AA	AA	AA	AA	AA	AA	AA	AA	AA	AA	AA	AA	AA	AA	AA	AA	AA	AA	AA	AA	AA
Bn-A02-p6751605	BB	AA	AA	AA	AA	AA	AA	AA	BB	AA	AA	AA	BB	AA	AA	AA	BB	AA	AA	AA	BB	AB	AA	AA	AB	AA	BB	AA	AA	AA	BB	AA	AA	AA	AA	AB	AB	AB	AA	AA	AA	AA	BB	AA	AA	AA	AA	AA	AA
Bn-A02-p6766615	AA	AA	AA	AA	AA	AA	AA	AA	AA	AA	AA	AA	AA	AA	AA	AA	AA	AA	AA	AA	AA	AA	AA	AA	AA	AA	AA	AA	AA	AA	AA	AA	AA	AA	AA	AA	AA	AA	AA	AA	AA	AA	AA	AA	AA	AA	AA	AA	AA
Bn-A02-p676719	AB	BB	BB	BB	BB	BB	BB	BB	NC	BB	BB	BB	NC	BB	BB	BB	BB	BB	BB	BB	AA	BB	BB	BB	AB	BB	BB	BB	BB	BB	BB	BB	NC	BB	BB	BB	AB	AB	AA	BB	AB	AB	AA	BB	BB	BB	BB	BB	BB
Bn-A02-p6844873	BB	BB	BB	BB	BB	BB	BB	BB	AA	BB	BB	BB	BB	BB	BB	BB	BB	BB	BB	BB	BB	BB	BB	BB	BB	BB	BB	BB	BB	BB	BB	BB	AA	BB	BB	AB	BB	BB	BB	BB	BB	BB	BB	BB	BB	BB	BB	BB	BB
Bn-A02-p6844903	AA	AA	AA	AA	AA	AA	AA	AA	BB	AA	AA	AA	AA	AA	AA	AA	AA	AA	AA	AA	AA	AA	AA	AA	AA	AA	AA	AA	AA	AA	AA	AA	BB	AA	AA	AB	AA	AA	AA	AA	AA	AA	AA	AA	AA	AA	AA	AA	AA
Bn-A02-p6845049	BB	BB	BB	BB	BB	BB	BB	BB	AA	BB	BB	BB	BB	BB	BB	BB	BB	BB	BB	BB	BB	BB	BB	BB	BB	BB	BB	BB	BB	BB	BB	BB	AA	BB	BB	AB	BB	BB	BB	BB	BB	BB	BB	BB	BB	BB	BB	BB	BB
Bn-A02-p6845122	AA	AA	AA	AA	AA	AA	AA	AA	BB	AA	AA	AA	AA	AA	AA	AA	AA	AA	AA	AA	AA	AA	AA	AA	AA	AA	AA	AA	AA	AA	AA	AA	BB	AA	AA	AB	AA	AA	AA	AA	AA	AA	AA	AA	AA	AA	AA	AA	AA
Bn-A02-p6852756	BB	BB	BB	BB	BB	BB	BB	BB	AA	BB	BB	BB	BB	BB	BB	BB	BB	BB	BB	BB	BB	BB	BB	BB	BB	BB	BB	BB	BB	BB	BB	BB	AA	BB	BB	AB	BB	BB	BB	BB	BB	BB	BB	BB	BB	BB	BB	BB	BB
Bn-A02-p6871477	AA	AA	AA	AA	AA	AA	AA	AA	AA	AA	AA	AA	AA	AA	AA	AA	AA	AA	AA	AA	AA	AA	AA	AA	AA	AA	AA	AA	AA	AA	BB	AA	AA	AA	AA	AA	AA	AA	AA	AA	AA	AA	AA	AA	AA	AA	AA	AA	AA
Bn-A02-p6995796	AA	BB	BB	BB	BB	BB	BB	BB	AA	BB	BB	BB	AA	BB	BB	BB	NC	BB	BB	BB	AA	AB	BB	BB	AB	BB	AA	BB	BB	BB	BB	BB	AA	BB	BB	AA	AB	NC	BB	BB	BB	BB	AA	BB	BB	BB	BB	BB	BB
Bn-A02-p7012860	BB	AA	AA	AA	AA	AA	AA	AA	BB	AA	AA	AA	BB	AA	AA	AA	BB	AA	AA	AA	BB	AB	AA	AA	AB	AA	BB	AA	AA	AA	BB	AA	BB	AA	AA	BB	AB	NC	AA	AA	AA	AA	BB	AA	AA	AA	AA	AA	AA
Bn-A02-p7056194	AA	BB	BB	BB	BB	BB	BB	BB	AA	BB	BB	BB	AA	BB	BB	BB	AA	BB	BB	BB	AA	AB	BB	BB	AB	BB	AA	BB	BB	BB	BB	BB	AA	BB	BB	AA	AB	AB	BB	BB	BB	BB	AA	BB	BB	BB	BB	BB	BB
Bn-A02-p7139447	AA	BB	BB	BB	BB	BB	BB	BB	BB	BB	BB	BB	AA	BB	BB	BB	AA	BB	BB	BB	AA	AB	BB	BB	AB	BB	AA	BB	BB	BB	AA	BB	BB	BB	BB	AA	AB	NC	BB	BB	BB	BB	AA	BB	BB	BB	BB	BB	BB
Bn-A02-p7183200	BB	BB	BB	BB	BB	BB	BB	BB	BB	BB	BB	BB	BB	BB	BB	BB	BB	BB	BB	BB	BB	BB	BB	BB	BB	BB	BB	BB	BB	BB	BB	BB	BB	BB	BB	BB	BB	BB	BB	BB	BB	BB	BB	BB	BB	BB	BB	BB	BB
Bn-A02-p7243236	BB	BB	BB	BB	BB	BB	BB	BB	AA	BB	BB	BB	BB	BB	BB	BB	BB	BB	BB	BB	BB	BB	BB	BB	BB	BB	BB	BB	BB	BB	BB	BB	AA	BB	BB	AB	BB	BB	BB	BB	BB	BB	BB	BB	BB	BB	BB	BB	BB
Bn-A02-p7245763	AA	BB	BB	BB	BB	BB	BB	BB	AA	BB	BB	BB	AA	BB	BB	BB	AA	BB	BB	BB	AA	AB	BB	BB	AB	BB	AA	BB	BB	BB	AA	BB	AA	BB	BB	AA	AB	AB	BB	BB	BB	BB	AA	BB	BB	BB	BB	BB	BB
Bn-A02-p725112	AB	AA	AA	AA	AA	AA	AA	AA	AB	AA	AA	AA	AB	AA	AA	AA	AA	AA	AA	AA	BB	AA	AA	AA	AB	AA	AA	AA	AA	AA	BB	AA	AA	AA	AA	AA	AB	AB	BB	AA	AB	AB	BB	AA	AA	AA	AA	AA	AA
Bn-A02-p7260946	AA	BB	BB	BB	BB	BB	BB	BB	AA	BB	BB	BB	AA	BB	BB	BB	AA	BB	BB	BB	AA	AB	BB	BB	AB	BB	AA	BB	BB	BB	AA	BB	AA	BB	BB	AA	AB	AB	BB	BB	BB	BB	AA	BB	BB	BB	BB	BB	BB
Bn-A02-p7282115	BB	AA	AA	AA	AA	AA	AA	AA	BB	AA	AA	AA	BB	AA	AA	AA	BB	AA	AA	AA	BB	AB	AA	AA	AB	AA	BB	AA	AA	AA	BB	AA	BB	AA	AA	BB	AB	AB	AA	AA	AA	AA	BB	AA	AA	AA	AA	AA	AA
Bn-A02-p7297184	NC	BB	BB	BB	BB	BB	BB	BB	AA	BB	BB	BB	NC	BB	BB	BB	NC	BB	BB	BB	NC	BB	BB	BB	BB	BB	NC	BB	BB	BB	BB	BB	AA	BB	BB	AA	BB	BB	BB	BB	BB	BB	NC	BB	BB	BB	BB	BB	BB
Bn-A02-p7349063	AA	BB	BB	BB	BB	BB	BB	BB	AA	BB	BB	BB	AA	BB	BB	BB	AA	BB	BB	BB	AA	AB	BB	BB	AB	BB	AA	BB	BB	BB	BB	BB	AA	BB	BB	AA	AB	AB	BB	BB	BB	BB	AA	BB	BB	BB	BB	BB	BB
Bn-A02-p7350064	AA	BB	BB	BB	BB	BB	BB	BB	AA	BB	BB	BB	AA	BB	BB	BB	AA	BB	BB	BB	AA	AB	BB	BB	AB	BB	AA	BB	BB	BB	BB	BB	AA	BB	BB	AA	AB	AB	BB	BB	BB	BB	AA	BB	BB	BB	BB	BB	BB
Bn-A02-p7350199	BB	AA	AA	AA	AA	AA	AA	AA	BB	AA	AA	AA	BB	AA	AA	AA	BB	AA	AA	AA	BB	AB	AA	AA	AB	AA	BB	AA	AA	AA	AA	AA	BB	AA	AA	BB	NC	AB	AA	AA	AA	AA	BB	AA	AA	AA	AA	AA	AA
Bn-A02-p7351619	AA	BB	BB	BB	BB	BB	BB	BB	AA	BB	BB	BB	AA	BB	BB	BB	AA	BB	BB	BB	AA	AB	BB	BB	AB	BB	AA	BB	BB	BB	BB	BB	AA	BB	BB	AA	AB	AB	BB	BB	BB	BB	AA	BB	BB	BB	BB	BB	BB
Bn-A02-p7363071	AA	BB	BB	BB	BB	BB	BB	BB	AA	BB	BB	BB	AA	BB	BB	BB	AA	BB	BB	BB	AA	AB	BB	BB	AB	BB	AA	BB	BB	BB	BB	BB	AA	BB	BB	AA	AB	AB	BB	BB	BB	BB	AA	BB	BB	BB	BB	BB	BB
Bn-A02-p7396082	AA	AA	AA	AA	AA	AA	AA	AA	AA	AA	AA	AA	AA	AA	AA	AA	AA	AA	AA	AA	AA	AA	AA	AA	AA	AA	AA	AA	AA	AA	AA	AA	AA	AA	AA	AA	AA	AA	BB	AA	AB	AB	AA	AA	AA	AA	BB	AA	AB
Bn-A02-p7463965	AA	NC	NC	NC	NC	NC	NC	NC	NC	NC	NC	NC	AA	NC	NC	NC	AA	NC	NC	NC	AA	AA	NC	NC	AA	NC	AA	NC	NC	NC	AA	NC	BB	NC	NC	AB	AA	AA	AA	NC	AA	AA	AA	NC	NC	NC	AA	NC	AA
Bn-A02-p7482915	BB	BB	BB	BB	BB	BB	BB	BB	BB	BB	BB	BB	BB	BB	BB	BB	BB	BB	BB	BB	BB	BB	BB	BB	BB	BB	BB	BB	BB	BB	BB	BB	BB	BB	BB	BB	AB	AB	AA	BB	AB	AB	BB	BB	BB	BB	AA	BB	AB
Bn-A02-p7483107	AB	AA	AA	AA	AA	AA	AA	AA	AA	AA	AA	AA	BB	AA	AA	AA	BB	AA	AA	AA	BB	AB	AA	AA	AB	AA	BB	AA	AA	AA	BB	AA	BB	AA	AA	BB	AB	AB	AA	AA	AA	AA	BB	AA	AA	AA	AA	AA	AA
Bn-A02-p7510882	BB	BB	BB	BB	BB	BB	BB	BB	BB	BB	BB	BB	BB	BB	BB	BB	BB	BB	BB	BB	BB	BB	BB	BB	BB	BB	BB	BB	BB	BB	BB	BB	AA	BB	BB	NC	AB	AB	BB	BB	BB	BB	BB	BB	BB	BB	BB	BB	BB
Bn-A02-p7575736	AB	BB	BB	BB	BB	BB	BB	BB	BB	BB	BB	BB	AA	BB	BB	BB	AA	BB	BB	BB	AA	AB	BB	BB	AB	BB	AA	BB	BB	BB	BB	BB	AA	BB	BB	AB	AB	NC	AA	BB	AB	AB	AA	BB	BB	BB	AA	BB	AB
Bn-A02-p759031	AA	AA	AA	AA	AA	AA	AA	AA	AA	AA	AA	AA	AA	AA	AA	AA	AA	AA	AA	AA	NC	AA	AA	AA	AA	AA	AA	AA	AA	AA	AA	AA	AA	AA	AA	AA	AA	AA	NC	AA	AA	AA	NC	AA	AA	AA	AA	AA	AA
Bn-A02-p7595911	AA	AA	AA	AA	AA	AA	AA	AA	AA	AA	AA	AA	AA	AA	AA	AA	AA	AA	AA	AA	AA	AA	AA	AA	AA	AA	AA	AA	AA	AA	AA	AA	BB	AA	AA	AA	AB	AB	BB	AA	AB	AB	AA	AA	AA	AA	BB	AA	AB
Bn-A02-p7597314	AA	AA	AA	AA	AA	AA	AA	AA	AA	AA	AA	AA	AA	AA	AA	AA	AA	AA	AA	AA	AA	AA	AA	AA	AA	AA	AA	AA	AA	AA	NC	AA	AA	AA	AA	AA	NC	NC	BB	AA	AB	AB	AA	AA	AA	AA	BB	AA	AB
Bn-A02-p761524	NC	BB	BB	BB	BB	BB	BB	BB	NC	BB	BB	BB	NC	BB	BB	BB	BB	BB	BB	BB	AA	BB	BB	BB	AB	BB	BB	BB	BB	BB	AA	BB	AB	BB	BB	BB	NC	AB	AA	BB	AB	AB	AA	BB	BB	BB	AA	BB	AB
Bn-A02-p7675384	AA	AA	AA	AA	AA	AA	AA	AA	AA	AA	AA	AA	AA	AA	AA	AA	AA	AA	AA	AA	AA	AA	AA	AA	AA	AA	AA	AA	AA	AA	AA	AA	BB	AA	AA	AB	AA	AA	BB	AA	AB	AB	AA	AA	AA	AA	BB	AA	AB
Bn-A02-p7736604	AA	AA	AA	AA	AA	AA	AA	AA	AA	AA	AA	AA	AA	AA	AA	AA	AA	AA	AA	AA	AA	AA	AA	AA	AA	AA	AA	AA	AA	AA	AA	AA	AA	AA	AA	AB	AA	AA	AA	AA	AA	AA	AA	AA	AA	AA	AA	AA	AA
Bn-A02-p7738248	BB	BB	BB	BB	BB	BB	BB	BB	BB	BB	BB	BB	BB	BB	BB	BB	BB	BB	BB	BB	BB	BB	BB	BB	BB	BB	BB	BB	BB	BB	BB	BB	BB	BB	BB	AB	BB	BB	BB	BB	BB	BB	BB	BB	BB	BB	BB	BB	BB
Bn-A02-p7804291	AA	AA	AA	AA	AA	AA	AA	AA	AA	AA	AA	AA	AA	AA	AA	AA	AA	AA	AA	AA	AA	AA	AA	AA	AA	AA	AA	AA	AA	AA	AA	AA	BB	AA	AA	AB	AA	AA	AA	AA	AA	AA	AA	AA	AA	AA	AA	AA	AA
Bn-A02-p7853194	BB	BB	BB	BB	BB	BB	BB	BB	BB	BB	BB	BB	BB	BB	BB	BB	BB	BB	BB	BB	BB	BB	BB	BB	BB	BB	BB	BB	BB	BB	AA	BB	AA	BB	BB	AB	BB	BB	AA	BB	AB	AB	BB	BB	BB	BB	AA	BB	AB
Bn-A02-p7862412	AB	AB	AB	AB	AB	AB	AB	AB	NC	AB	AB	AB	BB	AB	AB	AB	BB	AB	AB	AB	BB	AB	AB	AB	AB	AB	BB	AB	AB	AB	BB	AB	BB	AB	AB	BB	AB	AB	BB	AB	AB	AB	BB	AB	AB	AB	BB	AB	AB
Bn-A02-p7892272	AB	BB	BB	BB	BB	BB	BB	BB	BB	BB	BB	BB	AA	BB	BB	BB	AA	BB	BB	BB	AA	AB	BB	BB	AB	BB	AA	BB	BB	BB	AA	BB	AA	BB	BB	AB	AB	AB	BB	BB	BB	BB	AA	BB	BB	BB	BB	BB	BB
Bn-A02-p7893901	AB	BB	BB	BB	BB	BB	BB	BB	BB	BB	BB	BB	AA	BB	BB	BB	AA	BB	BB	BB	AA	AB	BB	BB	AB	BB	AA	BB	BB	BB	AA	BB	AA	BB	BB	AA	AB	AB	AB	BB	AB	AB	AA	BB	BB	BB	AB	BB	AB
Bn-A02-p7894216	AB	BB	BB	BB	BB	BB	BB	BB	BB	BB	BB	BB	AA	BB	BB	BB	AA	BB	BB	BB	AA	AB	BB	BB	AB	BB	AA	BB	BB	BB	AA	BB	AA	BB	BB	AA	NC	AB	NC	BB	AB	AB	AA	BB	BB	BB	NC	BB	AB
Bn-A02-p7894339	AB	AA	AA	AA	AA	AA	AA	AA	AA	AA	AA	AA	BB	AA	AA	AA	BB	AA	AA	AA	BB	AB	AA	AA	AB	AA	BB	AA	AA	AA	BB	AA	BB	AA	AA	BB	AB	AB	AB	AA	AB	AB	BB	AA	AA	AA	AB	AA	AB
Bn-A02-p7947982	AB	AA	AA	AA	AA	AA	AA	AA	AA	AA	AA	AA	BB	AA	AA	AA	BB	AA	AA	AA	BB	AB	AA	AA	AB	AA	BB	AA	AA	AA	AA	AA	AA	AA	AA	BB	AB	AB	BB	AA	AA	NC	BB	AA	AA	AA	NC	AA	AA
Bn-A02-p7952281	BB	BB	BB	BB	BB	BB	BB	BB	BB	BB	BB	BB	BB	BB	BB	BB	BB	BB	BB	BB	BB	BB	BB	BB	BB	BB	BB	BB	BB	BB	BB	BB	BB	BB	BB	BB	BB	BB	AA	BB	AB	AB	BB	BB	BB	BB	AA	BB	AB
Bn-A02-p7970283	BB	BB	BB	BB	BB	BB	BB	BB	BB	BB	BB	BB	BB	BB	BB	BB	BB	BB	BB	BB	BB	BB	BB	BB	BB	BB	BB	BB	BB	BB	BB	BB	NC	BB	BB	BB	BB	BB	NC	BB	BB	BB	BB	BB	BB	BB	NC	BB	BB
Bn-A02-p7975165	AB	AA	AA	AA	AA	AA	AA	AA	AA	AA	AA	AA	BB	AA	AA	AA	BB	AA	AA	AA	BB	AB	AA	AA	AB	AA	BB	AA	AA	AA	AA	AA	BB	AA	AA	BB	AB	AB	AA	AA	AA	AA	BB	AA	AA	AA	AA	AA	AA
Bn-A02-p801257	AA	AA	AA	AA	AA	AA	AA	AA	AA	AA	AA	AA	AA	AA	AA	AA	AA	AA	AA	AA	NC	AA	AA	AA	AA	AA	AA	AA	AA	AA	NC	AA	AA	AA	AA	AA	AA	AA	NC	AA	AA	AA	NC	AA	AA	AA	BB	AA	AB
Bn-A02-p806025	AB	BB	BB	BB	BB	BB	BB	BB	NC	BB	BB	BB	AA	BB	BB	BB	AA	AB	BB	BB	BB	BB	BB	BB	BB	BB	AA	BB	BB	BB	BB	BB	AA	BB	BB	AA	BB	BB	BB	BB	BB	BB	BB	BB	BB	BB	BB	BB	BB
Bn-A02-p806949	AA	BB	BB	BB	BB	BB	BB	BB	AA	BB	BB	BB	AA	BB	BB	BB	AA	AB	BB	BB	AA	BB	BB	BB	AB	BB	AA	BB	BB	BB	AA	BB	NC	BB	BB	AA	AB	AB	AA	BB	AB	AB	AA	BB	BB	BB	AA	BB	AB
Bn-A02-p8090196	AB	AA	AA	AA	AA	AA	AA	AA	AA	AA	AA	AA	BB	AA	AA	AA	BB	AA	AA	AA	BB	AB	AA	AA	AB	AA	BB	AA	AA	AA	AA	AA	AA	AA	AA	AB	NC	AB	AA	AA	AA	AA	BB	AA	AA	AA	AA	AA	AA
Bn-A02-p8140997	BB	BB	BB	BB	BB	BB	BB	BB	BB	BB	BB	BB	BB	BB	BB	BB	BB	BB	BB	BB	BB	BB	BB	BB	BB	BB	BB	BB	BB	BB	BB	BB	BB	BB	BB	NC	BB	BB	AA	BB	AB	AB	BB	BB	BB	BB	AA	BB	AB
Bn-A02-p8141909	BB	BB	BB	BB	BB	BB	BB	BB	BB	BB	BB	BB	BB	BB	BB	BB	BB	BB	BB	BB	BB	BB	BB	BB	BB	BB	BB	BB	BB	BB	BB	BB	BB	BB	BB	AB	BB	BB	AA	BB	AB	AB	BB	BB	BB	BB	AA	BB	AB
Bn-A02-p8145676	BB	BB	BB	BB	BB	BB	BB	BB	BB	BB	BB	BB	BB	BB	BB	BB	BB	BB	BB	BB	BB	BB	BB	BB	BB	BB	BB	BB	BB	BB	BB	BB	BB	BB	BB	AB	BB	BB	AA	BB	AB	AB	BB	BB	BB	BB	AA	BB	AB
Bn-A02-p8169424	AA	AA	AA	AA	AA	AA	AA	AA	AA	AA	AA	AA	AA	AA	AA	AA	AA	AA	AA	AA	AA	AA	AA	AA	AA	AA	AA	AA	AA	AA	BB	AA	AA	AA	AA	AA	AB	AB	AA	AA	AA	AA	AA	AA	AA	AA	AA	AA	AA
Bn-A02-p8179492	AB	AB	AB	AB	AB	AB	AB	AB	AB	AB	AB	AB	AB	AB	AB	AB	AB	AB	AB	AB	AB	AB	AB	AB	AB	AB	AB	AB	AB	AB	AA	AB	AA	AB	AB	NC	AB	AB	BB	AB	NC	NC	AA	AB	AB	AB	BB	AB	NC
Bn-A02-p8199891	AB	BB	BB	BB	BB	BB	BB	BB	BB	BB	BB	BB	AB	BB	BB	BB	AB	AB	BB	BB	BB	BB	BB	BB	BB	BB	BB	BB	BB	BB	AA	BB	BB	BB	BB	NC	BB	BB	AA	BB	AB	AB	BB	BB	BB	BB	AA	BB	AB
Bn-A02-p8215285	NC	AA	AA	AA	AA	AA	AA	AA	AA	AA	AA	AA	NC	AA	AA	AA	AB	AB	AA	AA	AA	AA	AA	AA	AA	AA	AA	AA	AA	AA	AA	AA	AA	AA	AA	NC	AA	AA	AA	AA	AA	AA	AA	AA	AA	AA	AA	AA	AA
Bn-A02-p8234485	AB	AA	AA	AA	AA	AA	AA	AA	AA	AA	AA	NC	BB	AA	AA	AA	BB	AA	AA	AA	BB	AB	AA	AA	AB	AA	BB	AA	AA	AA	BB	AA	AA	AA	AA	BB	NC	AB	BB	AA	AB	AB	BB	AA	AA	AA	BB	AA	AB
Bn-A02-p8234978	AB	BB	BB	BB	BB	BB	BB	BB	BB	BB	BB	BB	AA	BB	BB	BB	AA	BB	BB	BB	AA	AB	BB	BB	AB	BB	AA	BB	BB	BB	AA	BB	BB	BB	BB	AA	NC	AB	AA	BB	AB	AB	AA	BB	BB	BB	AA	BB	AB
Bn-A02-p8323616	AA	AA	AA	AA	AA	AA	AA	AA	AA	AA	AA	AA	AA	AA	AA	AA	AA	AA	AA	AA	AA	AA	AA	AA	AA	AA	AA	AA	AA	AA	AA	AA	AA	AA	AA	AB	AA	AA	AA	AA	AA	AA	AA	AA	AA	AA	AA	AA	AA
Bn-A02-p8344540	AA	AA	AA	AA	AA	AA	AA	AA	AA	AA	AA	AA	NC	AA	AA	AA	NC	AA	AA	AA	NC	AA	AA	AA	AA	AA	NC	AA	AA	AA	AA	AA	NC	AA	AA	NC	AA	AA	BB	AA	AB	AB	NC	AA	AA	AA	BB	AA	AB
Bn-A02-p8391383	AA	AA	AA	AA	AA	AA	AA	AA	AA	AA	AA	AA	AA	AA	AA	AA	AA	AA	AA	AA	AA	AA	AA	AA	AA	AA	AA	AA	AA	AA	AA	AA	AA	AA	AA	AA	AA	AA	AA	AA	AA	AA	AA	AA	AA	AA	AA	AA	AA
Bn-A02-p8412911	BB	BB	BB	BB	BB	BB	BB	BB	BB	BB	BB	BB	BB	BB	BB	BB	BB	BB	BB	BB	BB	BB	BB	BB	BB	BB	BB	BB	BB	BB	AA	BB	AA	BB	BB	BB	BB	BB	AA	BB	AB	AB	BB	BB	BB	BB	AA	BB	AB
Bn-A02-p8440451	AA	AA	AA	AA	AA	AA	AA	AA	AA	AA	AA	AA	NC	AA	AA	AA	NC	AA	AA	AA	NC	AA	AA	AA	AA	AA	NC	AA	AA	AA	AA	AA	AA	AA	AA	BB	AA	AA	BB	AA	AB	AB	NC	AA	AA	AA	AA	AA	AA
Bn-A02-p8443355	AA	AA	AA	AA	AA	AA	AA	AA	AA	AA	AA	AA	AA	AA	AA	AA	AA	AA	AA	AA	AA	AA	AA	AA	AA	AA	AA	AA	AA	AA	NC	AA	AA	AA	AA	AB	AA	AA	AA	AA	AA	AA	AA	AA	AA	AA	AA	AA	AA
Bn-A02-p8466214	AB	BB	BB	BB	BB	BB	BB	BB	BB	BB	BB	BB	AA	BB	BB	BB	AA	BB	BB	BB	AA	AB	BB	BB	AB	BB	AA	BB	BB	BB	AA	BB	BB	BB	BB	AA	AB	AB	BB	BB	BB	BB	AA	BB	BB	BB	BB	BB	BB
Bn-A02-p8472166	AB	BB	BB	BB	BB	BB	BB	BB	BB	BB	BB	BB	AA	BB	BB	BB	AA	BB	BB	BB	AA	AB	BB	BB	AB	BB	AA	BB	BB	BB	AA	BB	BB	BB	BB	AA	AB	AB	BB	BB	BB	BB	AA	BB	BB	BB	BB	BB	BB
Bn-A02-p8473119	AB	BB	BB	BB	BB	BB	BB	BB	BB	BB	BB	BB	AA	BB	BB	BB	AA	BB	BB	BB	AA	AB	BB	BB	AB	BB	AA	BB	BB	BB	AB	BB	BB	BB	BB	AA	AB	AB	BB	BB	BB	BB	AA	BB	BB	BB	BB	BB	BB
Bn-A02-p8513186	AB	BB	BB	BB	BB	BB	BB	BB	BB	BB	BB	BB	BB	BB	BB	BB	BB	BB	BB	BB	BB	BB	BB	BB	BB	BB	BB	BB	BB	BB	NC	BB	BB	BB	BB	BB	BB	BB	BB	BB	BB	BB	BB	BB	BB	BB	BB	BB	BB
Bn-A02-p8538437	AB	AA	AA	AA	AA	AA	AA	AA	BB	AA	AA	AA	AA	AA	AA	AA	AA	AA	AA	AA	AA	AA	AA	AA	AA	AA	AA	AA	AA	AA	BB	AA	BB	AA	AA	AA	AA	AA	BB	AA	AB	AB	AA	AA	AA	AA	BB	AA	AB
Bn-A02-p8560119	AB	BB	BB	BB	BB	BB	BB	BB	BB	BB	BB	BB	BB	BB	BB	BB	BB	BB	BB	BB	BB	BB	BB	BB	BB	BB	BB	BB	BB	BB	BB	BB	BB	BB	BB	AB	BB	BB	BB	BB	BB	BB	BB	BB	BB	BB	BB	BB	BB
Bn-A02-p8575325	AB	AA	AA	AA	AA	AA	AA	AA	AA	AA	AA	AA	AA	AA	AA	AA	AA	AA	AA	AA	AA	AA	AA	AA	AA	AA	AA	AA	AA	AA	AA	AA	AA	AA	AA	AB	AA	AA	AA	AA	AA	AA	AA	AA	AA	AA	AA	AA	AA
Bn-A02-p8633119	AB	BB	BB	BB	BB	BB	BB	BB	BB	BB	BB	BB	BB	BB	BB	BB	BB	BB	BB	BB	BB	BB	BB	BB	BB	BB	BB	BB	BB	BB	AA	BB	AA	BB	BB	BB	BB	BB	AA	BB	AB	AB	BB	BB	BB	BB	AA	BB	AB
Bn-A02-p8634642	BB	AA	AA	AA	AA	AA	AA	AA	AB	AA	AA	AA	BB	AA	AA	AA	BB	AA	AA	AA	BB	AB	AA	AA	AB	AA	BB	AA	AA	AA	BB	AA	BB	AA	AA	AB	AB	AB	BB	AA	AB	AB	BB	AA	AA	AA	BB	AA	AB
Bn-A02-p8637915	BB	AA	AA	AA	AA	AA	AA	AA	AB	AA	AA	AA	BB	AA	AA	AA	BB	AA	AA	AA	BB	AB	AA	AA	AB	AA	BB	AA	AA	AA	BB	AA	BB	AA	AA	AB	AB	AB	BB	AA	AB	AB	BB	AA	AA	AA	BB	AA	AB
Bn-A02-p8660632	AB	AA	AA	AA	AA	AA	AA	AA	AA	AA	AA	AA	AA	AA	AA	AA	AA	AA	AA	AA	AA	AA	AA	AA	AA	AA	AA	AA	AA	AA	AA	AA	AA	AA	AA	AA	AA	AA	AA	AA	AA	AA	AA	AA	AA	AA	AA	AA	AA
Bn-A02-p8678600	BB	AA	AA	AA	AA	AA	AA	AA	AB	AA	AA	AA	BB	AA	AA	AA	BB	AA	AA	AA	BB	AB	AA	AA	AB	AA	BB	AA	AA	AA	AA	AA	AA	AA	AA	AB	NC	AB	AA	AA	AA	AA	BB	AA	AA	AA	AA	AA	AA
Bn-A02-p8682290	AB	BB	BB	BB	BB	BB	BB	BB	BB	BB	BB	BB	BB	BB	BB	BB	BB	BB	BB	BB	BB	BB	BB	BB	BB	BB	BB	BB	BB	BB	BB	BB	BB	BB	BB	BB	BB	BB	BB	BB	BB	BB	BB	BB	BB	BB	BB	BB	BB
Bn-A02-p8726802	AB	AA	AA	AA	AA	AA	AA	AA	AB	AA	AA	AA	AA	AA	AA	AA	AA	AA	AA	AA	AA	AA	AA	AA	AA	AA	AA	AA	AA	AA	BB	AA	AA	AA	AA	AB	AA	AA	AA	AA	AA	AA	AA	AA	AA	AA	AA	AA	AA
Bn-A02-p8732961	BB	BB	BB	BB	BB	BB	BB	BB	AB	BB	BB	BB	BB	BB	BB	BB	BB	BB	BB	BB	BB	BB	BB	BB	BB	BB	BB	BB	BB	BB	AA	BB	NC	BB	BB	BB	BB	BB	NC	BB	BB	BB	BB	BB	BB	BB	NC	BB	BB
Bn-A02-p873770	NC	BB	BB	BB	BB	BB	BB	BB	NC	BB	BB	BB	NC	BB	BB	BB	AA	AB	BB	BB	BB	BB	BB	BB	BB	BB	AA	BB	BB	BB	BB	BB	NC	BB	BB	AA	BB	BB	AA	BB	AB	AB	BB	BB	BB	BB	BB	BB	BB
Bn-A02-p8767145	AA	AA	AA	AA	AA	AA	AA	AA	AA	AA	AA	AA	AA	AA	AA	AA	AA	AA	AA	AA	AA	AA	AA	AA	AA	AA	AA	AA	AA	AA	BB	AA	BB	AA	AA	AA	AA	AA	BB	AA	AB	AB	AA	AA	AA	AA	BB	AA	AB
Bn-A02-p8833760	AB	BB	BB	BB	BB	BB	BB	BB	BB	BB	BB	BB	BB	BB	BB	BB	BB	BB	BB	BB	BB	BB	BB	BB	BB	BB	BB	BB	BB	BB	BB	BB	BB	BB	BB	BB	BB	BB	BB	BB	BB	BB	BB	BB	BB	BB	BB	BB	BB
Bn-A02-p8834915	AB	BB	BB	BB	BB	BB	BB	BB	BB	BB	BB	BB	BB	BB	BB	BB	BB	BB	BB	BB	BB	BB	BB	BB	BB	BB	BB	BB	BB	BB	BB	BB	BB	BB	BB	BB	BB	BB	BB	BB	BB	BB	BB	BB	BB	BB	BB	BB	BB
Bn-A02-p8836098	AB	AA	AA	AA	AA	AA	AA	AA	AA	AA	AA	AA	AA	AA	AA	AA	AA	AA	AA	AA	AA	AA	AA	AA	AA	AA	AA	AA	AA	AA	AA	AA	AA	AA	AA	AA	AA	AA	AA	AA	AA	AA	AA	AA	AA	AA	AA	AA	AA
Bn-A02-p8865764	AB	AA	AA	AA	AA	AA	AA	AA	BB	AA	AA	AA	BB	AA	AA	AA	BB	AA	AA	AA	BB	AB	AA	AA	AB	AA	BB	AA	AA	AA	BB	AA	BB	AA	AA	BB	AB	AB	BB	AA	AB	AB	BB	AA	AA	AA	BB	AA	AB
Bn-A02-p8867507	AB	BB	BB	BB	BB	BB	BB	BB	AA	BB	BB	BB	AA	BB	BB	BB	AA	BB	BB	BB	AA	AB	BB	BB	AB	BB	AA	BB	BB	BB	BB	BB	NC	BB	BB	AB	AB	AB	AA	BB	AB	AB	AA	BB	BB	BB	AA	BB	AB
Bn-A02-p8867662	AB	AA	AA	AA	AA	AA	AA	AA	BB	AA	AA	NC	BB	AA	AA	AA	BB	AA	AA	AA	BB	AB	AA	AA	AB	AA	BB	AA	AA	AA	BB	AA	BB	AA	AA	BB	NC	AB	BB	AA	AB	AB	BB	AA	AA	AA	BB	AA	AB
Bn-A02-p8872271	AB	AA	AA	AA	AA	AA	AA	AA	BB	AA	AA	AA	BB	AA	AA	AA	BB	AA	AA	AA	BB	AB	AA	AA	AB	AA	BB	AA	AA	AA	BB	AA	BB	AA	AA	BB	AB	AB	BB	AA	AB	AB	BB	AA	AA	AA	BB	AA	AB
Bn-A02-p8873864	AB	BB	BB	BB	BB	BB	BB	BB	AA	BB	BB	BB	AA	BB	BB	BB	AA	BB	BB	BB	AA	AB	BB	BB	AB	BB	AA	BB	BB	BB	AA	BB	NC	BB	BB	AB	AB	AB	AA	BB	AB	AB	AA	BB	BB	BB	AA	BB	AB
Bn-A02-p8873993	AB	AA	AA	AA	AA	AA	AA	AA	BB	AA	AA	AA	BB	AA	AA	AA	BB	AA	AA	AA	BB	AB	AA	AA	AB	AA	BB	AA	AA	AA	AA	AA	AB	AA	AA	AB	AB	AB	BB	AA	AB	AB	BB	AA	AA	AA	BB	AA	AB
Bn-A02-p8874016	AB	BB	BB	BB	BB	BB	BB	BB	AA	BB	BB	BB	AA	BB	BB	BB	AA	BB	BB	BB	AA	AB	BB	BB	AB	BB	AA	BB	BB	BB	BB	BB	AB	BB	BB	AB	AB	AB	AA	BB	AB	AB	AA	BB	BB	BB	AA	BB	AB
Bn-A02-p8874299	AB	AA	AA	AA	AA	AA	AA	AA	BB	AA	AA	AA	BB	AA	AA	AA	BB	AA	AA	AA	BB	AB	AA	AA	AB	AA	BB	AA	AA	AA	AA	AA	AB	AA	AA	AB	AB	AB	BB	AA	AB	AB	BB	AA	AA	AA	BB	AA	AB
Bn-A02-p8877788	AB	AA	AA	AA	AA	AA	AA	AA	BB	AA	AA	AA	BB	AA	AA	AA	BB	AA	AA	AA	BB	AB	AA	AA	AB	AA	BB	AA	AA	AA	BB	AA	BB	AA	AA	BB	NC	AB	BB	AA	AB	AB	BB	AA	AA	AA	BB	AA	AB
Bn-A02-p8878326	AB	AA	AA	AA	AA	AA	AA	AA	BB	AA	AA	AA	BB	AA	AA	AA	BB	AA	AA	AA	BB	AB	AA	AA	AB	AA	BB	AA	AA	AA	BB	AA	BB	AA	AA	BB	AB	AB	BB	AA	AB	AB	BB	AA	AA	AA	BB	AA	AB
Bn-A02-p8880230	AB	AA	AA	AA	AA	AA	AA	AA	BB	AA	AA	AA	BB	AA	AA	AA	BB	AA	AA	AA	BB	AB	AA	AA	AB	AA	BB	AA	AA	AA	BB	AA	BB	AA	AA	BB	AB	AB	BB	AA	AB	AB	BB	AA	AA	AA	BB	AA	AB
Bn-A02-p8880464	AB	AA	AA	AA	AA	AA	AA	AA	BB	AA	AA	AA	BB	AA	AA	AA	BB	AA	AA	AA	BB	AB	AA	AA	AB	AA	BB	AA	AA	AA	AA	AA	AB	AA	AA	AB	NC	AB	BB	AA	AB	AB	BB	AA	AA	AA	BB	AA	AB
Bn-A02-p8881251	AB	BB	BB	BB	BB	BB	BB	BB	AA	BB	BB	BB	AA	BB	BB	BB	AA	BB	BB	BB	AA	AB	BB	BB	AB	BB	AA	BB	BB	BB	BB	BB	NC	BB	BB	AB	AB	AB	AA	BB	AB	AB	AA	BB	BB	BB	AA	BB	AB
Bn-A02-p8884242	AB	AA	AA	AA	AA	AA	AA	AA	BB	AA	AA	AA	BB	AA	AA	AA	BB	AA	AA	AA	BB	AB	AA	AA	AB	AA	BB	AA	AA	AA	AB	AA	BB	AA	AA	BB	AB	AB	BB	AA	AB	AB	BB	AA	AA	AA	BB	AA	AB
Bn-A02-p8884712	AB	BB	BB	BB	BB	BB	BB	BB	AA	BB	BB	BB	AA	BB	BB	BB	AA	BB	BB	BB	AA	AB	BB	BB	AB	BB	AA	BB	BB	BB	BB	BB	AB	BB	BB	AB	AB	AB	AA	BB	AB	AB	AA	BB	BB	BB	AA	BB	AB
Bn-A02-p8885082	AB	AA	AA	AA	AA	AA	AA	AA	BB	AA	AA	AA	BB	AA	AA	AA	BB	AA	AA	AA	BB	AB	AA	AA	AB	AA	BB	AA	AA	AA	BB	AA	BB	AA	AA	BB	AB	AB	BB	AA	AB	AB	BB	AA	AA	AA	BB	AA	AB
Bn-A02-p8885209	AB	AA	AA	AA	AA	AA	AA	AA	BB	AA	AA	AA	BB	AA	AA	AA	BB	AA	AA	AA	BB	AB	AA	AA	AB	AA	BB	AA	AA	AA	BB	AA	BB	AA	AA	BB	AB	AB	BB	AA	AB	AB	BB	AA	AA	AA	BB	AA	AB
Bn-A02-p8885908	AB	BB	BB	BB	BB	BB	BB	BB	AA	BB	BB	BB	AA	BB	BB	BB	AA	BB	BB	BB	AA	AB	BB	BB	AB	BB	AA	BB	BB	BB	BB	BB	NC	BB	BB	AB	NC	AB	AA	BB	AB	AB	AA	BB	BB	BB	AA	BB	AB
Bn-A02-p8886238	AB	BB	BB	BB	BB	BB	BB	BB	AA	BB	BB	BB	AA	BB	BB	BB	AA	BB	BB	BB	AA	AB	BB	BB	AB	BB	AA	BB	BB	BB	BB	BB	AB	BB	BB	AB	AB	AB	AA	BB	AB	AB	AA	BB	BB	BB	AA	BB	AB
Bn-A02-p8895388	AB	BB	BB	BB	BB	BB	BB	BB	AA	BB	BB	BB	AA	BB	BB	BB	AA	BB	BB	BB	AA	AB	BB	BB	AB	BB	AA	BB	BB	BB	BB	BB	AB	BB	BB	AB	AB	AB	AA	BB	AB	AB	AA	BB	BB	BB	AA	BB	AB
Bn-A02-p8912747	AA	AA	AA	AA	AA	AA	AA	AA	AA	AA	AA	AA	AA	AA	AA	AA	AA	AA	AA	AA	AA	AA	AA	AA	AA	AA	AA	AA	AA	AA	BB	AA	AB	AA	AA	AB	AA	AA	BB	AA	AB	AB	AA	AA	AA	AA	BB	AA	AB
Bn-A02-p8924447	AB	BB	BB	BB	BB	BB	BB	BB	BB	BB	BB	BB	BB	BB	BB	BB	BB	BB	BB	BB	BB	BB	BB	BB	BB	BB	BB	BB	BB	BB	BB	BB	BB	BB	BB	BB	BB	BB	BB	BB	BB	BB	BB	BB	BB	BB	BB	BB	BB
Bn-A02-p8934314	AA	AA	AA	AA	AA	AA	AA	AA	AA	AA	AA	AA	AA	AA	AA	AA	AA	AA	AA	AA	AA	AA	AA	AA	AA	AA	AA	AA	AA	AA	AA	AA	AB	AA	AA	AA	AA	AA	AB	AA	AB	AB	AA	AA	AA	AA	AB	AA	AB
Bn-A02-p8937580	AA	AA	AA	AA	AA	AA	AA	AA	AA	AA	AA	AA	AA	AA	AA	AA	AA	AA	AA	AA	AA	AA	AA	AA	AA	AA	AA	AA	AA	AA	AA	AA	AA	AA	AA	AA	AA	AA	AA	AA	AA	AA	AA	AA	AA	AA	AA	AA	AA
Bn-A02-p8950348	BB	BB	BB	BB	BB	BB	BB	BB	BB	BB	BB	BB	BB	BB	BB	BB	BB	BB	BB	BB	BB	BB	BB	BB	BB	BB	BB	BB	BB	BB	BB	BB	BB	BB	BB	BB	BB	BB	BB	BB	BB	BB	BB	BB	BB	BB	BB	BB	BB
Bn-A02-p8954851	AB	AA	AA	AA	AA	AA	AA	AA	AA	AA	AA	AA	AA	AA	AA	AA	AA	AA	AA	AA	AA	AA	AA	AA	AA	AA	AA	AA	AA	AA	BB	AA	AB	AA	AA	AA	AA	AA	AA	AA	AA	AA	AA	AA	AA	AA	AA	AA	AA
Bn-A02-p9000921	AB	NC	NC	NC	NC	NC	NC	NC	BB	NC	NC	NC	BB	NC	NC	NC	BB	NC	NC	NC	BB	BB	NC	NC	BB	NC	BB	NC	NC	NC	AA	NC	BB	NC	NC	BB	BB	BB	BB	NC	BB	BB	BB	NC	NC	NC	BB	NC	BB
Bn-A02-p9064726	BB	BB	BB	BB	BB	BB	BB	BB	BB	BB	BB	BB	BB	BB	BB	BB	BB	BB	BB	BB	BB	BB	BB	BB	BB	BB	BB	BB	BB	BB	BB	BB	BB	BB	BB	BB	BB	BB	BB	BB	BB	BB	BB	BB	BB	BB	BB	BB	BB
Bn-A02-p9080423	AA	BB	BB	BB	BB	BB	BB	BB	AA	BB	BB	BB	AA	BB	BB	BB	AA	BB	BB	BB	AA	AB	BB	BB	NC	BB	AA	BB	BB	BB	AA	BB	AA	BB	BB	AA	AB	AB	AA	BB	AB	NC	AA	BB	BB	BB	AA	BB	AB
Bn-A02-p9135710	BB	AA	AA	AA	AA	AA	AA	AA	BB	AA	AA	AA	BB	AA	AA	AA	BB	AA	AA	AA	BB	AB	AA	AA	AB	AA	BB	AA	AA	AA	BB	AA	BB	AA	AA	BB	NC	AB	AA	AA	AA	AA	BB	AA	AA	AA	AA	AA	AA
Bn-A02-p9187768	BB	BB	BB	BB	BB	BB	BB	BB	BB	BB	BB	BB	BB	BB	BB	BB	BB	BB	BB	BB	BB	BB	BB	BB	BB	BB	BB	BB	BB	BB	BB	BB	BB	BB	BB	BB	BB	BB	BB	BB	BB	BB	BB	BB	BB	BB	BB	BB	BB
Bn-A02-p9223722	AB	BB	BB	BB	BB	BB	BB	BB	BB	BB	BB	BB	BB	BB	BB	BB	BB	BB	BB	BB	BB	BB	BB	BB	BB	BB	BB	BB	BB	BB	BB	BB	BB	BB	BB	BB	BB	BB	AA	BB	AB	AB	BB	BB	BB	BB	AA	BB	AB
Bn-A02-p9224016	AB	BB	BB	BB	BB	BB	BB	BB	AB	BB	BB	BB	BB	BB	BB	BB	BB	BB	BB	BB	BB	BB	BB	BB	BB	BB	BB	BB	BB	BB	BB	BB	BB	BB	BB	BB	BB	BB	AA	BB	AB	AB	BB	BB	BB	BB	AA	BB	AB
Bn-A02-p9240182	AA	AA	AA	AA	AA	AA	AA	AA	AA	AA	AA	AA	AA	AA	AA	AA	AA	AA	AA	AA	AA	AA	AA	AA	AA	AA	AA	AA	AA	AA	AA	AA	AA	AA	AA	AA	AA	AA	BB	AA	NC	AB	AA	AA	AA	AA	BB	AA	AB
Bn-A02-p9246552	AB	AA	AA	AA	AA	AA	AA	AA	AA	AA	AA	AA	AA	AA	AA	AA	AA	AA	AA	AA	AA	AA	AA	AA	AA	AA	AA	AA	AA	AA	AA	AA	AA	AA	AA	AA	AA	AA	AA	AA	AA	AA	AA	AA	AA	AA	AA	AA	AA
Bn-A02-p925207	NC	BB	BB	BB	BB	BB	BB	BB	NC	BB	BB	BB	AA	BB	BB	BB	AA	AB	BB	BB	BB	BB	BB	BB	BB	BB	AA	BB	BB	BB	BB	BB	NC	BB	BB	AA	BB	BB	AA	BB	AB	AB	BB	BB	BB	BB	BB	BB	BB
Bn-A02-p9255686	AB	AA	AA	AA	AA	AA	AA	AA	AA	AA	AA	AA	AA	AA	AA	AA	AA	AA	AA	AA	AA	AA	AA	AA	AA	AA	AA	AA	AA	AA	BB	AA	AA	AA	AA	AB	AA	AA	AA	AA	AA	AA	AA	AA	AA	AA	AA	AA	AA
Bn-A02-p9339288	AA	AA	AA	AA	AA	AA	AA	AA	NC	AA	AA	AA	NC	AA	AA	AA	NC	AA	AA	AA	NC	AA	AA	AA	AA	AA	NC	AA	AA	AA	AA	AA	AA	AA	AA	AA	AA	AA	AA	AA	AA	AA	NC	AA	AA	AA	AA	AA	AA
Bn-A02-p9340002	BB	BB	BB	BB	BB	BB	BB	BB	BB	BB	BB	BB	BB	BB	BB	BB	BB	BB	BB	BB	BB	BB	BB	BB	BB	BB	BB	BB	BB	BB	BB	BB	BB	BB	BB	BB	BB	BB	BB	BB	BB	BB	BB	BB	BB	BB	BB	BB	BB
Bn-A02-p9371363	BB	AA	AA	AA	AA	AA	AA	AA	AB	AA	AA	AA	BB	AA	AA	AA	BB	AA	AA	AA	BB	AB	AA	AA	AB	AA	BB	AA	AA	AA	BB	AA	AB	AA	AA	BB	AB	AB	AA	AA	AA	AA	BB	AA	AA	AA	AA	AA	AA
Bn-A02-p9371841	AB	BB	BB	BB	BB	BB	BB	BB	BB	BB	BB	BB	BB	BB	BB	BB	BB	BB	BB	BB	BB	BB	BB	BB	BB	BB	BB	BB	BB	BB	BB	BB	BB	BB	BB	BB	BB	BB	BB	BB	BB	BB	BB	BB	BB	BB	BB	BB	BB
Bn-A02-p9371930	AB	AA	AA	AA	AA	AA	AA	AA	AA	AA	AA	AA	AA	AA	AA	AA	AA	AA	AA	AA	AA	AA	AA	AA	AA	AA	AA	AA	AA	AA	BB	AA	AB	AA	AA	AB	AA	AA	AA	AA	AA	AA	AA	AA	AA	AA	AA	AA	AA
Bn-A02-p9420837	BB	AA	AA	AA	AA	AA	AA	AA	BB	AA	AA	AA	BB	AA	AA	AA	BB	AA	AA	AA	BB	AB	AA	AA	AB	AA	BB	AA	AA	AA	AA	AA	AB	AA	AA	AB	AB	AB	BB	AA	AB	AB	BB	AA	AA	AA	BB	AA	AB
Bn-A02-p9465668	AB	AA	AA	AA	AA	AA	AA	AA	BB	AA	AA	AA	BB	AA	AA	AA	BB	AA	AA	AA	BB	AB	AA	AA	AB	AA	BB	AA	AA	AA	BB	AA	AA	AA	AA	AB	AB	AB	AA	AA	AA	AA	BB	AA	AA	AA	AA	AA	AA
Bn-A02-p9505646	BB	BB	BB	BB	BB	BB	BB	BB	BB	BB	BB	BB	AB	BB	BB	BB	NC	BB	BB	BB	NC	BB	BB	BB	BB	BB	NC	BB	BB	BB	BB	BB	AA	BB	BB	BB	BB	BB	AA	BB	AB	AB	NC	BB	BB	BB	AA	BB	AB
Bn-A02-p9506103	BB	BB	BB	BB	BB	BB	BB	BB	BB	BB	BB	BB	NC	BB	BB	BB	NC	BB	BB	BB	NC	BB	BB	BB	BB	BB	NC	BB	BB	BB	NC	BB	AA	BB	BB	BB	BB	BB	AA	BB	AB	AB	NC	BB	BB	BB	AA	BB	AB
Bn-A02-p9559304	BB	AA	AA	AA	AA	AA	AA	AA	AB	AA	AA	AA	BB	AA	AA	AA	BB	AA	AA	AA	BB	AB	AA	AA	AB	AA	BB	AA	AA	AA	BB	AA	AB	AA	AA	BB	AB	AB	BB	AA	AB	AB	BB	AA	AA	AA	BB	AA	AB
Bn-A02-p9610453	AA	AA	AA	AA	AA	AA	AA	AA	AB	AA	AA	AA	AA	AA	AA	AA	AA	AA	AA	AA	AA	AA	AA	AA	AA	AA	AA	AA	AA	AA	AA	AA	AB	AA	AA	AA	AA	AA	BB	AA	NC	NC	AA	AA	AA	AA	BB	AA	NC
Bn-A02-p9635953	AB	AA	AA	AA	AA	AA	AA	AA	BB	AA	AA	AA	BB	AA	AA	AA	BB	AA	AA	AA	BB	AB	AA	AA	AB	AA	BB	AA	AA	AA	BB	AA	AA	AA	AA	AB	AB	AB	NC	AA	AA	AA	BB	AA	AA	AA	NC	AA	AA
Bn-A02-p9636219	AB	BB	BB	BB	BB	BB	BB	BB	BB	BB	BB	BB	BB	BB	BB	BB	BB	BB	BB	BB	BB	BB	BB	BB	BB	BB	BB	BB	BB	BB	BB	BB	BB	BB	BB	NC	BB	BB	BB	BB	BB	BB	BB	BB	BB	BB	BB	BB	BB
Bn-A02-p9640434	AB	BB	BB	BB	BB	BB	BB	BB	AA	BB	BB	BB	AA	BB	BB	BB	AA	NC	BB	BB	AA	AB	BB	BB	AB	BB	AA	BB	BB	BB	AA	BB	AB	BB	BB	NC	NC	AB	AA	BB	AB	AB	AA	BB	BB	BB	AA	BB	AB
Bn-A02-p9646068	AA	AA	AA	AA	AA	AA	AA	AA	AA	AA	AA	AA	AA	AA	AA	AA	AA	AA	AA	AA	AA	AA	AA	AA	AA	AA	AA	AA	AA	AA	NC	AA	AA	AA	AA	AA	AA	AA	AA	AA	AA	AA	AA	AA	AA	AA	AA	AA	AA
Bn-A02-p9778318	BB	BB	BB	BB	BB	BB	BB	BB	BB	BB	BB	BB	BB	BB	BB	BB	BB	BB	BB	BB	BB	BB	BB	BB	BB	BB	BB	BB	BB	BB	BB	BB	BB	BB	BB	NC	BB	BB	BB	BB	BB	BB	BB	BB	BB	BB	BB	BB	BB
Bn-A02-p978741	BB	AA	AA	AA	AA	AA	AA	AA	BB	AA	AA	AA	BB	AA	AA	AA	BB	AB	AA	AA	BB	AA	AA	AA	AB	AA	BB	AA	AA	AA	AA	AA	BB	AA	AA	BB	AB	AB	AA	AA	AA	AA	BB	AA	AA	AA	BB	AA	AB
Bn-A02-p9885351	AB	AA	AA	AA	AA	AA	AA	AA	AA	AA	AA	AA	AA	AA	AA	AA	AA	AA	AA	AA	AA	AA	AA	AA	AA	AA	AA	AA	AA	AA	AA	AA	BB	AA	AA	AA	AA	AA	BB	AA	AB	AB	AA	AA	AA	AA	BB	AA	AB
Bn-A02-p9891733	AB	AA	AA	AA	AA	AA	AA	AA	AB	AA	AA	AA	BB	AA	AA	AA	BB	AA	AA	AA	BB	AB	AA	AA	AB	AA	BB	AA	AA	AA	AA	AA	AA	AA	AA	BB	NC	AB	AA	AA	AA	AA	BB	AA	AA	AA	AA	AA	AA
Bn-A02-p9961743	BB	BB	BB	BB	BB	BB	BB	BB	BB	BB	BB	BB	NC	BB	BB	BB	NC	BB	BB	BB	NC	BB	BB	BB	BB	BB	NC	BB	BB	BB	BB	BB	BB	BB	BB	AA	BB	BB	BB	BB	BB	BB	NC	BB	BB	BB	BB	BB	BB
Bn-A03-p10023639	AB	BB	BB	BB	BB	BB	BB	BB	AA	BB	BB	BB	AA	BB	BB	BB	AA	AB	BB	BB	AA	AB	BB	BB	AB	BB	AA	BB	BB	BB	AA	BB	BB	BB	BB	AA	BB	BB	BB	BB	BB	BB	AA	BB	BB	BB	BB	BB	BB
Bn-A03-p10047998	AB	BB	BB	BB	BB	BB	BB	BB	AA	BB	BB	BB	AA	BB	BB	BB	AA	AB	BB	BB	AA	AB	BB	BB	AB	BB	AA	BB	BB	BB	AA	BB	AA	BB	BB	AA	AB	AB	BB	BB	BB	BB	AA	BB	BB	BB	AB	BB	NC
Bn-A03-p1008445	AB	AA	AA	AA	AA	AA	AA	AA	AB	AA	AA	AA	BB	AA	AA	AA	AB	AB	AA	AA	AB	AB	AA	AA	AB	AA	AA	AA	AA	AA	AA	AA	AB	AA	AA	AA	AA	AA	BB	AA	AB	AB	AB	AA	AA	AA	BB	AA	AB
Bn-A03-p10110586	AB	AA	AA	AA	AA	AA	AA	AA	BB	AA	AA	AA	BB	AA	AA	AA	BB	AB	AA	AA	BB	AB	AA	AA	AB	AA	BB	AA	AA	AA	BB	AA	AA	AA	AA	BB	AA	AA	AA	AA	AA	AA	BB	AA	AA	AA	AA	AA	AA
Bn-A03-p10285809	AA	BB	BB	BB	BB	BB	BB	BB	AA	BB	BB	BB	AA	BB	BB	BB	AA	AB	BB	BB	AA	AB	BB	BB	AB	BB	AA	BB	BB	BB	AA	BB	BB	BB	BB	AA	AB	AB	AA	BB	AB	AB	AA	BB	BB	BB	BB	BB	BB
Bn-A03-p10288202	AB	AB	AB	AB	AB	AB	AB	AB	AA	AB	AB	AB	AA	AB	AB	AB	AA	AB	AB	AB	AA	AB	AB	AB	AB	AB	AA	AB	AB	AB	AA	AB	AB	AB	AB	AA	AB	AB	AA	AB	AB	AB	AA	AB	AB	AB	AB	AB	AB
Bn-A03-p10313368	AB	BB	BB	BB	BB	BB	BB	BB	AA	BB	BB	BB	AA	BB	BB	BB	AA	AB	BB	BB	AA	AB	BB	BB	AB	BB	AA	BB	BB	BB	BB	BB	BB	BB	BB	AA	BB	BB	BB	BB	BB	BB	AA	BB	BB	BB	BB	BB	BB
Bn-A03-p10458923	AA	BB	BB	BB	BB	BB	BB	BB	AA	BB	BB	BB	AA	BB	BB	BB	AA	AB	BB	BB	AA	AB	BB	BB	AB	BB	AA	BB	BB	BB	NC	BB	AA	BB	BB	AA	BB	BB	BB	BB	BB	BB	AA	BB	BB	BB	AA	BB	AB
Bn-A03-p10466633	AB	BB	BB	BB	BB	BB	BB	BB	AA	BB	BB	BB	AA	BB	BB	BB	AB	AB	BB	BB	AB	AB	BB	BB	AB	BB	AB	BB	BB	BB	AB	BB	AA	BB	BB	AB	BB	BB	BB	BB	BB	BB	AA	BB	BB	BB	BB	BB	BB
Bn-A03-p10482765	AB	BB	BB	BB	BB	BB	BB	BB	BB	BB	BB	BB	BB	BB	BB	BB	BB	BB	BB	BB	BB	BB	BB	BB	BB	BB	BB	BB	BB	BB	BB	BB	BB	BB	BB	BB	BB	BB	BB	BB	BB	BB	BB	BB	BB	BB	AA	BB	AB
Bn-A03-p1050437	AB	BB	BB	BB	BB	BB	BB	BB	AB	BB	BB	BB	NC	BB	BB	BB	AB	BB	BB	BB	BB	BB	BB	BB	BB	BB	BB	BB	BB	BB	BB	BB	AB	BB	BB	BB	NC	AB	AA	BB	AB	AB	BB	BB	BB	BB	AA	BB	AB
Bn-A03-p10565738	AB	BB	BB	BB	BB	BB	BB	BB	AA	BB	BB	BB	AA	BB	BB	BB	AA	AB	BB	BB	AA	AB	BB	BB	AB	BB	AA	BB	BB	BB	BB	BB	AA	BB	BB	AA	AB	AB	AA	BB	AB	AB	AA	BB	BB	BB	BB	BB	BB
Bn-A03-p10583411	BB	AA	AA	AA	AA	AA	AA	AA	BB	AA	AA	AA	BB	AA	AA	AA	BB	AB	AA	AA	BB	AB	AA	AA	AB	AA	BB	AA	AA	AA	NC	AA	BB	AA	AA	BB	AB	AB	BB	AA	AB	AB	BB	AA	AA	AA	AA	AA	AA
Bn-A03-p10584028	AA	BB	BB	BB	BB	BB	BB	BB	AA	BB	BB	BB	AA	BB	BB	BB	AA	AB	BB	BB	AA	AB	BB	BB	AB	BB	AA	BB	BB	BB	NC	BB	AA	BB	BB	AA	BB	BB	AA	BB	AB	AB	AA	BB	BB	BB	BB	BB	BB
Bn-A03-p10607288	BB	AA	AA	AA	AA	AA	AA	AA	BB	AA	AA	AA	BB	AA	AA	AA	BB	AB	AA	AA	BB	AB	AA	AA	AB	AA	BB	AA	AA	AA	AA	AA	BB	AA	AA	BB	AA	AA	BB	AA	AB	AB	BB	AA	AA	AA	AA	AA	AA
Bn-A03-p10608519	AA	NC	NC	NC	NC	NC	NC	NC	AA	NC	NC	NC	AA	NC	NC	NC	AA	AA	NC	NC	AA	AA	NC	NC	AA	NC	AA	NC	NC	NC	NC	NC	AA	NC	NC	AA	NC	NC	AA	NC	AA	AA	AA	NC	NC	NC	NC	NC	NC
Bn-A03-p10640643	BB	BB	BB	BB	BB	BB	BB	BB	BB	BB	BB	BB	BB	BB	BB	BB	BB	BB	BB	BB	BB	BB	BB	BB	BB	BB	BB	BB	BB	BB	BB	BB	BB	BB	BB	BB	AB	AB	AA	BB	AB	AB	BB	BB	BB	BB	AA	BB	AB
Bn-A03-p10641836	BB	BB	BB	BB	BB	BB	BB	BB	BB	BB	BB	BB	BB	BB	BB	BB	BB	BB	BB	BB	BB	BB	BB	BB	BB	BB	BB	BB	BB	BB	BB	BB	BB	BB	BB	BB	AB	AB	AA	BB	AB	AB	BB	BB	BB	BB	AA	BB	AB
Bn-A03-p10651420	BB	BB	BB	BB	BB	BB	BB	BB	BB	BB	BB	BB	BB	BB	BB	BB	BB	BB	BB	BB	BB	BB	BB	BB	BB	BB	BB	BB	BB	BB	BB	BB	BB	BB	BB	BB	BB	BB	AA	BB	AB	AB	BB	BB	BB	BB	BB	BB	BB
Bn-A03-p10664726	AA	AB	AB	AB	AB	AB	AB	AB	AA	AB	AB	AB	AA	AB	AB	AB	AA	AB	AB	AB	AA	AB	AB	AB	AB	AB	AA	AB	AB	AB	AA	AB	AA	AB	AB	AA	AB	AB	AB	AB	AB	AB	AA	AB	AB	AB	AB	AB	AB
Bn-A03-p10680539	BB	AA	AA	AA	AA	AA	AA	AA	BB	AA	AA	AA	BB	AA	AA	AA	BB	AB	AA	AA	BB	AB	AA	AA	AB	AA	BB	AA	AA	AA	AA	AA	BB	AA	AA	BB	NC	AB	AA	AA	AA	AA	BB	AA	AA	AA	AA	AA	AA
Bn-A03-p1068165	AB	AA	AA	AA	AA	AA	AA	AA	AB	AA	AA	AA	NC	AA	AA	AA	AB	AA	AA	AA	AA	AA	AA	AA	AA	AA	AA	AA	AA	AA	AA	AA	AB	AA	AA	AA	AA	AA	BB	AA	AB	AB	AA	AA	AA	AA	BB	AA	AB
Bn-A03-p10757525	AB	AA	AA	AA	AA	AA	AA	AA	AA	AA	AA	AA	AA	AA	AA	AA	AA	AA	AA	AA	AA	AA	AA	AA	AA	AA	AB	AA	AA	AA	AA	AA	AA	AA	AA	AA	AA	AA	BB	AA	AB	AB	AA	AA	AA	AA	AA	AA	AA
Bn-A03-p10773339	BB	BB	BB	BB	BB	BB	BB	BB	BB	BB	BB	BB	BB	BB	BB	BB	BB	BB	BB	BB	BB	BB	BB	BB	BB	BB	BB	BB	BB	BB	BB	BB	BB	BB	BB	BB	BB	BB	AA	BB	AB	AB	BB	BB	BB	BB	BB	BB	BB
Bn-A03-p10794985	BB	AA	AA	AA	AA	AA	AA	AA	AA	AA	AA	AA	AB	AA	AA	AA	BB	AB	AA	AA	BB	AB	AA	AA	AB	AA	BB	AA	AA	AA	AA	AA	AA	AA	AA	BB	AA	AA	AA	AA	AA	AA	AA	AA	AA	AA	AA	AA	AA
Bn-A03-p10814591	AB	AA	AA	AA	AA	AA	AA	AA	AA	AA	AA	AA	AA	AA	AA	AA	AA	AA	AA	AA	AA	AA	AA	AA	AA	AA	AB	AA	AA	AA	AA	AA	AA	AA	AA	AA	AA	AA	BB	AA	AB	AB	AA	AA	AA	AA	AA	AA	AA
Bn-A03-p10830360	NC	BB	BB	BB	BB	BB	BB	BB	BB	BB	BB	BB	BB	BB	BB	BB	BB	BB	BB	BB	BB	BB	BB	BB	BB	BB	NC	BB	BB	BB	AB	BB	BB	BB	BB	BB	BB	BB	AA	BB	AB	AB	BB	BB	BB	BB	BB	BB	BB
Bn-A03-p10855422	AB	AA	AA	AA	AA	AA	AA	AA	BB	AA	AA	AA	BB	AA	AA	AA	BB	AB	AA	AA	BB	AB	AA	AA	AB	AA	AB	AA	AA	AA	AA	AA	BB	AA	AA	BB	AA	AA	AA	AA	AA	AA	BB	AA	AA	AA	AA	AA	AA
Bn-A03-p10897572	AB	AA	AA	AA	AA	AA	AA	AA	AA	AA	AA	AA	AA	AA	AA	AA	AA	AA	AA	AA	AA	AA	AA	AA	AA	AA	AB	AA	AA	AA	AA	AA	AA	AA	AA	AA	AA	AA	BB	AA	AB	AB	AA	AA	AA	AA	AA	AA	AA
Bn-A03-p10907793	BB	AA	AA	AA	AA	AA	AA	AA	BB	AA	AA	NC	BB	AA	AA	AA	BB	AB	AA	AA	BB	AB	AA	AA	AB	AA	BB	AA	AA	AA	BB	AA	BB	AA	AA	BB	AA	AA	BB	AA	AB	AB	BB	AA	AA	AA	AA	AA	AA
Bn-A03-p10928990	AA	NC	NC	NC	NC	NC	NC	NC	AA	NC	NC	NC	AA	NC	NC	NC	AA	AA	NC	NC	AA	AA	NC	NC	AA	NC	AA	NC	NC	NC	AA	NC	AA	NC	NC	AA	BB	BB	AA	NC	AA	AA	AA	NC	NC	NC	NC	NC	NC
Bn-A03-p10959387	BB	AA	AA	AA	AA	AA	AA	AA	BB	AA	AA	AA	BB	AA	AA	AA	BB	AB	AA	AA	BB	AB	AA	AA	AB	AA	BB	AA	AA	AA	BB	AA	BB	AA	AA	BB	NC	AB	AA	AA	AA	AA	BB	AA	AA	AA	BB	AA	AB
Bn-A03-p10959439	BB	AA	AA	AA	AA	AA	AA	AA	BB	AA	AA	AA	BB	AA	AA	AA	BB	AB	AA	AA	BB	AB	AA	AA	AB	AA	BB	AA	AA	AA	BB	AA	BB	AA	AA	BB	NC	AB	AA	AA	AA	AA	BB	AA	AA	AA	BB	AA	AB
Bn-A03-p10962645	AA	BB	BB	BB	BB	BB	BB	BB	AA	BB	BB	BB	AA	BB	BB	BB	AA	AB	BB	BB	AA	AB	BB	BB	AB	BB	AA	BB	BB	BB	NC	BB	AA	BB	BB	AA	BB	BB	BB	BB	BB	BB	AA	BB	BB	BB	AA	BB	AB
Bn-A03-p10964394	BB	AA	AA	AA	AA	AA	AA	AA	BB	AA	AA	AA	BB	AA	AA	AA	BB	AB	AA	AA	BB	AB	AA	AA	AB	AA	BB	AA	AA	AA	NC	AA	BB	AA	AA	BB	AA	AA	AA	AA	AA	AA	BB	AA	AA	AA	BB	AA	AB
Bn-A03-p10969109	AB	AA	AA	AA	AA	AA	AA	AA	BB	AA	AA	AA	BB	AA	AA	AA	BB	AB	AA	AA	BB	AB	AA	AA	AB	AA	NC	AA	AA	AA	AA	AA	AA	AA	AA	BB	NC	AB	AA	AA	AA	AA	BB	AA	AA	AA	BB	AA	AB
Bn-A03-p11051970	AB	BB	BB	BB	BB	BB	BB	BB	AA	BB	BB	BB	AA	BB	BB	BB	AA	AB	BB	BB	AA	AB	BB	BB	AB	BB	AB	BB	BB	BB	BB	BB	BB	BB	BB	AA	AB	AB	BB	BB	BB	BB	AA	BB	BB	BB	AA	BB	AB
Bn-A03-p11053857	AB	BB	BB	BB	BB	BB	BB	BB	BB	BB	BB	BB	BB	BB	BB	BB	BB	BB	BB	BB	BB	BB	BB	BB	BB	BB	NC	BB	BB	BB	AA	BB	AA	BB	BB	BB	BB	BB	AA	BB	AB	AB	BB	BB	BB	BB	BB	BB	BB
Bn-A03-p11087692	AB	AA	AA	AA	AA	AA	AA	AA	BB	AA	AA	AA	BB	AA	AA	AA	BB	AB	AA	AA	BB	AB	AA	AA	AB	AA	NC	AA	AA	AA	BB	AA	BB	AA	AA	BB	AB	AB	BB	AA	AB	AB	BB	AA	AA	AA	BB	AA	AB
Bn-A03-p11133743	AB	BB	BB	BB	BB	BB	BB	BB	AA	BB	BB	BB	AA	BB	BB	BB	AA	AB	BB	BB	AA	AB	BB	BB	AB	BB	AB	BB	BB	BB	AA	BB	AA	BB	BB	AA	BB	BB	BB	BB	BB	BB	AA	BB	BB	BB	AA	BB	AB
Bn-A03-p11256138	AB	AA	AA	AA	AA	AA	AA	AA	BB	AA	AA	AA	AB	AA	AA	AA	AA	AA	AA	AA	AA	AA	AA	AA	AA	AA	AB	AA	AA	AA	BB	AA	BB	AA	AA	AA	AA	AA	BB	AA	AB	AB	BB	AA	AA	AA	BB	AA	AB
Bn-A03-p11256664	AB	BB	BB	BB	BB	BB	BB	BB	AA	BB	BB	BB	AB	BB	BB	BB	BB	BB	BB	BB	BB	BB	BB	BB	BB	BB	AB	BB	BB	BB	AA	BB	BB	BB	BB	BB	BB	BB	AA	BB	AB	AB	AA	BB	BB	BB	AA	BB	AB
Bn-A03-p11319901	AA	BB	BB	BB	BB	BB	BB	BB	AA	BB	BB	BB	AA	BB	BB	BB	AA	AB	BB	BB	AA	AB	BB	BB	AB	BB	AA	BB	BB	BB	BB	BB	BB	BB	BB	AA	AB	AB	BB	BB	BB	BB	AA	BB	BB	BB	AA	BB	AB
Bn-A03-p11325897	AA	BB	BB	BB	BB	BB	BB	BB	BB	BB	BB	BB	AB	BB	BB	BB	AA	AB	BB	BB	AA	AB	BB	BB	AB	BB	AA	BB	BB	BB	BB	BB	BB	BB	BB	AA	BB	BB	BB	BB	BB	BB	BB	BB	BB	BB	BB	BB	BB
Bn-A03-p11345845	AB	BB	BB	BB	BB	BB	BB	BB	AA	BB	BB	BB	AB	BB	BB	BB	BB	BB	BB	BB	BB	BB	BB	BB	BB	BB	NC	BB	BB	BB	BB	BB	AA	BB	BB	BB	BB	BB	BB	BB	BB	BB	AA	BB	BB	BB	AA	BB	AB
Bn-A03-p11356180	AB	BB	BB	BB	BB	BB	BB	BB	BB	BB	BB	BB	BB	BB	BB	BB	BB	BB	BB	BB	BB	BB	BB	BB	BB	BB	AB	BB	BB	BB	BB	BB	BB	BB	BB	BB	BB	BB	BB	BB	BB	BB	BB	BB	BB	BB	BB	BB	BB
Bn-A03-p11381125	BB	AA	AA	AA	AA	AA	AA	AA	BB	AA	AA	AA	BB	AA	AA	AA	BB	AB	AA	AA	BB	AB	AA	AA	AB	AA	BB	AA	AA	AA	AA	AA	AA	AA	AA	BB	AB	AB	BB	AA	AB	AB	BB	AA	AA	AA	BB	AA	AB
Bn-A03-p11399915	AB	BB	BB	BB	BB	BB	BB	BB	BB	BB	BB	BB	BB	BB	BB	BB	BB	BB	BB	BB	BB	BB	BB	BB	BB	BB	AB	BB	BB	BB	AA	BB	BB	BB	BB	BB	BB	BB	BB	BB	BB	BB	BB	BB	BB	BB	BB	BB	BB
Bn-A03-p11421511	AB	AA	AA	AA	AA	AA	AA	AA	AA	AA	AA	AA	AB	AA	AA	AA	BB	AB	AA	AA	BB	AB	AA	AA	AB	AA	NC	AA	AA	AA	BB	AA	AA	AA	AA	BB	AB	AB	BB	AA	AB	AB	AA	AA	AA	AA	AA	AA	AA
Bn-A03-p11456115	AB	AA	AA	AA	AA	AA	AA	AA	BB	AA	AA	AA	BB	AA	AA	AA	BB	AB	AA	AA	BB	AB	AA	AA	AB	AA	AB	AA	AA	AA	BB	AA	AA	AA	AA	BB	AB	AB	BB	AA	AB	AB	BB	AA	AA	AA	BB	AA	AB
Bn-A03-p11517597	BB	AA	AA	AA	AA	AA	AA	AA	AA	AA	AA	AA	AB	AA	AA	AA	BB	AB	AA	AA	BB	AB	AA	AA	AB	AA	BB	AA	AA	AA	BB	AA	BB	AA	AA	BB	AA	AA	BB	AA	AB	AB	AA	AA	AA	AA	AA	AA	AA
Bn-A03-p11519012	AA	BB	BB	BB	BB	BB	BB	BB	BB	BB	BB	BB	AB	BB	BB	BB	AA	AB	BB	BB	AA	AB	BB	BB	AB	BB	AA	BB	BB	BB	AA	BB	AA	BB	BB	AA	BB	BB	AA	BB	AB	AB	BB	BB	BB	BB	BB	BB	BB
Bn-A03-p11519264	AA	BB	BB	BB	BB	BB	BB	BB	BB	BB	BB	BB	AB	BB	BB	BB	AA	AB	BB	BB	AA	AB	BB	BB	AB	BB	AA	BB	BB	BB	AA	BB	AA	BB	BB	AA	BB	BB	AA	BB	AB	AB	BB	BB	BB	BB	BB	BB	BB
Bn-A03-p11546520	BB	AA	AA	AA	AA	AA	AA	AA	AA	AA	AA	AA	AB	AA	AA	AA	BB	AB	AA	AA	BB	AB	AA	AA	AB	AA	BB	AA	AA	AA	BB	AA	BB	AA	AA	BB	NC	AB	BB	AA	AB	AB	AA	AA	AA	AA	AA	AA	AA
Bn-A03-p11549018	AA	BB	BB	BB	BB	BB	BB	BB	BB	BB	BB	BB	AB	BB	BB	BB	AA	AB	BB	BB	AA	AB	BB	BB	AB	BB	AA	BB	BB	BB	AA	BB	AA	BB	BB	AA	AB	AB	AA	BB	AB	AB	BB	BB	BB	BB	BB	BB	BB
Bn-A03-p11549288	BB	AA	AA	AA	AA	AA	AA	AA	AA	AA	AA	AA	AB	AA	AA	AA	BB	AB	AA	AA	BB	AB	AA	AA	AB	AA	BB	AA	AA	AA	BB	AA	BB	AA	AA	BB	NC	AB	BB	AA	AB	AB	AA	AA	AA	AA	AA	AA	AA
Bn-A03-p11583086	BB	AA	AA	AA	AA	AA	AA	AA	NC	AA	AA	AA	BB	AA	AA	AA	BB	AB	AA	AA	BB	AB	AA	AA	AB	AA	BB	AA	AA	AA	BB	AA	BB	AA	AA	BB	NC	AB	BB	AA	AB	AB	NC	AA	AA	AA	NC	AA	AA
Bn-A03-p11613865	BB	AA	AA	AA	AA	AA	AA	AA	AA	AA	AA	AA	NC	AA	AA	AA	BB	AB	AA	AA	BB	AB	AA	AA	AB	AA	BB	AA	AA	AA	BB	AA	BB	AA	AA	BB	NC	AB	BB	AA	AB	AB	AA	AA	AA	AA	AA	AA	AA
Bn-A03-p11626015	AA	BB	BB	BB	BB	BB	BB	BB	AA	BB	BB	BB	AA	BB	BB	BB	AA	NC	BB	BB	AA	NC	BB	BB	NC	BB	AA	BB	BB	BB	AA	BB	BB	BB	BB	AA	BB	BB	AA	BB	AB	AB	AA	BB	BB	BB	AA	BB	AB
Bn-A03-p11633959	AA	BB	BB	BB	BB	BB	BB	BB	AA	BB	BB	BB	AA	BB	BB	BB	AA	AB	BB	BB	NC	BB	BB	BB	BB	BB	AA	BB	BB	BB	BB	BB	BB	BB	BB	AA	BB	BB	NC	BB	BB	BB	NC	BB	BB	BB	NC	BB	BB
Bn-A03-p11684352	AB	AA	AA	AA	AA	AA	AA	AA	BB	AA	AA	AA	BB	AA	AA	AA	BB	AB	AA	AA	BB	AB	AA	AA	AB	AA	NC	AA	AA	AA	BB	AA	AA	AA	AA	BB	AA	AA	AA	AA	AA	AA	BB	AA	AA	AA	BB	AA	AB
Bn-A03-p11687251	AB	BB	BB	BB	BB	BB	BB	BB	BB	BB	BB	BB	BB	BB	BB	BB	BB	BB	BB	BB	BB	BB	BB	BB	BB	BB	AB	BB	BB	BB	BB	BB	AA	BB	BB	BB	BB	BB	BB	BB	BB	BB	BB	BB	BB	BB	BB	BB	BB
Bn-A03-p11883572	AB	BB	BB	BB	BB	BB	BB	BB	BB	BB	BB	BB	AB	BB	BB	BB	AA	AB	BB	BB	AA	AB	BB	BB	AB	BB	AB	BB	BB	BB	AA	BB	BB	BB	BB	AA	BB	BB	BB	BB	BB	BB	BB	BB	BB	BB	BB	BB	BB
Bn-A03-p12026	AB	NC	NC	NC	NC	NC	NC	NC	AB	NC	NC	NC	BB	NC	NC	NC	AB	AB	NC	NC	AB	AB	NC	NC	AB	NC	AA	NC	NC	NC	BB	NC	AA	NC	NC	AA	AA	AA	BB	NC	BB	BB	AB	NC	NC	NC	BB	NC	BB
Bn-A03-p12213267	AA	AA	AA	AA	AA	AA	AA	AA	AA	AA	AA	AA	AA	AA	AA	AA	AA	AA	AA	AA	AA	AA	AA	AA	AA	AA	AA	AA	AA	AA	BB	AA	AA	AA	AA	AA	AA	AA	AA	AA	AA	AA	AA	AA	AA	AA	BB	AA	AB
Bn-A03-p12250401	AB	BB	BB	BB	BB	BB	BB	BB	BB	BB	BB	BB	AB	BB	BB	BB	AA	AB	BB	BB	AA	AB	BB	BB	AB	BB	AB	BB	BB	BB	AA	BB	AA	BB	BB	AA	BB	BB	BB	BB	BB	BB	BB	BB	BB	BB	AA	BB	AB
Bn-A03-p12286718	BB	AA	AA	AA	AA	AA	AA	AA	BB	AA	AA	AA	BB	AA	AA	AA	BB	AB	AA	AA	BB	AB	AA	AA	AB	AA	BB	AA	AA	AA	BB	AA	AA	AA	AA	BB	AB	AB	BB	AA	AB	AB	BB	AA	AA	AA	AA	AA	AA
Bn-A03-p12287907	AB	BB	BB	BB	BB	BB	BB	BB	AA	BB	BB	BB	AB	BB	BB	BB	BB	BB	BB	BB	BB	BB	BB	BB	BB	BB	AB	BB	BB	BB	BB	BB	BB	BB	BB	BB	AB	AB	AA	BB	AB	AB	AA	BB	BB	BB	BB	BB	BB
Bn-A03-p12287911	AB	BB	BB	BB	BB	BB	BB	BB	AA	BB	BB	BB	NC	BB	BB	BB	BB	BB	BB	BB	BB	BB	BB	BB	BB	BB	AB	BB	BB	BB	BB	BB	BB	BB	BB	BB	AB	AB	AA	BB	AB	AB	AA	BB	BB	BB	BB	BB	BB
Bn-A03-p12296442	BB	AA	AA	AA	AA	AA	AA	AA	BB	AA	AA	AA	BB	AA	AA	AA	BB	AB	AA	AA	BB	AB	AA	AA	AB	AA	BB	AA	AA	AA	BB	AA	AA	AA	AA	BB	AB	AB	BB	AA	AB	AB	BB	AA	AA	AA	BB	AA	AB
Bn-A03-p12308046	AB	BB	BB	BB	BB	BB	BB	BB	AA	BB	BB	BB	AB	BB	BB	BB	BB	BB	BB	BB	BB	BB	BB	BB	BB	BB	AB	BB	BB	BB	BB	BB	BB	BB	BB	BB	AB	AB	AA	BB	AB	AB	AA	BB	BB	BB	BB	BB	BB
Bn-A03-p12308158	BB	AA	AA	AA	AA	AA	AA	AA	BB	AA	AA	AA	BB	AA	AA	AA	BB	AB	AA	AA	BB	AB	AA	AA	AB	AA	BB	AA	AA	AA	BB	AA	AA	AA	AA	BB	AB	AB	BB	AA	AB	AB	BB	AA	AA	AA	AA	AA	AA
Bn-A03-p12313036	AB	BB	BB	BB	BB	BB	BB	BB	AA	BB	BB	BB	AB	BB	BB	BB	BB	BB	BB	BB	BB	BB	BB	BB	BB	BB	AB	BB	BB	BB	BB	BB	BB	BB	BB	BB	AB	AB	AA	BB	AB	AB	AA	BB	BB	BB	BB	BB	BB
Bn-A03-p12313330	BB	AA	AA	AA	AA	AA	AA	AA	BB	AA	AA	AA	BB	AA	AA	AA	BB	AB	AA	AA	BB	AB	AA	AA	AB	AA	BB	AA	AA	AA	BB	AA	AA	AA	AA	BB	AB	AB	BB	AA	AB	AB	BB	AA	AA	AA	AA	AA	AA
Bn-A03-p12322277	AB	AA	AA	AA	AA	AA	AA	AA	BB	AA	AA	AA	AB	AA	AA	AA	AA	AA	AA	AA	AA	AA	AA	AA	AA	AA	NC	AA	AA	AA	AA	AA	AA	AA	AA	AA	AB	AB	BB	AA	AB	AB	BB	AA	AA	AA	AA	AA	AA
Bn-A03-p12331575	AB	NC	NC	NC	NC	NC	NC	NC	BB	NC	NC	NC	NC	NC	NC	NC	AA	AA	NC	NC	AA	AA	NC	NC	AA	NC	AB	NC	NC	NC	AA	NC	AA	NC	NC	AA	BB	BB	BB	NC	BB	BB	BB	NC	NC	NC	AA	NC	AA
Bn-A03-p12332552	AB	NC	NC	NC	NC	NC	NC	NC	AA	NC	NC	NC	NC	NC	NC	NC	BB	BB	NC	NC	BB	BB	NC	NC	BB	NC	AB	NC	NC	NC	BB	NC	BB	NC	NC	BB	AA	AA	AA	NC	AA	AA	AA	NC	NC	NC	BB	NC	BB
Bn-A03-p12342812	AB	AA	AA	AA	AA	AA	AA	AA	BB	AA	AA	AA	NC	AA	AA	AA	AA	AA	AA	AA	AA	AA	AA	AA	AA	AA	AB	AA	AA	AA	NC	AA	BB	AA	AA	AA	AA	AA	AA	AA	AA	AA	BB	AA	AA	AA	AA	AA	AA
Bn-A03-p12353218	AB	BB	BB	BB	BB	BB	BB	BB	AA	BB	BB	BB	AB	BB	BB	BB	BB	BB	BB	BB	BB	BB	BB	BB	BB	BB	AB	BB	BB	BB	AA	BB	AA	BB	BB	BB	BB	BB	BB	BB	BB	BB	AA	BB	BB	BB	BB	BB	BB
Bn-A03-p12359936	AB	AA	AA	AA	AA	AA	AA	AA	BB	AA	AA	AA	AB	AA	AA	AA	AA	AA	AA	AA	AA	AA	AA	AA	AA	AA	AB	AA	AA	AA	BB	AA	BB	AA	AA	AA	AA	AA	AA	AA	AA	AA	BB	AA	AA	AA	AA	AA	AA
Bn-A03-p1238329	AB	BB	AB	AB	AB	AB	AB	AB	AB	BB	BB	BB	AA	BB	BB	BB	AB	AB	AB	BB	AB	AB	BB	BB	AB	BB	BB	BB	BB	AB	BB	AB	AA	BB	BB	BB	AB	BB	BB	BB	BB	AB	AB	AB	AB	AB	BB	AB	BB
Bn-A03-p12477334	BB	BB	BB	BB	BB	BB	BB	BB	BB	BB	BB	BB	BB	BB	BB	BB	BB	BB	BB	BB	BB	BB	BB	BB	BB	BB	BB	BB	BB	BB	NC	BB	BB	BB	BB	BB	AB	AB	NC	BB	AB	AB	BB	BB	BB	BB	BB	BB	BB
Bn-A03-p12639200	AB	AA	AA	AA	AA	AA	AA	AA	BB	AA	AA	AA	BB	AA	AA	AA	BB	AB	AA	AA	BB	AB	AA	AA	AB	AA	AB	AA	AA	AA	BB	AA	AA	AA	AA	BB	AA	AA	AA	AA	AA	AA	BB	AA	AA	AA	BB	AA	AB
Bn-A03-p12639319	AB	BB	BB	BB	BB	BB	BB	BB	AA	BB	BB	BB	AA	BB	BB	BB	AA	AB	BB	BB	AA	AB	BB	BB	AB	BB	AB	BB	BB	BB	AA	BB	BB	BB	BB	AA	BB	BB	BB	BB	BB	BB	AA	BB	BB	BB	AA	BB	AB
Bn-A03-p12783093	BB	BB	BB	BB	BB	BB	BB	BB	BB	BB	BB	BB	BB	BB	BB	BB	BB	BB	BB	BB	BB	BB	BB	BB	BB	BB	BB	BB	BB	BB	BB	BB	BB	BB	BB	BB	AB	AB	AA	BB	AB	AB	BB	BB	BB	BB	BB	BB	BB
Bn-A03-p12784925	AA	AA	AA	AA	AA	AA	AA	AA	AA	AA	AA	AA	AA	AA	AA	AA	AA	AA	AA	AA	AA	AA	AA	AA	AA	AA	AA	AA	AA	AA	AA	AA	AA	AA	AA	AA	AB	AB	BB	AA	AB	AB	AA	AA	AA	AA	AA	AA	AA
Bn-A03-p12863642	AB	AA	AA	AA	AA	AA	AA	AA	AA	AA	AA	AA	AB	AA	AA	AA	BB	AB	AA	AA	BB	AB	AA	AA	AB	AA	AB	AA	AA	AA	AA	AA	BB	AA	AA	BB	AB	AB	BB	AA	AB	AB	AA	AA	AA	AA	AA	AA	AA
Bn-A03-p12863684	AB	BB	BB	BB	BB	BB	BB	BB	BB	BB	BB	BB	NC	BB	BB	BB	AA	AB	BB	BB	AA	AB	BB	BB	AB	BB	AB	BB	BB	BB	BB	BB	AA	BB	BB	AA	AB	AB	AA	BB	AB	AB	BB	BB	BB	BB	BB	BB	BB
Bn-A03-p12869911	BB	BB	BB	BB	BB	BB	BB	BB	BB	BB	BB	BB	BB	BB	BB	BB	BB	BB	BB	BB	BB	BB	BB	BB	BB	BB	BB	BB	BB	BB	BB	BB	AA	BB	BB	BB	AB	AB	AA	BB	AB	AB	BB	BB	BB	BB	BB	BB	BB
Bn-A03-p12903591	BB	BB	BB	BB	BB	BB	BB	BB	BB	BB	BB	BB	BB	BB	BB	BB	BB	BB	BB	BB	BB	BB	BB	BB	BB	BB	BB	BB	BB	BB	AA	BB	AA	BB	BB	BB	AB	AB	AA	BB	AB	AB	BB	BB	BB	BB	BB	BB	BB
Bn-A03-p12933099	AB	BB	BB	BB	BB	BB	BB	BB	AA	BB	BB	BB	AA	BB	BB	BB	AA	AB	BB	BB	AA	AB	BB	BB	AB	BB	AB	BB	BB	BB	AA	BB	AA	BB	BB	AA	AB	AB	AA	BB	AB	AB	AA	BB	BB	BB	AA	BB	AB
Bn-A03-p12941404	AA	AA	AA	AA	AA	AA	AA	AA	AA	AA	AA	AA	AA	AA	AA	AA	AA	AA	AA	AA	AA	AA	AA	AA	AA	AA	AA	AA	AA	AA	AA	AA	BB	AA	AA	AA	AB	AB	BB	AA	AB	AB	AA	AA	AA	AA	AA	AA	AA
Bn-A03-p12973462	BB	BB	BB	BB	BB	BB	BB	BB	AA	BB	BB	BB	AB	BB	BB	BB	BB	BB	BB	BB	BB	BB	BB	BB	BB	BB	BB	BB	BB	BB	AA	BB	BB	BB	BB	BB	BB	BB	BB	BB	BB	BB	AA	BB	BB	BB	AA	BB	AB
Bn-A03-p12993600	AA	AA	AA	AA	AA	AA	AA	AA	BB	AA	AA	AA	NC	AA	AA	AA	AA	AA	AA	AA	AA	AA	AA	AA	AA	AA	AA	AA	AA	AA	BB	AA	BB	AA	AA	AA	AB	AB	BB	AA	AB	AB	BB	AA	AA	AA	BB	AA	AB
Bn-A03-p13017704	AB	BB	BB	BB	BB	BB	BB	BB	AA	BB	BB	BB	NC	BB	BB	BB	BB	BB	BB	BB	BB	BB	BB	BB	BB	BB	AB	BB	BB	BB	AA	BB	AA	BB	BB	BB	NC	AB	AA	BB	AB	AB	AA	BB	BB	BB	AA	BB	AB
Bn-A03-p13032037	BB	AA	AA	AA	AA	AA	AA	AA	BB	AA	AA	AA	BB	AA	AA	AA	BB	AB	AA	AA	BB	AB	AA	AA	AB	AA	BB	AA	AA	AA	BB	AA	BB	AA	AA	BB	AB	AB	BB	AA	AB	AB	BB	AA	AA	AA	NC	AA	AA
Bn-A03-p13032092	BB	AA	AA	AA	AA	AA	AA	AA	BB	AA	AA	AA	BB	AA	AA	AA	BB	AB	AA	AA	BB	AB	AA	AA	AB	AA	BB	AA	AA	AA	BB	AA	BB	AA	AA	BB	AB	AB	BB	AA	AB	AB	BB	AA	AA	AA	BB	AA	AB
Bn-A03-p13037975	BB	BB	BB	BB	BB	BB	BB	BB	BB	BB	BB	BB	BB	BB	BB	BB	BB	BB	BB	BB	BB	BB	BB	BB	BB	BB	BB	BB	BB	BB	BB	BB	AA	BB	BB	BB	NC	AB	AA	BB	AB	AB	BB	BB	BB	BB	BB	BB	BB
Bn-A03-p13039000	AB	BB	BB	BB	BB	BB	BB	BB	BB	BB	BB	BB	AB	BB	BB	BB	AA	AB	BB	BB	AA	AB	BB	BB	AB	BB	NC	BB	BB	BB	BB	BB	AA	BB	BB	AA	NC	AB	AA	BB	AB	AB	BB	BB	BB	BB	BB	BB	BB
Bn-A03-p13044950	BB	BB	BB	BB	BB	BB	BB	BB	BB	BB	BB	BB	BB	BB	BB	BB	BB	BB	BB	BB	BB	BB	BB	BB	BB	BB	BB	BB	BB	BB	BB	BB	AA	BB	BB	BB	NC	AB	AA	BB	AB	AB	BB	BB	BB	BB	BB	BB	BB
Bn-A03-p13094043	AA	BB	BB	BB	BB	BB	BB	BB	NC	BB	BB	BB	NC	BB	BB	BB	NC	BB	BB	BB	NC	BB	BB	BB	BB	BB	AA	BB	BB	BB	AA	BB	AA	BB	BB	NC	BB	BB	BB	BB	BB	BB	NC	BB	BB	BB	BB	BB	BB
Bn-A03-p13104283	AB	BB	BB	BB	BB	BB	BB	BB	BB	BB	BB	BB	BB	BB	BB	BB	BB	BB	BB	BB	BB	BB	BB	BB	BB	BB	AB	BB	BB	BB	NC	BB	AA	BB	BB	BB	BB	AB	AA	BB	AB	AB	BB	BB	BB	BB	AA	BB	AB
Bn-A03-p13169138	BB	AA	AA	AA	AA	AA	AA	AA	AA	AA	AA	AA	NC	AA	AA	AA	BB	AB	AA	AA	BB	AB	AA	AA	AB	AA	BB	AA	AA	AA	BB	AA	BB	AA	AA	BB	AA	AA	AA	AA	AA	AA	AA	AA	AA	AA	BB	AA	AB
Bn-A03-p13236840	BB	BB	BB	BB	BB	BB	BB	BB	BB	BB	BB	BB	BB	BB	BB	BB	BB	BB	BB	BB	BB	BB	BB	BB	BB	BB	BB	BB	BB	BB	BB	BB	AA	BB	BB	BB	BB	BB	BB	BB	BB	BB	BB	BB	BB	BB	AA	BB	AB
Bn-A03-p13266036	BB	BB	BB	BB	BB	BB	BB	BB	BB	BB	BB	BB	BB	BB	BB	BB	BB	BB	BB	BB	BB	BB	BB	BB	BB	BB	BB	BB	BB	BB	BB	BB	AA	BB	BB	BB	BB	BB	BB	BB	BB	BB	BB	BB	BB	BB	BB	BB	BB
Bn-A03-p13286574	AB	BB	BB	BB	BB	BB	BB	BB	AA	BB	BB	BB	AA	BB	BB	BB	AA	AB	BB	BB	AA	AB	BB	BB	AB	BB	AB	BB	BB	BB	BB	BB	AA	BB	BB	AA	AB	BB	BB	BB	BB	BB	AA	BB	BB	BB	BB	BB	BB
Bn-A03-p13287670	BB	AA	AA	AA	AA	AA	AA	AA	BB	AA	AA	AA	BB	AA	AA	AA	BB	AB	AA	AA	BB	AB	AA	AA	AB	AA	BB	AA	AA	AA	BB	AA	BB	AA	AA	BB	NC	AA	NC	AA	AA	AA	BB	AA	AA	AA	BB	AA	AB
Bn-A03-p13288429	AB	AA	AA	AA	AA	AA	AA	AA	AA	AA	AA	AA	AA	AA	AA	AA	AA	AA	AA	AA	AA	AA	AA	AA	AA	AA	AB	AA	AA	AA	AB	AA	AA	AA	AA	AA	AA	AB	BB	AA	AB	AB	AA	AA	AA	AA	AA	AA	AA
Bn-A03-p13451851	AB	BB	BB	BB	BB	BB	BB	BB	AA	BB	BB	BB	AA	BB	BB	BB	AA	AB	BB	BB	AA	AB	BB	BB	AB	BB	NC	BB	BB	BB	AA	BB	BB	BB	BB	AA	AB	BB	BB	BB	BB	BB	AA	BB	BB	BB	BB	BB	BB
Bn-A03-p1354375	AB	AA	AB	AB	AB	AB	AB	AB	AB	AA	AA	AA	BB	AA	AA	AA	AB	AB	AB	AA	AB	AB	AA	AA	AB	AA	AA	AA	AA	AB	BB	AB	BB	AA	AA	AA	AB	AA	AA	AA	AA	AB	AB	AB	AB	AB	AA	AB	AA
Bn-A03-p13545223	AB	BB	BB	BB	BB	BB	BB	BB	BB	BB	BB	BB	BB	BB	BB	BB	BB	BB	BB	BB	BB	BB	BB	BB	BB	BB	NC	BB	BB	BB	NC	BB	BB	BB	BB	BB	BB	AB	AA	BB	AB	AB	BB	BB	BB	BB	AA	BB	AB
Bn-A03-p13624310	AB	BB	BB	BB	BB	BB	BB	BB	BB	BB	BB	BB	BB	BB	BB	BB	BB	BB	BB	BB	BB	BB	BB	BB	BB	BB	NC	BB	BB	BB	BB	BB	AA	BB	BB	BB	BB	BB	BB	BB	BB	BB	BB	BB	BB	BB	BB	BB	BB
Bn-A03-p13664657	BB	BB	BB	BB	BB	BB	BB	BB	BB	BB	BB	BB	BB	BB	BB	BB	BB	BB	BB	BB	BB	BB	BB	BB	BB	BB	BB	BB	BB	BB	BB	BB	AA	BB	BB	BB	BB	BB	BB	BB	BB	BB	BB	BB	BB	BB	BB	BB	BB
Bn-A03-p13746713	AB	BB	BB	BB	BB	BB	BB	BB	AA	BB	BB	BB	AA	BB	BB	BB	AA	AB	BB	BB	AA	AB	BB	BB	AB	BB	AB	BB	BB	BB	AA	BB	AA	BB	BB	AA	BB	BB	BB	BB	BB	BB	AA	BB	BB	BB	AA	BB	AB
Bn-A03-p13755726	AA	BB	BB	BB	BB	BB	BB	BB	NC	BB	BB	BB	NC	BB	BB	BB	NC	BB	BB	BB	NC	BB	BB	BB	BB	BB	AA	BB	BB	BB	NC	BB	AA	BB	BB	NC	BB	BB	AA	BB	AB	AB	NC	BB	BB	BB	NC	BB	BB
Bn-A03-p13758392	AA	BB	BB	BB	BB	BB	BB	BB	NC	BB	BB	BB	NC	BB	BB	BB	NC	BB	BB	BB	NC	BB	BB	BB	BB	BB	AA	BB	BB	BB	NC	BB	AA	BB	BB	NC	BB	BB	AA	BB	AB	AB	NC	BB	BB	BB	NC	BB	BB
Bn-A03-p13773583	BB	BB	BB	BB	BB	BB	BB	BB	NC	BB	BB	BB	NC	BB	BB	BB	BB	BB	BB	BB	BB	BB	BB	BB	BB	BB	BB	BB	BB	BB	NC	BB	AA	BB	BB	BB	BB	BB	BB	BB	BB	BB	NC	BB	BB	BB	NC	BB	BB
Bn-A03-p13859927	BB	AA	AA	AA	AA	AA	AA	AA	AA	AA	AA	AA	AA	AA	AA	AA	BB	AB	AA	AA	BB	AB	AA	AA	AB	AA	BB	AA	AA	AA	BB	AA	AA	AA	AA	BB	AB	AB	BB	AA	AB	AB	AA	AA	AA	AA	AA	AA	AA
Bn-A03-p13861749	AA	AA	AA	AA	AA	AA	AA	AA	AA	AA	AA	AA	AA	AA	AA	AA	AA	AA	AA	AA	AA	AA	AA	AA	AA	AA	AA	AA	AA	AA	AA	AA	AA	AA	AA	AA	NC	AB	BB	AA	AB	AB	AA	AA	AA	AA	AA	AA	AA
Bn-A03-p13922405	AB	AA	AA	AA	AA	AA	AA	AA	BB	AA	AA	AA	BB	AA	AA	AA	BB	AB	AA	AA	BB	AB	AA	AA	AB	AA	AB	AA	AA	AA	BB	AA	AA	AA	AA	BB	AA	AA	AA	AA	AA	AA	BB	AA	AA	AA	BB	AA	AB
Bn-A03-p13987679	AB	BB	BB	BB	BB	BB	BB	BB	BB	BB	BB	BB	BB	BB	BB	BB	BB	BB	BB	BB	BB	BB	BB	BB	BB	BB	NC	BB	BB	BB	BB	BB	BB	BB	BB	BB	AB	AB	BB	BB	BB	BB	BB	BB	BB	BB	BB	BB	BB
Bn-A03-p13996014	BB	AA	AA	AA	AA	AA	AA	AA	BB	AA	AA	AA	BB	AA	AA	AA	BB	AB	AA	AA	BB	AB	AA	AA	AB	AA	BB	AA	AA	AA	AA	AA	AA	AA	AA	BB	AA	AA	AA	AA	AA	AA	BB	AA	AA	AA	AA	AA	AA
Bn-A03-p14009871	BB	BB	BB	BB	BB	BB	BB	BB	NC	BB	BB	BB	NC	BB	BB	BB	NC	BB	BB	BB	NC	BB	BB	BB	BB	BB	BB	BB	BB	BB	NC	BB	BB	BB	BB	NC	BB	BB	BB	BB	BB	BB	NC	BB	BB	BB	BB	BB	BB
Bn-A03-p14026999	BB	BB	BB	BB	BB	BB	BB	BB	BB	BB	BB	BB	BB	BB	BB	BB	BB	BB	BB	BB	BB	BB	BB	BB	BB	BB	BB	BB	BB	BB	BB	BB	AA	BB	BB	BB	BB	BB	BB	BB	BB	BB	BB	BB	BB	BB	NC	BB	BB
Bn-A03-p14031468	BB	BB	BB	BB	BB	BB	BB	BB	BB	BB	BB	BB	BB	BB	BB	BB	BB	BB	BB	BB	BB	BB	BB	BB	BB	BB	BB	BB	BB	BB	BB	BB	BB	BB	BB	BB	NC	AB	AA	BB	AB	AB	BB	BB	BB	BB	NC	BB	BB
Bn-A03-p14041361	AA	NC	NC	NC	NC	NC	NC	NC	AA	NC	NC	NC	AA	NC	NC	NC	AA	AA	NC	NC	AA	AA	NC	NC	AA	NC	AA	NC	NC	NC	AA	NC	AA	NC	NC	AA	AA	AA	BB	NC	BB	BB	AA	NC	NC	NC	AA	NC	AA
Bn-A03-p14127649	BB	AA	AA	AA	AA	AA	AA	AA	BB	AA	AA	AA	BB	AA	AA	AA	BB	AB	AA	AA	BB	AB	AA	AA	AB	AA	BB	AA	AA	AA	AA	AA	BB	AA	AA	BB	AB	AB	BB	AA	AB	AB	BB	AA	AA	AA	BB	AA	AB
Bn-A03-p14153306	AA	BB	BB	BB	BB	BB	BB	BB	AA	BB	BB	BB	AA	BB	BB	BB	AA	AB	BB	BB	AA	AB	BB	BB	AB	BB	AA	BB	BB	BB	BB	BB	AA	BB	BB	AA	AB	AB	AA	BB	AB	AB	AA	BB	BB	BB	AA	BB	AB
Bn-A03-p14153376	BB	AA	AA	AA	AA	AA	AA	AA	BB	AA	AA	AA	BB	AA	AA	AA	BB	AB	AA	AA	BB	AB	AA	AA	AB	AA	BB	AA	AA	AA	AA	AA	BB	AA	AA	BB	AB	AB	BB	AA	AB	AB	BB	AA	AA	AA	BB	AA	AB
Bn-A03-p14175904	BB	BB	BB	BB	BB	BB	BB	BB	BB	BB	BB	BB	BB	BB	BB	BB	BB	BB	BB	BB	BB	BB	BB	BB	BB	BB	BB	BB	BB	BB	BB	BB	BB	BB	BB	BB	BB	BB	AA	BB	AB	AB	BB	BB	BB	BB	BB	BB	BB
Bn-A03-p14196859	AB	AA	AA	AA	AA	AA	AA	AA	AA	AA	AA	AA	AA	AA	AA	AA	AA	AA	AA	AA	AA	AA	AA	AA	AA	AA	AB	AA	AA	AA	AA	AA	AA	AA	AA	AA	AA	AA	BB	AA	AB	AB	AA	AA	AA	AA	BB	AA	AB
Bn-A03-p14197151	AA	AA	AA	AA	AA	AA	AA	AA	AA	AA	AA	AA	AA	AA	AA	AA	AA	AA	AA	AA	AA	AA	AA	AA	AA	AA	AA	AA	AA	AA	AA	AA	AA	AA	AA	AA	AA	AA	BB	AA	AB	AB	AA	AA	AA	AA	AA	AA	AA
Bn-A03-p14282460	AB	BB	BB	BB	BB	BB	BB	BB	BB	BB	BB	BB	BB	BB	BB	BB	BB	BB	BB	BB	BB	BB	BB	BB	BB	BB	AB	BB	BB	BB	AA	BB	BB	BB	BB	BB	BB	BB	AA	BB	AB	AB	BB	BB	BB	BB	BB	BB	BB
Bn-A03-p14290741	NC	AA	AA	AA	AA	AA	AA	AA	NC	AA	AA	AA	NC	AA	AA	AA	NC	AA	AA	AA	NC	AA	AA	AA	AA	AA	NC	AA	AA	AA	NC	AA	BB	AA	AA	NC	AB	AB	AA	AA	AA	AA	NC	AA	AA	AA	AA	AA	AA
Bn-A03-p14295396	AB	BB	BB	BB	BB	BB	BB	BB	AA	BB	BB	BB	AA	BB	BB	BB	BB	BB	BB	BB	BB	BB	BB	BB	BB	BB	AB	BB	BB	BB	AA	BB	AA	BB	BB	AA	AB	AB	BB	BB	BB	BB	AA	BB	BB	BB	AA	BB	AB
Bn-A03-p14309803	AB	BB	BB	BB	BB	BB	BB	BB	AA	BB	BB	BB	AA	BB	BB	BB	BB	BB	BB	BB	BB	BB	BB	BB	BB	BB	AB	BB	BB	BB	NC	BB	BB	BB	BB	AA	NC	AB	BB	BB	BB	BB	AA	BB	BB	BB	BB	BB	BB
Bn-A03-p14310386	AB	AA	AA	AA	AA	AA	AA	AA	BB	AA	AA	AA	BB	AA	AA	AA	AA	AA	AA	AA	AA	AA	AA	AA	AA	AA	AB	AA	AA	AA	AA	AA	AA	AA	AA	BB	AB	AB	AA	AA	AA	AA	BB	AA	AA	AA	AA	AA	AA
Bn-A03-p14353080	AA	BB	BB	BB	BB	BB	BB	BB	AA	BB	BB	BB	AA	BB	BB	BB	AA	BB	BB	BB	AA	BB	BB	BB	NC	BB	AA	BB	BB	BB	AA	BB	AA	BB	BB	AA	BB	BB	AA	BB	BB	BB	AA	BB	BB	BB	AA	BB	BB
Bn-A03-p1435886	AB	AA	AB	AB	AB	AB	AB	AB	AB	AA	AA	AA	BB	AA	AA	AA	AB	AB	AB	AA	AB	AB	AA	AA	AB	AA	AA	AA	AA	AB	AA	AB	BB	AA	AA	AA	AB	AA	AA	AA	AA	AB	NC	AB	AB	AB	AA	AB	AA
Bn-A03-p14369287	BB	AA	AA	AA	AA	AA	AA	AA	BB	AA	AA	AA	BB	AA	AA	AA	BB	AB	AA	AA	BB	AB	AA	AA	AB	AA	BB	AA	AA	AA	BB	AA	AA	AA	AA	BB	NC	AB	BB	AA	AB	AB	BB	AA	AA	AA	BB	AA	AB
Bn-A03-p14399972	AA	BB	BB	BB	BB	BB	BB	BB	AA	BB	BB	BB	AA	BB	BB	BB	AA	AB	BB	BB	AA	AB	BB	BB	AB	BB	AA	BB	BB	BB	AA	BB	AA	BB	BB	AA	AB	AB	AA	BB	AB	AB	AA	BB	BB	BB	AA	BB	AB
Bn-A03-p14434665	BB	AA	AA	AA	AA	AA	AA	AA	BB	AA	AA	AA	BB	AA	AA	AA	BB	AB	AA	AA	BB	AB	AA	AA	AB	AA	BB	AA	AA	AA	BB	AA	BB	AA	AA	BB	AB	AB	BB	AA	AB	AB	BB	AA	AA	AA	BB	AA	AB
Bn-A03-p14447238	AA	AA	AA	AA	AA	AA	AA	AA	AA	AA	AA	AA	AA	AA	AA	AA	AA	AA	AA	AA	AA	AA	AA	AA	AA	AA	AA	AA	AA	AA	AA	AA	NC	AA	AA	AA	AA	AA	AA	AA	AA	AA	AA	AA	AA	AA	AA	AA	AA
Bn-A03-p14458139	AA	AA	AA	AA	AA	AA	AA	AA	BB	AA	AA	AA	BB	AA	AA	AA	AA	AA	AA	AA	AA	AA	AA	AA	AA	AA	AA	AA	AA	AA	AA	AA	AA	AA	AA	BB	AA	AA	AA	AA	AA	AA	BB	AA	AA	AA	AA	AA	AA
Bn-A03-p14461008	AA	AA	AA	AA	AA	AA	AA	AA	BB	AA	AA	AA	BB	AA	AA	AA	AA	AA	AA	AA	AA	AA	AA	AA	AA	AA	AA	AA	AA	AA	AA	AA	AA	AA	AA	BB	AA	AA	AA	AA	AA	AA	BB	AA	AA	AA	AA	AA	AA
Bn-A03-p14462148	AB	AA	AA	AA	AA	AA	AA	AA	BB	AA	AA	AA	BB	AA	AA	AA	BB	AB	AA	AA	BB	AB	AA	AA	AB	AA	AB	AA	AA	AA	AA	AA	AA	AA	AA	BB	NC	AB	BB	AA	AB	AB	BB	AA	AA	AA	AA	AA	AA
Bn-A03-p14473296	AA	BB	BB	BB	BB	BB	BB	BB	AA	BB	BB	BB	AA	BB	BB	BB	AA	AB	BB	BB	AA	AB	BB	BB	AB	BB	AA	BB	BB	BB	AB	BB	AA	BB	BB	AA	AB	AB	AA	BB	AB	AB	AA	BB	BB	BB	AA	BB	AB
Bn-A03-p14511431	AB	AA	AA	AA	AA	AA	AA	AA	BB	AA	AA	AA	BB	AA	AA	AA	AA	AA	AA	AA	AA	AA	AA	AA	AA	AA	AB	AA	AA	AA	AA	AA	AA	AA	AA	BB	AA	AA	AA	AA	AA	AA	BB	AA	AA	AA	AA	AA	AA
Bn-A03-p14611641	AA	BB	BB	BB	BB	BB	BB	BB	AA	BB	BB	BB	AA	BB	BB	BB	AA	AB	BB	BB	AA	AB	BB	BB	AB	BB	AA	BB	BB	BB	AA	BB	BB	BB	BB	AA	AB	AB	AA	BB	AB	AB	AA	BB	BB	BB	AA	BB	AB
Bn-A03-p14685500	BB	BB	BB	BB	BB	BB	BB	BB	NC	BB	BB	BB	NC	BB	BB	BB	NC	BB	BB	BB	NC	BB	BB	BB	BB	BB	BB	BB	BB	BB	AA	BB	BB	BB	BB	NC	BB	BB	NC	BB	BB	BB	NC	BB	BB	BB	NC	BB	BB
Bn-A03-p14735831	NC	AA	AA	AA	AA	AA	AA	AA	AA	AA	AA	AA	AA	AA	AA	AA	AA	AA	AA	AA	AA	AA	AA	AA	AA	AA	AB	AA	AA	AA	AA	AA	AB	AA	AA	AA	AA	AA	AA	AA	AA	AA	AA	AA	AA	AA	AA	AA	AA
Bn-A03-p14759764	AA	BB	BB	BB	BB	BB	BB	BB	AA	BB	BB	BB	AA	BB	BB	BB	AA	AB	BB	BB	AA	AB	BB	BB	AB	BB	AA	BB	BB	BB	AA	BB	AA	BB	BB	AA	AB	AB	AA	BB	AB	AB	AA	BB	BB	BB	BB	BB	BB
Bn-A03-p14839583	AA	BB	BB	BB	BB	BB	BB	BB	BB	BB	BB	BB	BB	BB	BB	BB	AA	AB	BB	BB	AA	AB	BB	BB	AB	BB	AA	BB	BB	BB	AA	BB	BB	BB	BB	BB	AB	AB	AA	BB	AB	AB	BB	BB	BB	BB	AA	BB	AB
Bn-A03-p14885241	BB	BB	BB	BB	BB	BB	BB	BB	BB	BB	BB	BB	BB	BB	BB	BB	BB	BB	BB	BB	BB	BB	BB	BB	BB	BB	BB	BB	BB	BB	BB	BB	BB	BB	BB	BB	BB	BB	BB	BB	BB	BB	BB	BB	BB	BB	BB	BB	BB
Bn-A03-p15002477	AA	AA	AA	AA	AA	AA	AA	AA	AA	AA	AA	AA	AA	AA	AA	AA	NC	AA	AA	AA	NC	AA	AA	AA	AA	AA	AA	AA	AA	AA	BB	AA	BB	AA	AA	AA	AA	AA	NC	AA	AA	AA	AA	AA	AA	AA	NC	AA	AA
Bn-A03-p15237693	AB	BB	BB	BB	BB	BB	BB	BB	AA	BB	BB	BB	AA	BB	BB	BB	AA	AB	BB	BB	AA	AB	BB	BB	AB	BB	AB	BB	BB	BB	AA	BB	BB	BB	BB	AA	AB	AB	AA	BB	AB	AB	AA	BB	BB	BB	BB	BB	BB
Bn-A03-p15245600	AA	NC	NC	NC	NC	NC	NC	NC	AA	NC	NC	NC	AA	NC	NC	NC	NC	NC	NC	NC	NC	NC	NC	NC	NC	NC	AA	NC	NC	NC	NC	NC	AA	NC	NC	AA	NC	NC	NC	NC	NC	NC	AA	NC	NC	NC	NC	NC	NC
Bn-A03-p15300653	BB	AA	AA	AA	AA	AA	AA	AA	AA	AA	AA	AA	AA	AA	AA	AA	BB	AB	AA	AA	BB	AB	AA	AA	AB	AA	BB	AA	AA	AA	BB	AA	BB	AA	AA	AB	AB	AB	BB	AA	AB	AB	AA	AA	AA	AA	BB	AA	AB
Bn-A03-p15346153	NC	BB	BB	BB	BB	BB	BB	BB	AA	BB	BB	BB	AA	BB	BB	BB	AA	AB	BB	BB	BB	BB	BB	BB	BB	BB	AB	BB	BB	BB	BB	BB	AA	BB	BB	NC	BB	BB	BB	BB	BB	BB	AA	BB	BB	BB	BB	BB	BB
Bn-A03-p15351982	AA	AA	AA	AA	AA	AA	AA	AA	AA	AA	AA	AA	AA	AA	AA	AA	AA	AA	AA	AA	AA	AA	AA	AA	AA	AA	AA	AA	AA	AA	AA	AA	AA	AA	AA	AA	AA	AA	AA	AA	AA	AA	AA	AA	AA	AA	AA	AA	AA
Bn-A03-p15404736	BB	AA	AA	AA	AA	AA	AA	AA	AA	AA	AA	AA	AA	AA	AA	AA	AA	AA	AA	AA	BB	AB	AA	AA	AB	AA	BB	AA	AA	AA	BB	AA	BB	AA	AA	AB	AB	AB	BB	AA	AB	AB	AA	AA	AA	AA	AA	AA	AA
Bn-A03-p15405498	BB	AA	AA	AA	AA	AA	AA	AA	AA	AA	AA	AA	AA	AA	AA	AA	AA	AA	AA	AA	BB	AB	AA	AA	AB	AA	BB	AA	AA	AA	AB	AA	BB	AA	AA	AB	NC	AB	BB	AA	AB	AB	AA	AA	AA	AA	AA	AA	AA
Bn-A03-p15424536	NC	NC	NC	NC	NC	NC	NC	NC	NC	NC	NC	NC	NC	NC	NC	NC	NC	NC	NC	NC	AA	AA	NC	NC	AA	NC	AB	NC	NC	NC	AA	NC	BB	NC	NC	AA	AA	AA	AA	NC	AA	AA	NC	NC	NC	NC	AA	NC	AA
Bn-A03-p15481682	AB	BB	BB	BB	BB	BB	BB	BB	BB	BB	BB	BB	BB	BB	BB	BB	BB	BB	BB	BB	BB	BB	BB	BB	BB	BB	AB	BB	BB	BB	BB	BB	AA	BB	BB	BB	BB	BB	BB	BB	BB	BB	BB	BB	BB	BB	BB	BB	BB
Bn-A03-p15496962	AB	AA	AA	AA	AA	AA	AA	AA	AA	AA	AA	AA	AA	AA	AA	AA	AA	AA	AA	AA	AA	AA	AA	AA	AA	AA	AB	AA	AA	AA	AA	AA	BB	AA	AA	AA	AA	AA	AA	AA	AA	AA	AA	AA	AA	AA	AA	AA	AA
Bn-A03-p15546590	NC	AA	AA	AA	AA	AA	AA	AA	AA	AA	AA	AA	AA	AA	AA	AA	AA	AA	AA	AA	AA	AA	AA	AA	AA	AA	AB	AA	AA	AA	AA	AA	BB	AA	AA	AA	AA	AA	AA	AA	AA	AA	AA	AA	AA	AA	AA	AA	AA
Bn-A03-p15548506	AB	BB	BB	BB	BB	BB	BB	BB	AA	BB	BB	BB	AA	BB	BB	BB	AA	AB	BB	BB	AA	AB	BB	BB	AB	BB	AB	BB	BB	BB	AA	BB	BB	BB	BB	AA	AB	AB	AA	BB	AB	AB	AA	BB	BB	BB	AA	BB	AB
Bn-A03-p15576074	BB	BB	BB	BB	BB	BB	BB	BB	AA	BB	BB	BB	AA	BB	BB	BB	AA	AB	BB	BB	BB	BB	BB	BB	BB	BB	BB	BB	BB	BB	NC	BB	BB	BB	BB	NC	BB	BB	BB	BB	BB	BB	AA	BB	BB	BB	BB	BB	BB
Bn-A03-p15577849	NC	BB	BB	BB	BB	BB	BB	BB	BB	BB	BB	BB	BB	BB	BB	BB	BB	BB	BB	BB	BB	BB	BB	BB	BB	BB	AB	BB	BB	BB	BB	BB	AA	BB	BB	BB	BB	BB	BB	BB	BB	BB	BB	BB	BB	BB	BB	BB	BB
Bn-A03-p1559742	AB	NC	NC	NC	NC	NC	NC	NC	AB	NC	NC	NC	AB	NC	NC	NC	AB	AB	NC	NC	AB	AB	NC	NC	AB	NC	AA	NC	NC	NC	BB	NC	NC	NC	NC	AA	AA	AA	AA	NC	AA	AA	AB	NC	NC	NC	AA	NC	AA
Bn-A03-p1562119	NC	NC	NC	NC	NC	NC	NC	NC	NC	NC	NC	NC	AB	NC	NC	NC	NC	AB	NC	NC	AB	AB	NC	NC	AB	NC	AA	NC	NC	NC	NC	NC	NC	NC	NC	AA	AA	AA	AA	NC	AA	AA	AB	NC	NC	NC	AA	NC	AA
Bn-A03-p15622267	NC	BB	BB	BB	BB	BB	BB	BB	BB	BB	BB	BB	BB	BB	BB	BB	BB	BB	BB	BB	AA	AB	BB	BB	AB	BB	NC	BB	BB	BB	NC	BB	BB	BB	BB	NC	NC	AB	AA	BB	AB	AB	BB	BB	BB	BB	AA	BB	AB
Bn-A03-p15624030	AA	AA	AA	AA	AA	AA	AA	AA	AA	AA	AA	AA	AA	AA	AA	AA	AA	AA	AA	AA	AA	AA	AA	AA	AA	AA	AA	AA	AA	AA	BB	AA	AA	AA	AA	AA	AA	AA	AA	AA	AA	AA	AA	AA	AA	AA	BB	AA	AB
Bn-A03-p1563613	AB	NC	NC	NC	NC	NC	NC	NC	AB	NC	NC	NC	AB	NC	NC	NC	AB	AB	NC	NC	AB	AB	NC	NC	AB	NC	AA	NC	NC	NC	NC	NC	NC	NC	NC	AA	AA	AA	AA	NC	AA	AA	AB	NC	NC	NC	AA	NC	AA
Bn-A03-p15708192	AA	AA	AA	AA	AA	AA	AA	AA	AA	AA	AA	AA	AA	AA	AA	AA	AA	AA	AA	AA	AA	AA	AA	AA	AA	AA	AA	AA	AA	AA	AA	AA	AA	AA	AA	AA	AA	AA	AA	AA	AA	AA	AA	AA	AA	AA	BB	AA	AB
Bn-A03-p15708289	BB	BB	BB	BB	BB	BB	BB	BB	BB	BB	BB	BB	BB	BB	BB	BB	BB	BB	BB	BB	BB	BB	BB	BB	BB	BB	BB	BB	BB	BB	BB	BB	BB	BB	BB	BB	BB	BB	BB	BB	BB	BB	BB	BB	BB	BB	AA	BB	AB
Bn-A03-p15732	BB	NC	NC	NC	NC	NC	NC	NC	BB	NC	NC	NC	BB	NC	NC	NC	BB	BB	NC	NC	BB	BB	NC	NC	BB	NC	BB	NC	NC	NC	BB	NC	AB	NC	NC	BB	NC	NC	BB	NC	BB	BB	BB	NC	NC	NC	AB	NC	AB
Bn-A03-p15739646	BB	BB	BB	BB	BB	BB	BB	BB	BB	BB	BB	BB	BB	BB	BB	BB	BB	BB	BB	BB	BB	BB	BB	BB	BB	BB	BB	BB	BB	BB	NC	BB	BB	BB	BB	BB	BB	BB	BB	BB	BB	BB	BB	BB	BB	BB	NC	BB	BB
Bn-A03-p15748819	BB	BB	BB	BB	BB	BB	BB	BB	BB	BB	BB	BB	BB	BB	BB	BB	BB	BB	BB	BB	BB	BB	BB	BB	BB	BB	BB	BB	BB	BB	BB	BB	BB	BB	BB	BB	BB	BB	BB	BB	BB	BB	BB	BB	BB	BB	AA	BB	AB
Bn-A03-p15749083	AA	BB	BB	BB	BB	BB	BB	BB	BB	BB	BB	BB	BB	BB	BB	BB	BB	BB	BB	BB	AA	AB	BB	BB	AB	BB	AA	BB	BB	BB	AA	BB	BB	BB	BB	NC	AB	AB	AA	BB	AB	AB	BB	BB	BB	BB	AA	BB	AB
Bn-A03-p15827113	BB	AA	AA	AA	AA	AA	AA	AA	AA	AA	AA	AA	AA	AA	AA	AA	AA	AA	AA	AA	BB	AB	AA	AA	AB	AA	BB	AA	AA	AA	AA	AA	AA	AA	AA	NC	AB	AB	BB	AA	AB	AB	AA	AA	AA	AA	AA	AA	AA
Bn-A03-p15828397	BB	AA	AA	AA	AA	AA	AA	AA	AA	AA	AA	AA	AA	AA	AA	AA	AA	AA	AA	AA	BB	NC	AA	AA	NC	AA	BB	AA	AA	AA	BB	AA	AA	AA	AA	AB	NC	NC	BB	AA	NC	NC	AA	AA	AA	AA	AA	AA	AA
Bn-A03-p15875404	AA	BB	BB	BB	BB	BB	BB	BB	AA	BB	BB	BB	AA	BB	BB	BB	AA	AB	BB	BB	AA	AB	BB	BB	AB	BB	AA	BB	BB	BB	AA	BB	BB	BB	BB	AA	AB	AB	AA	BB	AB	AB	AA	BB	BB	BB	AA	BB	AB
Bn-A03-p15893952	AA	AA	AA	AA	AA	AA	AA	AA	AA	AA	AA	AA	AA	AA	AA	AA	AA	AA	AA	AA	AA	AA	AA	AA	AA	AA	AA	AA	AA	AA	AA	AA	AA	AA	AA	AA	AA	AA	AA	AA	AA	AA	AA	AA	AA	AA	BB	AA	AB
Bn-A03-p15894013	BB	BB	BB	BB	BB	BB	BB	BB	BB	BB	BB	BB	BB	BB	BB	BB	BB	BB	BB	BB	BB	BB	BB	BB	BB	BB	BB	BB	BB	BB	BB	BB	BB	BB	BB	BB	BB	BB	BB	BB	BB	BB	BB	BB	BB	BB	AA	BB	AB
Bn-A03-p15957657	AA	BB	BB	BB	BB	BB	BB	BB	BB	BB	BB	BB	BB	BB	BB	BB	BB	BB	BB	BB	AA	AB	BB	BB	AB	BB	AA	BB	BB	BB	AA	BB	AA	BB	BB	AB	AB	AB	AA	BB	AB	AB	BB	BB	BB	BB	BB	BB	BB
Bn-A03-p15960001	AA	BB	BB	BB	BB	BB	BB	BB	BB	BB	BB	BB	BB	BB	BB	BB	BB	BB	BB	BB	AA	AB	BB	BB	AB	BB	AA	BB	BB	BB	AA	BB	AA	BB	BB	AB	AB	AB	AA	BB	AB	AB	BB	BB	BB	BB	BB	BB	BB
Bn-A03-p1596091	AA	AA	AA	AA	AA	AA	AA	AA	AB	AA	AA	AA	AA	AA	AA	AA	AB	AB	AA	AA	AA	AA	AA	AA	AA	AA	AA	AA	AA	AA	BB	AA	AA	AA	AA	AA	AB	AB	AA	AA	AA	AA	AB	AA	AA	AA	AA	AA	AA
Bn-A03-p15973005	BB	AA	AA	AA	AA	AA	AA	AA	AA	AA	AA	AA	AA	AA	AA	AA	AA	AA	AA	AA	BB	AB	AA	AA	AB	AA	BB	AA	AA	AA	BB	AA	BB	AA	AA	AB	AB	AB	BB	AA	AB	AB	AA	AA	AA	AA	BB	AA	AB
Bn-A03-p15983019	AA	AA	AA	AA	AA	AA	AA	AA	AA	AA	AA	AA	AA	AA	AA	AA	AA	AA	AA	AA	AA	AA	AA	AA	AA	AA	AA	AA	AA	AA	AB	AA	AA	AA	AA	AA	AA	AA	AA	AA	AA	AA	AA	AA	AA	AA	BB	AA	AB
Bn-A03-p16017186	BB	AA	AA	AA	AA	AA	AA	AA	AA	AA	AA	AA	AA	AA	AA	AA	AA	AA	AA	AA	BB	AB	AA	AA	AB	AA	BB	AA	AA	AA	BB	AA	AA	AA	AA	AB	AB	AB	BB	AA	AB	AB	AA	AA	AA	AA	BB	AA	AB
Bn-A03-p16051661	AA	BB	BB	BB	BB	BB	BB	BB	AA	BB	BB	BB	AA	BB	BB	BB	AA	AB	BB	BB	AA	AB	BB	BB	AB	BB	AA	BB	BB	BB	AA	BB	AA	BB	BB	AA	AB	AB	AA	BB	AB	AB	AA	BB	BB	BB	AA	BB	AB
Bn-A03-p16079386	BB	BB	BB	BB	BB	BB	BB	BB	AA	BB	BB	BB	AA	BB	BB	BB	AA	AB	BB	BB	BB	BB	BB	BB	BB	BB	BB	BB	BB	BB	BB	BB	BB	BB	BB	AB	BB	BB	BB	BB	BB	BB	AA	BB	BB	BB	BB	BB	BB
Bn-A03-p16081434	BB	AA	AA	AA	AA	AA	AA	AA	AA	AA	AA	AA	AA	AA	AA	AA	AA	AA	AA	AA	BB	AB	AA	AA	AB	AA	BB	AA	AA	AA	BB	AA	BB	AA	AA	AB	AB	AB	BB	AA	AB	AB	AA	AA	AA	AA	AA	AA	AA
Bn-A03-p16190643	AA	BB	BB	BB	BB	BB	BB	BB	BB	BB	BB	BB	BB	BB	BB	BB	BB	BB	BB	BB	AA	AB	BB	BB	AB	BB	AA	BB	BB	BB	BB	BB	BB	BB	BB	NC	AB	AB	AA	BB	AB	AB	BB	BB	BB	BB	BB	BB	BB
Bn-A03-p16269745	BB	AA	AA	AA	AA	AA	AA	AA	AA	AA	AA	AA	AA	AA	AA	AA	AA	AA	AA	AA	BB	AB	AA	AA	AB	AA	BB	AA	AA	AA	AB	AA	AA	AA	AA	NC	AB	AB	BB	AA	AB	AB	AA	AA	AA	AA	AA	AA	AA
Bn-A03-p16278251	BB	AA	AA	AA	AA	AA	AA	AA	AA	AA	AA	AA	AA	AA	AA	AA	AA	AA	AA	AA	BB	AB	AA	AA	AB	AA	BB	AA	AA	AA	BB	AA	AA	AA	AA	NC	NC	AB	BB	AA	AB	AB	AA	AA	AA	AA	AA	AA	AA
Bn-A03-p16303780	BB	AA	AA	AA	AA	AA	AA	AA	AA	AA	AA	AA	AA	AA	AA	AA	AA	AA	AA	AA	BB	AB	AA	AA	AB	AA	BB	AA	AA	AA	BB	AA	BB	AA	AA	NC	AB	AB	BB	AA	AB	AB	AA	AA	AA	AA	BB	AA	AB
Bn-A03-p16309	NC	NC	NC	NC	NC	NC	NC	NC	NC	NC	NC	NC	NC	NC	NC	NC	NC	NC	NC	NC	NC	NC	NC	NC	NC	NC	NC	NC	NC	NC	BB	NC	BB	NC	NC	NC	NC	NC	NC	NC	NC	NC	NC	NC	NC	NC	BB	NC	BB
Bn-A03-p16371467	BB	BB	BB	BB	BB	BB	BB	BB	BB	BB	BB	BB	BB	BB	BB	BB	BB	BB	BB	BB	BB	BB	BB	BB	BB	BB	BB	BB	BB	BB	AA	BB	BB	BB	BB	BB	BB	BB	BB	BB	BB	BB	BB	BB	BB	BB	BB	BB	BB
Bn-A03-p16379045	AA	BB	BB	BB	BB	BB	BB	BB	BB	BB	BB	BB	BB	BB	BB	BB	BB	BB	BB	BB	AA	AB	BB	BB	AB	BB	AA	BB	BB	BB	BB	BB	BB	BB	BB	AB	AB	AB	AA	BB	AB	AB	BB	BB	BB	BB	AA	BB	AB
Bn-A03-p1639446	AA	AA	AA	AA	AA	AA	AA	AA	AA	AA	AA	AA	AA	AA	AA	AA	AA	AA	AA	AA	AA	AA	AA	AA	AA	AA	AA	AA	AA	AA	AB	AA	AB	AA	AA	AA	AA	AA	AA	AA	AA	AA	AA	AA	AA	AA	AA	AA	AA
Bn-A03-p16405269	BB	BB	BB	BB	BB	BB	BB	BB	BB	BB	BB	BB	BB	BB	BB	BB	BB	BB	BB	BB	BB	BB	BB	BB	BB	BB	BB	BB	BB	BB	AA	BB	AA	BB	BB	BB	BB	BB	BB	BB	BB	BB	BB	BB	BB	BB	BB	BB	BB
Bn-A03-p16409353	AA	AA	AA	AA	AA	AA	AA	AA	AA	AA	AA	AA	AA	AA	AA	AA	AA	AA	AA	AA	AA	AA	AA	AA	AA	AA	AA	AA	AA	AA	BB	AA	BB	AA	AA	AA	AA	AA	AA	AA	AA	AA	AA	AA	AA	AA	AA	AA	AA
Bn-A03-p16416948	BB	BB	BB	BB	BB	BB	BB	BB	BB	BB	BB	BB	BB	BB	BB	BB	BB	BB	BB	BB	BB	BB	BB	BB	BB	BB	BB	BB	BB	BB	AA	BB	AA	BB	BB	BB	BB	BB	BB	BB	BB	BB	BB	BB	BB	BB	BB	BB	BB
Bn-A03-p16431100	AB	BB	BB	BB	BB	BB	BB	BB	BB	BB	BB	BB	BB	BB	BB	BB	BB	BB	BB	BB	BB	BB	BB	BB	BB	BB	AB	BB	BB	BB	NC	BB	BB	BB	BB	BB	BB	BB	BB	BB	BB	BB	BB	BB	BB	BB	BB	BB	BB
Bn-A03-p16444510	AB	AA	AA	AA	AA	AA	AA	AA	AA	AA	AA	AA	AA	AA	AA	AA	AA	AA	AA	AA	AA	AA	AA	AA	AA	AA	AB	AA	AA	AA	BB	AA	AA	AA	AA	AA	AA	AA	AA	AA	AA	AA	AA	AA	AA	AA	AA	AA	AA
Bn-A03-p16811562	AA	AA	AA	AA	AA	AA	AA	AA	AA	AA	AA	AA	AA	AA	AA	AA	AA	AA	AA	AA	AA	AA	AA	AA	AA	AA	AA	AA	AA	AA	BB	AA	AA	AA	AA	AA	AA	AA	AA	AA	AA	AA	AA	AA	AA	AA	AA	AA	AA
Bn-A03-p17038887	BB	BB	BB	BB	BB	BB	BB	BB	BB	BB	BB	BB	BB	BB	BB	BB	BB	BB	BB	BB	BB	BB	BB	BB	BB	BB	BB	BB	BB	BB	AA	BB	BB	BB	BB	BB	BB	BB	BB	BB	BB	BB	BB	BB	BB	BB	BB	BB	BB
Bn-A03-p17056395	AA	AA	AA	AA	AA	AA	AA	AA	AA	AA	AA	AA	AA	AA	AA	AA	AA	AA	AA	AA	AA	AA	AA	AA	AA	AA	AA	AA	AA	AA	BB	AA	AA	AA	AA	AA	AA	AA	AA	AA	AA	AA	AA	AA	AA	AA	AA	AA	AA
Bn-A03-p17182494	AA	BB	BB	BB	BB	BB	BB	BB	BB	BB	BB	BB	BB	BB	BB	BB	BB	BB	BB	BB	AA	AB	BB	BB	AB	BB	AA	BB	BB	BB	BB	BB	BB	BB	BB	AA	AB	AB	AA	BB	AB	AB	BB	BB	BB	BB	AA	BB	AB
Bn-A03-p17985410	NC	AA	AA	AA	AA	AA	AA	AA	AA	AA	AA	AA	AA	AA	AA	AA	AA	AA	AA	AA	AA	AA	AA	AA	AA	AA	AA	AA	AA	AA	BB	AA	AA	AA	AA	AA	AA	AA	AA	AA	AA	AA	AA	AA	AA	AA	AA	AA	AA
Bn-A03-p18461778	BB	BB	BB	BB	BB	BB	BB	BB	BB	BB	BB	BB	BB	BB	BB	BB	BB	BB	BB	BB	BB	BB	BB	BB	BB	BB	BB	BB	BB	BB	AA	BB	AA	BB	BB	BB	BB	BB	BB	BB	BB	BB	BB	BB	BB	BB	BB	BB	BB
Bn-A03-p18468633	BB	BB	BB	BB	BB	BB	BB	BB	BB	BB	BB	BB	BB	BB	BB	BB	BB	BB	BB	BB	BB	BB	BB	BB	BB	BB	BB	BB	BB	BB	BB	BB	AA	BB	BB	BB	BB	BB	BB	BB	BB	BB	BB	BB	BB	BB	BB	BB	BB
Bn-A03-p18570046	AA	AA	AA	AA	AA	AA	AA	AA	AA	AA	AA	AA	AA	AA	AA	AA	AA	AA	AA	AA	AA	AA	AA	AA	AA	AA	AA	AA	AA	AA	BB	AA	BB	AA	AA	AA	AA	AA	AA	AA	AA	AA	AA	AA	AA	AA	AA	AA	AA
Bn-A03-p18593371	BB	BB	BB	BB	BB	BB	BB	BB	BB	BB	BB	BB	BB	BB	BB	BB	BB	BB	BB	BB	BB	BB	BB	BB	BB	BB	BB	BB	BB	BB	AA	BB	AA	BB	BB	BB	BB	BB	BB	BB	BB	BB	BB	BB	BB	BB	BB	BB	BB
Bn-A03-p18746612	AB	BB	BB	BB	BB	BB	BB	BB	BB	BB	BB	BB	BB	BB	BB	BB	BB	BB	BB	BB	BB	BB	BB	BB	BB	BB	BB	BB	BB	BB	BB	BB	BB	BB	BB	BB	BB	BB	BB	BB	BB	BB	BB	BB	BB	BB	BB	BB	BB
Bn-A03-p18750371	NC	BB	BB	BB	BB	BB	BB	BB	BB	BB	BB	BB	BB	BB	BB	BB	BB	BB	BB	BB	BB	BB	BB	BB	BB	BB	BB	BB	BB	BB	BB	BB	BB	BB	BB	BB	BB	BB	BB	BB	BB	BB	BB	BB	BB	BB	BB	BB	BB
Bn-A03-p18752710	NC	BB	BB	BB	BB	BB	BB	BB	BB	BB	BB	BB	BB	BB	BB	BB	BB	BB	BB	BB	BB	BB	BB	BB	BB	BB	BB	BB	BB	BB	BB	BB	BB	BB	BB	BB	BB	BB	BB	BB	BB	BB	BB	BB	BB	BB	BB	BB	BB
Bn-A03-p18762984	AB	AA	AA	AA	AA	AA	AA	AA	AA	AA	AA	AA	AA	AA	AA	AA	AA	AA	AA	AA	AA	AA	AA	AA	AA	AA	AA	AA	AA	AA	AA	AA	AA	AA	AA	AA	AA	AA	AA	AA	AA	AA	AA	AA	AA	AA	AA	AA	AA
Bn-A03-p18765971	BB	BB	BB	BB	BB	BB	BB	BB	BB	BB	BB	BB	BB	BB	BB	BB	BB	BB	BB	BB	BB	BB	BB	BB	BB	BB	BB	BB	BB	BB	BB	BB	BB	BB	BB	BB	BB	BB	BB	BB	BB	BB	BB	BB	BB	BB	BB	BB	BB
Bn-A03-p18766028	AB	BB	BB	BB	BB	BB	BB	BB	BB	BB	BB	BB	BB	BB	BB	BB	BB	BB	BB	BB	BB	BB	BB	BB	BB	BB	BB	BB	BB	BB	BB	BB	BB	BB	BB	BB	BB	BB	BB	BB	BB	BB	BB	BB	BB	BB	BB	BB	BB
Bn-A03-p18768321	NC	BB	BB	BB	BB	BB	BB	BB	BB	BB	BB	BB	BB	BB	BB	BB	BB	BB	BB	BB	BB	BB	BB	BB	BB	BB	BB	BB	BB	BB	BB	BB	BB	BB	BB	BB	BB	BB	BB	BB	BB	BB	BB	BB	BB	BB	BB	BB	BB
Bn-A03-p18770617	NC	BB	BB	BB	BB	BB	BB	BB	BB	BB	BB	BB	BB	BB	BB	BB	BB	BB	BB	BB	BB	BB	BB	BB	BB	BB	BB	BB	BB	BB	BB	BB	BB	BB	BB	BB	BB	BB	BB	BB	BB	BB	BB	BB	BB	BB	BB	BB	BB
Bn-A03-p18770982	NC	AA	AA	AA	AA	AA	AA	AA	AA	AA	AA	AA	AA	AA	AA	AA	AA	AA	AA	AA	AA	AA	AA	AA	AA	AA	AA	AA	AA	AA	AA	AA	AA	AA	AA	AA	AA	AA	AA	AA	AA	AA	AA	AA	AA	AA	AA	AA	AA
Bn-A03-p18776071	NC	BB	BB	BB	BB	BB	BB	BB	BB	BB	BB	BB	BB	BB	BB	BB	BB	BB	BB	BB	BB	BB	BB	BB	BB	BB	BB	BB	BB	BB	BB	BB	BB	BB	BB	BB	BB	BB	BB	BB	BB	BB	BB	BB	BB	BB	BB	BB	BB
Bn-A03-p18782416	NC	AA	AA	AA	AA	AA	AA	AA	AA	AA	AA	AA	AA	AA	AA	AA	AA	AA	AA	AA	AA	AA	AA	AA	AA	AA	AA	AA	AA	AA	AA	AA	AA	AA	AA	AA	AA	AA	AA	AA	AA	AA	AA	AA	AA	AA	AA	AA	AA
Bn-A03-p18810251	NC	AA	AA	AA	AA	AA	AA	AA	AA	AA	AA	AA	AA	AA	AA	AA	AA	AA	AA	AA	AA	AA	AA	AA	AA	AA	AA	AA	AA	AA	AA	AA	AA	AA	AA	AA	AA	AA	AA	AA	AA	AA	AA	AA	AA	AA	AA	AA	AA
Bn-A03-p18811487	NC	BB	BB	BB	BB	BB	BB	BB	BB	BB	BB	BB	BB	BB	BB	BB	BB	BB	BB	BB	BB	BB	BB	BB	BB	BB	BB	BB	BB	BB	BB	BB	BB	BB	BB	BB	BB	BB	BB	BB	BB	BB	BB	BB	BB	BB	BB	BB	BB
Bn-A03-p18818925	NC	AA	AA	AA	AA	AA	AA	AA	AA	AA	AA	AA	AA	AA	AA	AA	AA	AA	AA	AA	AA	AA	AA	AA	AA	AA	AA	AA	AA	AA	BB	AA	AA	AA	AA	AA	AA	AA	AA	AA	AA	AA	AA	AA	AA	AA	AA	AA	AA
Bn-A03-p18820592	AB	BB	BB	BB	BB	BB	BB	BB	BB	BB	BB	BB	BB	BB	BB	BB	BB	BB	BB	BB	BB	BB	BB	BB	BB	BB	BB	BB	BB	BB	BB	BB	AA	BB	BB	BB	BB	BB	BB	BB	BB	BB	BB	BB	BB	BB	BB	BB	BB
Bn-A03-p18828645	NC	AA	AA	AA	AA	AA	AA	AA	AA	AA	AA	AA	AA	AA	AA	AA	AA	AA	AA	AA	AA	AA	AA	AA	AA	AA	AA	AA	AA	AA	BB	AA	BB	AA	AA	AA	AA	AA	AA	AA	AA	AA	AA	AA	AA	AA	AA	AA	AA
Bn-A03-p18834464	NC	BB	BB	BB	BB	BB	BB	BB	BB	BB	BB	BB	BB	BB	BB	BB	BB	BB	BB	BB	BB	BB	BB	BB	BB	BB	BB	BB	BB	BB	AA	BB	AA	BB	BB	BB	BB	BB	BB	BB	BB	BB	BB	BB	BB	BB	BB	BB	BB
Bn-A03-p18848732	NC	AA	AA	AA	AA	AA	AA	AA	AA	AA	AA	AA	AA	AA	AA	AA	AA	AA	AA	AA	AA	AA	AA	AA	AA	AA	AA	AA	AA	AA	AB	AA	BB	AA	AA	AA	AA	AA	AA	AA	AA	AA	AA	AA	AA	AA	AA	AA	AA
Bn-A03-p18886205	AB	BB	BB	BB	BB	BB	BB	BB	NC	BB	BB	BB	NC	BB	BB	BB	NC	BB	BB	BB	NC	BB	BB	BB	BB	BB	AA	BB	BB	BB	AA	BB	BB	BB	BB	NC	BB	BB	NC	BB	BB	BB	NC	BB	BB	BB	NC	BB	BB
Bn-A03-p18899284	AB	AA	AA	AA	AA	AA	AA	AA	AA	AA	AA	AA	AA	AA	AA	AA	AA	AA	AA	AA	AA	AA	AA	AA	AA	AA	AA	AA	AA	AA	AA	AA	BB	AA	AA	AA	AA	AA	AA	AA	AA	AA	AA	AA	AA	AA	AA	AA	AA
Bn-A03-p1899032	BB	BB	BB	BB	BB	BB	BB	BB	BB	BB	BB	BB	BB	BB	BB	BB	BB	BB	BB	BB	BB	BB	BB	BB	BB	BB	BB	BB	BB	BB	BB	BB	AA	BB	BB	BB	BB	BB	BB	BB	BB	BB	BB	BB	BB	BB	BB	BB	BB
Bn-A03-p19065774	BB	BB	BB	BB	BB	BB	BB	BB	BB	BB	BB	BB	BB	BB	BB	BB	BB	BB	BB	BB	BB	BB	BB	BB	BB	BB	BB	BB	BB	BB	AA	BB	BB	BB	BB	BB	BB	BB	BB	BB	BB	BB	BB	BB	BB	BB	BB	BB	BB
Bn-A03-p19132431	AA	AA	AA	AA	AA	AA	AA	AA	AA	AA	AA	AA	AA	AA	AA	AA	AA	AA	AA	AA	AA	AA	AA	AA	AA	AA	AA	AA	AA	AA	AA	AA	AA	AA	AA	AA	AA	AA	AA	AA	AA	AA	AA	AA	AA	AA	AA	AA	AA
Bn-A03-p19198939	BB	BB	BB	BB	BB	BB	BB	BB	AA	BB	BB	BB	AA	BB	BB	BB	AA	AB	BB	BB	BB	BB	BB	BB	BB	BB	BB	BB	BB	BB	BB	BB	AA	BB	BB	AB	BB	BB	BB	BB	BB	BB	AA	BB	BB	BB	AA	BB	AB
Bn-A03-p19210113	AA	AA	AA	AA	AA	AA	AA	AA	BB	AA	AA	AA	BB	AA	AA	AA	BB	AB	AA	AA	AA	AA	AA	AA	AA	AA	AA	AA	AA	AA	AA	AA	BB	AA	AA	NC	AA	AA	AA	AA	AA	AA	BB	AA	AA	AA	BB	AA	AB
Bn-A03-p19243266	AA	AA	AA	AA	AA	AA	AA	AA	BB	AA	AA	AA	BB	AA	AA	AA	BB	AB	AA	AA	AA	AA	AA	AA	AA	AA	AA	AA	AA	AA	BB	AA	BB	AA	AA	NC	AA	AA	AA	AA	AA	AA	BB	AA	AA	AA	BB	AA	AB
Bn-A03-p19252196	AA	AA	AA	AA	AA	AA	AA	AA	BB	AA	AA	AA	BB	AA	AA	AA	BB	AB	AA	AA	AA	AA	AA	AA	AA	AA	AA	AA	AA	AA	AA	AA	BB	AA	AA	NC	AA	AA	AA	AA	AA	AA	BB	AA	AA	AA	BB	AA	AB
Bn-A03-p19254792	AA	AA	AA	AA	AA	AA	AA	AA	BB	AA	AA	AA	BB	AA	AA	AA	BB	AB	AA	AA	AA	AA	AA	AA	AA	AA	AA	AA	AA	AA	AA	AA	BB	AA	AA	AB	AA	AA	AA	AA	AA	AA	BB	AA	AA	AA	BB	AA	AB
Bn-A03-p1926809	BB	AA	AA	AA	AA	AA	AA	AA	AB	AA	AA	AA	AB	AA	AA	AA	AB	AB	AA	AA	BB	AB	AA	AA	AB	AA	BB	AA	AA	AA	AB	AA	BB	AA	AA	BB	AA	AA	BB	AA	AB	AB	AB	AA	AA	AA	BB	AA	AB
Bn-A03-p19375820	NC	AA	AA	AA	AA	AA	AA	AA	AA	AA	AA	AA	AA	AA	AA	AA	AA	AA	AA	AA	AA	AA	AA	AA	AA	AA	AA	AA	AA	AA	BB	AA	BB	AA	AA	AA	AA	AA	AA	AA	AA	AA	AA	AA	AA	AA	AA	AA	AA
Bn-A03-p19441544	AA	AA	AA	AA	AA	AA	AA	AA	BB	AA	AA	AA	BB	AA	AA	AA	BB	AB	AA	AA	AA	AA	AA	AA	AA	AA	AA	AA	AA	AA	BB	AA	BB	AA	AA	AB	AA	AA	AA	AA	AA	AA	BB	AA	AA	AA	BB	AA	AB
Bn-A03-p19441620	AA	AA	AA	AA	AA	AA	AA	AA	BB	AA	AA	AA	BB	AA	AA	AA	BB	AB	AA	AA	AA	AA	AA	AA	AA	AA	AA	AA	AA	AA	AA	AA	BB	AA	AA	AB	AA	AA	AA	AA	AA	AA	BB	AA	AA	AA	BB	AA	AB
Bn-A03-p19462036	BB	NC	NC	NC	NC	NC	NC	NC	BB	NC	NC	NC	BB	NC	NC	NC	BB	BB	NC	NC	NC	NC	NC	NC	NC	NC	NC	NC	NC	NC	BB	NC	BB	NC	NC	BB	NC	NC	NC	NC	NC	NC	BB	NC	NC	NC	BB	NC	BB
Bn-A03-p19510486	AA	AA	AA	AA	AA	AA	AA	AA	BB	AA	AA	AA	BB	AA	AA	AA	BB	AB	AA	AA	AA	AA	AA	AA	AA	AA	AA	AA	AA	AA	BB	AA	BB	AA	AA	AB	AA	AA	AA	AA	AA	AA	BB	AA	AA	AA	BB	AA	AB
Bn-A03-p19526788	BB	BB	BB	BB	BB	BB	BB	BB	BB	BB	BB	BB	BB	BB	BB	BB	BB	BB	BB	BB	BB	BB	BB	BB	BB	BB	BB	BB	BB	BB	BB	BB	BB	BB	BB	BB	BB	BB	BB	BB	BB	BB	BB	BB	BB	BB	BB	BB	BB
Bn-A03-p1954639	AB	BB	BB	BB	BB	BB	BB	BB	AB	BB	BB	BB	AB	BB	BB	BB	AB	AB	BB	BB	AB	AB	BB	BB	AB	BB	AB	BB	BB	BB	BB	BB	AA	BB	BB	BB	BB	BB	AA	BB	AB	AB	AB	BB	BB	BB	AA	BB	AB
Bn-A03-p19564333	AA	AA	AA	AA	AA	AA	AA	AA	AA	AA	AA	AA	AA	AA	AA	AA	AA	AA	AA	AA	AA	AA	AA	AA	AA	AA	AA	AA	AA	AA	BB	AA	AA	AA	AA	AA	AA	AA	AA	AA	AA	AA	AA	AA	AA	AA	AA	AA	AA
Bn-A03-p1959964	BB	BB	BB	BB	BB	BB	BB	BB	AB	BB	BB	BB	AB	BB	BB	BB	AB	AB	BB	BB	BB	BB	BB	BB	BB	BB	BB	BB	BB	BB	BB	BB	BB	BB	BB	BB	BB	BB	BB	BB	BB	BB	AB	BB	BB	BB	BB	BB	BB
Bn-A03-p1960313	BB	BB	BB	BB	BB	BB	BB	BB	AB	BB	BB	BB	AB	BB	BB	BB	AB	AB	BB	BB	BB	BB	BB	BB	BB	BB	BB	BB	BB	BB	BB	BB	BB	BB	BB	BB	BB	BB	BB	BB	BB	BB	AB	BB	BB	BB	BB	BB	BB
Bn-A03-p19776651	AA	AA	AA	AA	AA	AA	AA	AA	AA	AA	AA	AA	AA	AA	AA	AA	AA	AA	AA	AA	AA	AA	AA	AA	AA	AA	AA	AA	AA	AA	NC	AA	AA	AA	AA	AA	AA	AA	AA	AA	AA	AA	AA	AA	AA	AA	AA	AA	AA
Bn-A03-p19793770	BB	BB	BB	BB	BB	BB	BB	BB	BB	BB	BB	BB	BB	BB	BB	BB	BB	BB	BB	BB	BB	BB	BB	BB	BB	BB	BB	BB	BB	BB	AA	BB	BB	BB	BB	BB	BB	BB	BB	BB	BB	BB	BB	BB	BB	BB	BB	BB	BB
Bn-A03-p19796541	AA	AA	AA	AA	AA	AA	AA	AA	AA	AA	AA	AA	AA	AA	AA	AA	AA	AA	AA	AA	AA	AA	AA	AA	AA	AA	AA	AA	AA	AA	BB	AA	AA	AA	AA	AA	AA	AA	AA	AA	AA	AA	AA	AA	AA	AA	AA	AA	AA
Bn-A03-p19832980	AA	AA	AA	AA	AA	AA	AA	AA	BB	AA	AA	AA	BB	AA	AA	AA	BB	AB	AA	AA	AA	AA	AA	AA	AA	AA	AA	AA	AA	AA	BB	AA	BB	AA	AA	AB	AB	AB	AA	AA	AA	AA	BB	AA	AA	AA	BB	AA	AB
Bn-A03-p19851089	AA	AA	AA	AA	AA	AA	AA	AA	BB	AA	AA	AA	BB	AA	AA	AA	BB	AB	AA	AA	AA	AA	AA	AA	AA	AA	AA	AA	AA	AA	BB	AA	BB	AA	AA	NC	AB	AB	AA	AA	AA	AA	BB	AA	AA	AA	BB	AA	AB
Bn-A03-p198822	AB	NC	NC	NC	NC	NC	NC	NC	BB	NC	NC	NC	BB	NC	NC	NC	BB	BB	NC	NC	AB	AB	NC	NC	AB	NC	AA	NC	NC	NC	AA	NC	BB	NC	NC	AA	AA	AA	NC	NC	NC	NC	BB	NC	NC	NC	NC	NC	NC
Bn-A03-p19928269	BB	BB	BB	BB	BB	BB	BB	BB	AA	BB	BB	BB	AA	BB	BB	BB	AA	AB	BB	BB	BB	BB	BB	BB	BB	BB	BB	BB	BB	BB	AB	BB	AA	BB	BB	AB	BB	BB	BB	BB	BB	BB	AA	BB	BB	BB	AA	BB	AB
Bn-A03-p19942172	BB	BB	BB	BB	BB	BB	BB	BB	AA	BB	BB	BB	AA	BB	BB	BB	AA	AB	BB	BB	BB	BB	BB	BB	BB	BB	BB	BB	BB	BB	AA	BB	AA	BB	BB	AB	AB	AB	BB	BB	BB	BB	AA	BB	BB	BB	AA	BB	AB
Bn-A03-p19973423	AB	AB	AB	AB	AB	AB	AB	AB	AA	AB	AB	AB	AA	AB	AB	AB	AA	AB	AB	AB	AB	AB	AB	AB	AB	AB	AB	AB	AB	AB	AA	AB	AA	AB	AB	AB	AB	NC	AB	AB	AB	AB	AA	AB	AB	AB	AA	AB	AB
Bn-A03-p20000930	AA	AA	AA	AA	AA	AA	AA	AA	BB	AA	AA	AA	BB	AA	AA	AA	BB	AB	AA	AA	AA	AA	AA	AA	AA	AA	AA	AA	AA	AA	AB	AA	BB	AA	AA	NC	AA	AA	AA	AA	AA	AA	BB	AA	AA	AA	BB	AA	AB
Bn-A03-p20025367	BB	BB	BB	BB	BB	BB	BB	BB	AA	BB	BB	BB	AA	BB	BB	BB	AA	AB	BB	BB	BB	BB	BB	BB	BB	BB	BB	BB	BB	BB	BB	BB	AA	BB	BB	AB	BB	BB	BB	BB	BB	BB	AA	BB	BB	BB	AA	BB	AB
Bn-A03-p20033408	BB	BB	BB	BB	BB	BB	BB	BB	AA	BB	BB	BB	AA	BB	BB	BB	AA	AB	BB	BB	BB	BB	BB	BB	BB	BB	BB	BB	BB	BB	BB	BB	AA	BB	BB	AB	BB	BB	BB	BB	BB	BB	AA	BB	BB	BB	AA	BB	AB
Bn-A03-p20080800	BB	BB	BB	BB	BB	BB	BB	BB	AA	BB	BB	BB	AA	BB	BB	BB	AA	AB	BB	BB	BB	BB	BB	BB	BB	BB	BB	BB	BB	BB	NC	BB	AA	BB	BB	NC	BB	BB	BB	BB	BB	BB	AA	BB	BB	BB	AA	BB	AB
Bn-A03-p20150479	AA	AA	AA	AA	AA	AA	AA	AA	BB	AA	AA	AA	BB	AA	AA	AA	BB	AB	AA	AA	AA	AA	AA	AA	AA	AA	AA	AA	AA	AA	NC	AA	BB	AA	AA	AB	AA	AA	AA	AA	AA	AA	BB	AA	AA	AA	BB	AA	AB
Bn-A03-p20151244	BB	BB	BB	BB	BB	BB	BB	BB	AA	BB	BB	BB	AA	BB	BB	BB	AA	AB	BB	BB	BB	BB	BB	BB	BB	BB	BB	BB	BB	BB	NC	BB	AA	BB	BB	AB	BB	BB	BB	BB	BB	BB	AA	BB	BB	BB	AA	BB	AB
Bn-A03-p203000	AB	BB	BB	BB	BB	BB	BB	BB	AB	BB	BB	BB	AA	BB	BB	BB	AB	AB	BB	BB	AB	AB	BB	BB	AB	BB	BB	BB	BB	BB	BB	BB	AA	BB	BB	BB	BB	BB	BB	BB	BB	BB	AB	BB	BB	BB	BB	BB	BB
Bn-A03-p20350690	AA	AA	AA	AA	AA	AA	AA	AA	AA	AA	AA	AA	AA	AA	AA	AA	AA	AA	AA	AA	AA	AA	AA	AA	AA	AA	AA	AA	AA	AA	NC	AA	AA	AA	AA	AA	AA	AA	AA	AA	AA	AA	AA	AA	AA	AA	AA	AA	AA
Bn-A03-p20361721	BB	BB	BB	BB	BB	BB	BB	BB	BB	BB	BB	BB	BB	BB	BB	BB	BB	BB	BB	BB	BB	BB	BB	BB	BB	BB	BB	BB	BB	BB	BB	BB	BB	BB	BB	BB	BB	BB	BB	BB	BB	BB	BB	BB	BB	BB	BB	BB	BB
Bn-A03-p20369521	AA	AA	AA	AA	AA	AA	AA	AA	AA	AA	AA	AA	AA	AA	AA	AA	AA	AA	AA	AA	AA	AA	AA	AA	AA	AA	AA	AA	AA	AA	AA	AA	AA	AA	AA	AA	AA	AA	AA	AA	AA	AA	AA	AA	AA	AA	AA	AA	AA
Bn-A03-p20395531	AA	AA	AA	AA	AA	AA	AA	AA	AA	AA	AA	AA	AA	AA	AA	AA	AA	AA	AA	AA	AA	AA	AA	AA	AA	AA	AA	AA	AA	AA	AA	AA	AA	AA	AA	AA	AA	AA	AA	AA	AA	AA	AA	AA	AA	AA	AA	AA	AA
Bn-A03-p20395584	AA	AA	AA	AA	AA	AA	AA	AA	AA	AA	AA	AA	AA	AA	AA	AA	AA	AA	AA	AA	AA	AA	AA	AA	AA	AA	AA	AA	AA	AA	AA	AA	AA	AA	AA	AA	AA	AA	AA	AA	AA	AA	AA	AA	AA	AA	AA	AA	AA
Bn-A03-p20398340	BB	BB	BB	BB	BB	BB	BB	BB	BB	BB	BB	BB	BB	BB	BB	BB	BB	BB	BB	BB	BB	BB	BB	BB	BB	BB	BB	BB	BB	BB	AA	BB	BB	BB	BB	BB	BB	BB	BB	BB	BB	BB	BB	BB	BB	BB	BB	BB	BB
Bn-A03-p20495253	BB	BB	BB	BB	BB	BB	BB	BB	BB	BB	BB	BB	BB	BB	BB	BB	BB	BB	BB	BB	BB	BB	BB	BB	BB	BB	BB	BB	BB	BB	AA	BB	BB	BB	BB	BB	BB	BB	BB	BB	BB	BB	BB	BB	BB	BB	BB	BB	BB
Bn-A03-p20523585	BB	BB	BB	BB	BB	BB	BB	BB	BB	BB	BB	BB	BB	BB	BB	BB	BB	BB	BB	BB	BB	BB	BB	BB	BB	BB	BB	BB	BB	BB	BB	BB	BB	BB	BB	BB	BB	BB	BB	BB	BB	BB	BB	BB	BB	BB	BB	BB	BB
Bn-A03-p2054412	AB	NC	NC	NC	NC	NC	NC	NC	AB	NC	NC	NC	AB	NC	NC	NC	AB	AB	NC	NC	AB	AB	NC	NC	AB	NC	AB	NC	NC	NC	BB	NC	NC	NC	NC	BB	NC	NC	BB	NC	BB	BB	AB	NC	NC	NC	BB	NC	BB
Bn-A03-p20627333	BB	BB	BB	BB	BB	BB	BB	BB	BB	BB	BB	BB	BB	BB	BB	BB	BB	BB	BB	BB	BB	BB	BB	BB	BB	BB	BB	BB	BB	BB	AA	BB	BB	BB	BB	BB	BB	BB	BB	BB	BB	BB	BB	BB	BB	BB	BB	BB	BB
Bn-A03-p20662048	BB	BB	BB	BB	BB	BB	BB	BB	BB	BB	BB	BB	BB	BB	BB	BB	BB	BB	BB	BB	BB	BB	BB	BB	BB	BB	BB	BB	BB	BB	AA	BB	BB	BB	BB	BB	BB	BB	BB	BB	BB	BB	BB	BB	BB	BB	BB	BB	BB
Bn-A03-p20670561	AA	AA	AA	AA	AA	AA	AA	AA	AA	AA	AA	AA	AA	AA	AA	AA	AA	AA	AA	AA	AA	AA	AA	AA	AA	AA	AA	AA	AA	AA	BB	AA	AA	AA	AA	AA	AA	AA	AA	AA	AA	AA	AA	AA	AA	AA	AA	AA	AA
Bn-A03-p2074890	BB	BB	BB	BB	BB	BB	BB	BB	NC	BB	BB	BB	AB	BB	BB	BB	AB	AB	BB	BB	BB	BB	BB	BB	BB	BB	BB	BB	BB	BB	BB	BB	BB	BB	BB	BB	BB	BB	BB	BB	BB	BB	AB	BB	BB	BB	AA	BB	AB
Bn-A03-p20786060	BB	BB	BB	BB	BB	BB	BB	BB	AA	BB	BB	BB	AA	BB	BB	BB	AA	AB	BB	BB	BB	BB	BB	BB	BB	BB	BB	BB	BB	BB	BB	BB	AA	BB	BB	AB	BB	BB	BB	BB	BB	BB	AA	BB	BB	BB	AA	BB	AB
Bn-A03-p21225846	AA	AA	AA	AA	AA	AA	AA	AA	AA	AA	AA	AA	AA	AA	AA	AA	AA	AA	AA	AA	AA	AA	AA	AA	AA	AA	AA	AA	AA	AA	AA	AA	AA	AA	AA	AA	AA	AA	AA	AA	AA	AA	AA	AA	AA	AA	AA	AA	AA
Bn-A03-p21238466	AB	AA	AA	AA	AA	AA	AA	AA	AA	AA	AA	AA	AA	AA	AA	AA	AA	AA	AA	AA	AA	AA	AA	AA	AA	AA	AA	AA	AA	AA	AA	AA	AA	AA	AA	AA	AA	AA	AA	AA	AA	AA	AA	AA	AA	AA	AA	AA	AA
Bn-A03-p21292773	AA	AA	AA	AA	AA	AA	AA	AA	AA	AA	AA	AA	AA	AA	AA	AA	AA	AA	AA	AA	AA	AA	AA	AA	AA	AA	AA	AA	AA	AA	BB	AA	AA	AA	AA	AA	AA	AA	AA	AA	AA	AA	AA	AA	AA	AA	AA	AA	AA
Bn-A03-p21329715	AA	AA	AA	AA	AA	AA	AA	AA	AA	AA	AA	AA	AA	AA	AA	AA	AA	AA	AA	AA	AA	AA	AA	AA	AA	AA	AA	AA	AA	AA	AA	AA	AA	AA	AA	AA	AA	AA	AA	AA	AA	AA	AA	AA	AA	AA	AA	AA	AA
Bn-A03-p21428952	BB	BB	BB	BB	BB	BB	BB	BB	BB	BB	BB	BB	BB	BB	BB	BB	BB	BB	BB	BB	BB	BB	BB	BB	BB	BB	BB	BB	BB	BB	AA	BB	BB	BB	BB	BB	BB	BB	BB	BB	BB	BB	BB	BB	BB	BB	BB	BB	BB
Bn-A03-p21478889	NC	AA	AA	AA	AA	AA	AA	AA	AA	AA	AA	AA	AA	AA	AA	AA	AA	AA	AA	AA	AA	AA	AA	AA	AA	AA	AA	AA	AA	AA	BB	AA	AA	AA	AA	AA	AA	AA	AA	AA	AA	AA	AA	AA	AA	AA	AA	AA	AA
Bn-A03-p21536745	AA	AA	AA	AA	AA	AA	AA	AA	AA	AA	AA	AA	AA	AA	AA	AA	AA	AA	AA	AA	AA	AA	AA	AA	AA	AA	AA	AA	AA	AA	AA	AA	AA	AA	AA	AA	AA	AA	AA	AA	AA	AA	AA	AA	AA	AA	AA	AA	AA
Bn-A03-p21570061	AB	AA	AA	AA	AA	AA	AA	AA	AA	AA	AA	AA	AA	AA	AA	AA	AA	AA	AA	AA	AA	AA	AA	AA	AA	AA	AA	AA	AA	AA	AA	AA	AA	AA	AA	AA	AA	AA	AA	AA	AA	AA	AA	AA	AA	AA	AA	AA	AA
Bn-A03-p21615990	AB	AA	AA	AA	AA	AA	AA	AA	AA	AA	AA	AA	AA	AA	AA	AA	AA	AA	AA	AA	AA	AA	AA	AA	AA	AA	AA	AA	AA	AA	AA	AA	AA	AA	AA	AA	AA	AA	AA	AA	AA	AA	AA	AA	AA	AA	AA	AA	AA
Bn-A03-p21660490	AA	AA	AA	AA	AA	AA	AA	AA	AA	AA	AA	AA	AA	AA	AA	AA	AA	AA	AA	AA	AA	AA	AA	AA	AA	AA	AA	AA	AA	AA	BB	AA	AA	AA	AA	AA	AA	AA	AA	AA	AA	AA	AA	AA	AA	AA	AA	AA	AA
Bn-A03-p21666983	BB	BB	BB	BB	BB	BB	BB	BB	BB	BB	BB	BB	BB	BB	BB	BB	BB	BB	BB	BB	BB	BB	BB	BB	BB	BB	BB	BB	BB	BB	AA	BB	BB	BB	BB	BB	BB	BB	BB	BB	BB	BB	BB	BB	BB	BB	BB	BB	BB
Bn-A03-p2171944	BB	AA	AA	AA	AA	AA	AA	AA	AB	AA	AA	AA	AB	AA	AA	AA	AB	AB	AA	AA	BB	AB	AA	AA	AB	AA	BB	AA	AA	AA	AA	AA	AA	AA	AA	BB	AB	AB	BB	AA	AB	AB	AB	AA	AA	AA	AA	AA	AA
Bn-A03-p21787407	BB	BB	BB	BB	BB	BB	BB	BB	BB	BB	BB	BB	BB	BB	BB	BB	BB	BB	BB	BB	BB	BB	BB	BB	BB	BB	BB	BB	BB	BB	AB	BB	BB	BB	BB	BB	BB	BB	BB	BB	BB	BB	BB	BB	BB	BB	BB	BB	BB
Bn-A03-p21813117	AA	AA	AA	AA	AA	AA	AA	AA	AA	AA	AA	AA	AA	AA	AA	AA	AA	AA	AA	AA	AA	AA	AA	AA	AA	AA	AA	AA	AA	AA	BB	AA	AA	AA	AA	AA	AA	AA	AA	AA	AA	AA	AA	AA	AA	AA	AA	AA	AA
Bn-A03-p21830330	BB	BB	BB	BB	BB	BB	BB	BB	BB	BB	BB	BB	BB	BB	BB	BB	BB	BB	BB	BB	BB	BB	BB	BB	BB	BB	BB	BB	BB	BB	BB	BB	BB	BB	BB	BB	BB	BB	BB	BB	BB	BB	BB	BB	BB	BB	BB	BB	BB
Bn-A03-p21862988	BB	BB	BB	BB	BB	BB	BB	BB	BB	BB	BB	BB	BB	BB	BB	BB	BB	BB	BB	BB	BB	BB	BB	BB	BB	BB	BB	BB	BB	BB	BB	BB	BB	BB	BB	BB	BB	BB	BB	BB	BB	BB	BB	BB	BB	BB	BB	BB	BB
Bn-A03-p2190638	AA	AA	AA	AA	AA	AA	AA	AA	AB	AA	AA	AA	AB	AA	AA	AA	AB	AB	AA	AA	AA	AA	AA	AA	AA	AA	AA	AA	AA	AA	AA	AA	AA	AA	AA	AA	AA	AA	AA	AA	AA	AA	AB	AA	AA	AA	BB	AA	AB
Bn-A03-p21907151	AB	BB	BB	BB	BB	BB	BB	BB	BB	BB	BB	BB	BB	BB	BB	BB	BB	BB	BB	BB	BB	BB	BB	BB	BB	BB	BB	BB	BB	BB	AA	BB	BB	BB	BB	BB	BB	BB	BB	BB	BB	BB	BB	BB	BB	BB	BB	BB	BB
Bn-A03-p21937030	BB	BB	BB	BB	BB	BB	BB	BB	BB	BB	BB	BB	BB	BB	BB	BB	BB	BB	BB	BB	BB	BB	BB	BB	BB	BB	BB	BB	BB	BB	BB	BB	BB	BB	BB	BB	BB	BB	BB	BB	BB	BB	BB	BB	BB	BB	BB	BB	BB
Bn-A03-p221207	AB	AA	AA	AA	AA	AA	AA	AA	AB	AA	AA	AA	BB	AA	AA	AA	AB	NC	AA	AA	BB	AB	AA	AA	AB	AA	NC	AA	AA	AA	AA	AA	BB	AA	AA	NC	AA	AA	AA	AA	AA	AA	AB	AA	AA	AA	AA	AA	AA
Bn-A03-p22125583	BB	BB	BB	BB	BB	BB	BB	BB	BB	BB	BB	BB	BB	BB	BB	BB	BB	BB	BB	BB	AA	BB	BB	BB	NC	BB	BB	BB	BB	BB	BB	BB	BB	BB	BB	BB	BB	BB	AA	BB	BB	BB	BB	BB	BB	BB	BB	BB	BB
Bn-A03-p22132555	AA	AA	AA	AA	AA	AA	AA	AA	AA	AA	AA	AA	AA	AA	AA	AA	AA	AA	AA	AA	AA	AA	AA	AA	AA	AA	AA	AA	AA	AA	AA	AA	AA	AA	AA	AA	AA	AA	AA	AA	AA	AA	AA	AA	AA	AA	AA	AA	AA
Bn-A03-p22132662	AA	AA	AA	AA	AA	AA	AA	AA	AA	AA	AA	AA	AA	AA	AA	AA	AA	AA	AA	AA	AA	AA	AA	AA	AA	AA	AA	AA	AA	AA	AA	AA	AA	AA	AA	AA	AA	AA	AA	AA	AA	AA	AA	AA	AA	AA	AA	AA	AA
Bn-A03-p22145945	AB	BB	BB	BB	BB	BB	BB	BB	BB	BB	BB	BB	BB	BB	BB	BB	BB	BB	BB	BB	AA	AB	BB	BB	AB	BB	NC	BB	BB	BB	AA	BB	BB	BB	BB	AB	BB	BB	AA	BB	AB	AB	BB	BB	BB	BB	BB	BB	BB
Bn-A03-p22149000	AB	AA	AA	AA	AA	AA	AA	AA	AA	AA	AA	AA	AA	AA	AA	AA	AA	AA	AA	AA	BB	AB	AA	AA	AB	AA	AB	AA	AA	AA	AB	AA	AA	AA	AA	AB	AA	AA	BB	AA	AB	AB	AA	AA	AA	AA	AA	AA	AA
Bn-A03-p22237846	AB	BB	BB	BB	BB	BB	BB	BB	BB	BB	BB	BB	BB	BB	BB	BB	BB	BB	BB	BB	AA	AB	BB	BB	AB	BB	NC	BB	BB	BB	AA	BB	BB	BB	BB	AB	BB	BB	AA	BB	AB	AB	BB	BB	BB	BB	BB	BB	BB
Bn-A03-p22238801	AB	AA	AA	AA	AA	AA	AA	AA	AA	AA	AA	AA	AA	AA	AA	AA	AA	AA	AA	AA	BB	AB	AA	AA	AB	AA	NC	AA	AA	AA	BB	AA	AA	AA	AA	AB	AA	AA	BB	AA	AB	AB	AA	AA	AA	AA	AA	AA	AA
Bn-A03-p22299476	AB	BB	BB	BB	BB	BB	BB	BB	AA	BB	BB	BB	AA	BB	BB	BB	AA	AB	BB	BB	BB	BB	BB	BB	BB	BB	AB	BB	BB	BB	BB	BB	AA	BB	BB	AB	BB	BB	BB	BB	BB	BB	AA	BB	BB	BB	AA	BB	AB
Bn-A03-p22378361	AB	AA	AA	AA	AA	AA	AA	AA	BB	AA	AA	AA	BB	AA	AA	AA	BB	AB	AA	AA	BB	AB	AA	AA	AB	AA	AB	AA	AA	AA	BB	AA	BB	AA	AA	BB	AA	AA	BB	AA	AB	AB	BB	AA	AA	AA	BB	AA	AB
Bn-A03-p22582234	BB	BB	BB	BB	BB	BB	BB	BB	BB	BB	BB	BB	BB	BB	BB	BB	BB	BB	BB	BB	BB	BB	BB	BB	BB	BB	BB	BB	BB	BB	NC	BB	BB	BB	BB	BB	BB	BB	BB	BB	BB	BB	BB	BB	BB	BB	BB	BB	BB
Bn-A03-p22582673	BB	BB	BB	BB	BB	BB	BB	BB	BB	BB	BB	BB	BB	BB	BB	BB	BB	BB	BB	BB	BB	BB	BB	BB	BB	BB	BB	BB	BB	BB	NC	BB	BB	BB	BB	BB	BB	BB	BB	BB	BB	BB	BB	BB	BB	BB	BB	BB	BB
Bn-A03-p22590442	AA	AA	AA	AA	AA	AA	AA	AA	BB	AA	AA	AA	BB	AA	AA	AA	BB	AB	AA	AA	AA	AA	AA	AA	AA	AA	AA	AA	AA	AA	AA	AA	BB	AA	AA	AB	AB	AB	AA	AA	AA	AA	BB	AA	AA	AA	BB	AA	AB
Bn-A03-p22628435	AA	AA	AA	AA	AA	AA	AA	AA	AB	AA	AA	AA	BB	AA	AA	AA	AB	AB	AA	AA	AA	AA	AA	AA	AA	AA	AA	AA	AA	AA	AB	AA	BB	AA	AA	NC	AB	AB	AA	AA	AA	AA	AB	AA	AA	AA	BB	AA	AB
Bn-A03-p22630782	NC	AA	AA	AA	AA	AA	AA	AA	AA	AA	AA	AA	AA	AA	AA	AA	AA	AA	AA	AA	AA	AA	AA	AA	AA	AA	NC	AA	AA	AA	AA	AA	AA	AA	AA	AA	AA	AA	AA	AA	AA	AA	AA	AA	AA	AA	AA	AA	AA
Bn-A03-p22643433	AB	BB	BB	BB	BB	BB	BB	BB	BB	BB	BB	BB	BB	BB	BB	BB	BB	BB	BB	BB	BB	BB	BB	BB	BB	BB	AB	BB	BB	BB	BB	BB	BB	BB	BB	BB	BB	BB	BB	BB	BB	BB	BB	BB	BB	BB	BB	BB	BB
Bn-A03-p22679507	NC	BB	BB	BB	BB	BB	BB	BB	BB	BB	BB	BB	BB	BB	BB	BB	BB	BB	BB	BB	BB	BB	BB	BB	BB	BB	NC	BB	BB	BB	BB	BB	BB	BB	BB	BB	BB	BB	BB	BB	BB	BB	BB	BB	BB	BB	BB	BB	BB
Bn-A03-p22744766	BB	BB	BB	BB	BB	BB	BB	BB	BB	BB	BB	BB	BB	BB	BB	BB	BB	BB	BB	BB	BB	BB	BB	BB	BB	BB	BB	BB	BB	BB	AA	BB	BB	BB	BB	BB	AB	AB	BB	BB	BB	BB	BB	BB	BB	BB	BB	BB	BB
Bn-A03-p22752812	BB	NC	NC	NC	NC	NC	NC	NC	BB	NC	NC	NC	BB	NC	NC	NC	BB	BB	NC	NC	NC	NC	NC	NC	NC	NC	BB	NC	NC	NC	BB	NC	BB	NC	NC	BB	AA	AA	NC	NC	NC	NC	BB	NC	NC	NC	BB	NC	BB
Bn-A03-p22752871	AA	NC	NC	NC	NC	NC	NC	NC	AA	NC	NC	NC	AA	NC	NC	NC	AA	AA	NC	NC	NC	NC	NC	NC	NC	NC	AA	NC	NC	NC	BB	NC	AA	NC	NC	AA	BB	BB	NC	NC	NC	NC	AA	NC	NC	NC	AA	NC	AA
Bn-A03-p22820800	BB	BB	BB	BB	BB	BB	BB	BB	BB	BB	BB	BB	BB	BB	BB	BB	BB	BB	BB	BB	BB	BB	BB	BB	BB	BB	BB	BB	BB	BB	NC	BB	BB	BB	BB	BB	AB	AB	BB	BB	BB	BB	BB	BB	BB	BB	BB	BB	BB
Bn-A03-p22820867	AA	AA	AA	AA	AA	AA	AA	AA	AA	AA	AA	AA	AA	AA	AA	AA	AA	AA	AA	AA	AA	AA	AA	AA	AA	AA	AA	AA	AA	AA	NC	AA	AA	AA	AA	AA	AB	AB	AA	AA	AA	AA	AA	AA	AA	AA	AA	AA	AA
Bn-A03-p22820943	AA	AA	AA	AA	AA	AA	AA	AA	AA	AA	AA	AA	AA	AA	AA	AA	AA	AA	AA	AA	AA	AA	AA	AA	AA	AA	AA	AA	AA	AA	AA	AA	AA	AA	AA	AA	NC	AB	AA	AA	AA	AA	AA	AA	AA	AA	AA	AA	AA
Bn-A03-p22820996	BB	BB	BB	BB	BB	BB	BB	BB	BB	BB	BB	BB	BB	BB	BB	BB	BB	BB	BB	BB	BB	BB	BB	BB	BB	BB	BB	BB	BB	BB	BB	BB	BB	BB	BB	BB	AB	NC	BB	BB	BB	BB	BB	BB	BB	BB	BB	BB	BB
Bn-A03-p23020431	AA	AA	AA	AA	AA	AA	AA	AA	BB	AA	AA	AA	BB	AA	AA	AA	BB	AB	AA	AA	AA	AA	AA	AA	AA	AA	AA	AA	AA	AA	BB	AA	BB	AA	AA	NC	NC	AB	AA	AA	AA	AA	BB	AA	AA	AA	BB	AA	AB
Bn-A03-p23023607	NC	AA	AA	AA	AA	AA	AA	AA	BB	AA	AA	AA	BB	AA	AA	AA	BB	AB	AA	AA	AA	AA	AA	AA	AA	AA	AB	AA	AA	AA	BB	AA	BB	AA	AA	NC	NC	AB	AA	AA	AA	AA	BB	AA	AA	AA	BB	AA	AB
Bn-A03-p23025381	NC	AA	AA	AA	AA	AA	AA	AA	BB	AA	AA	AA	BB	AA	AA	AA	BB	AB	AA	AA	AA	AA	AA	AA	AA	AA	AB	AA	AA	AA	BB	AA	BB	AA	AA	NC	AB	AB	AA	AA	AA	AA	BB	AA	AA	AA	BB	AA	AB
Bn-A03-p23041853	AA	AA	AA	AA	AA	AA	AA	AA	BB	AA	AA	AA	BB	AA	AA	AA	BB	AB	AA	AA	AA	AA	AA	AA	AA	AA	AA	AA	AA	AA	AA	AA	BB	AA	AA	AB	AB	AB	AA	AA	AA	AA	BB	AA	AA	AA	BB	AA	AB
Bn-A03-p23046592	AB	BB	BB	BB	BB	BB	BB	BB	BB	BB	BB	BB	BB	BB	BB	BB	BB	BB	BB	BB	BB	BB	BB	BB	BB	BB	AB	BB	BB	BB	BB	BB	BB	BB	BB	BB	BB	BB	BB	BB	BB	BB	BB	BB	BB	BB	BB	BB	BB
Bn-A03-p23065216	BB	BB	BB	BB	BB	BB	BB	BB	BB	BB	BB	BB	BB	BB	BB	BB	BB	BB	BB	BB	BB	BB	BB	BB	BB	BB	BB	BB	BB	BB	BB	BB	BB	BB	BB	BB	BB	BB	BB	BB	BB	BB	BB	BB	BB	BB	BB	BB	BB
Bn-A03-p23077236	BB	NC	NC	NC	NC	NC	NC	NC	AA	NC	NC	NC	AA	NC	NC	NC	AA	AA	NC	NC	NC	NC	NC	NC	NC	NC	BB	NC	NC	NC	AA	NC	AA	NC	NC	AA	AA	AA	NC	NC	NC	NC	AA	NC	NC	NC	AA	NC	AA
Bn-A03-p23123050	AB	BB	BB	BB	BB	BB	BB	BB	BB	BB	BB	BB	BB	BB	BB	BB	BB	BB	BB	BB	BB	BB	BB	BB	BB	BB	AB	BB	BB	BB	BB	BB	BB	BB	BB	BB	BB	BB	BB	BB	BB	BB	BB	BB	BB	BB	BB	BB	BB
Bn-A03-p23130971	AB	BB	BB	BB	BB	BB	BB	BB	BB	BB	BB	BB	BB	BB	BB	BB	BB	BB	BB	BB	BB	BB	BB	BB	BB	BB	AB	BB	BB	BB	BB	BB	BB	BB	BB	BB	BB	BB	BB	BB	BB	BB	BB	BB	BB	BB	BB	BB	BB
Bn-A03-p23156409	BB	BB	BB	BB	BB	BB	BB	BB	AA	BB	BB	BB	AA	BB	BB	BB	AA	AB	BB	BB	BB	BB	BB	BB	BB	BB	BB	BB	BB	BB	AA	BB	AA	BB	BB	NC	AB	AB	BB	BB	BB	BB	AA	BB	BB	BB	AA	BB	AB
Bn-A03-p23156512	BB	BB	BB	BB	BB	BB	BB	BB	AA	BB	BB	BB	AA	BB	BB	BB	AA	AA	BB	BB	BB	BB	BB	BB	BB	BB	BB	BB	BB	BB	AA	BB	AA	BB	BB	NC	AA	AA	BB	BB	BB	BB	AA	BB	BB	BB	AA	BB	AA
Bn-A03-p23218296	NC	BB	BB	BB	BB	BB	BB	BB	BB	BB	BB	BB	BB	BB	BB	BB	BB	BB	BB	BB	BB	BB	BB	BB	BB	BB	AB	BB	BB	BB	BB	BB	BB	BB	BB	BB	BB	BB	BB	BB	BB	BB	BB	BB	BB	BB	BB	BB	BB
Bn-A03-p23240923	BB	BB	BB	BB	BB	BB	BB	BB	BB	BB	BB	BB	BB	BB	BB	BB	BB	BB	BB	BB	BB	BB	BB	BB	BB	BB	BB	BB	BB	BB	NC	BB	BB	BB	BB	BB	BB	BB	BB	BB	BB	BB	BB	BB	BB	BB	BB	BB	BB
Bn-A03-p23485055	BB	BB	BB	BB	BB	BB	BB	BB	BB	BB	BB	BB	BB	BB	BB	BB	BB	BB	BB	BB	BB	BB	BB	BB	BB	BB	BB	BB	BB	BB	AA	BB	BB	BB	BB	BB	BB	BB	BB	BB	BB	BB	BB	BB	BB	BB	BB	BB	BB
Bn-A03-p235039	AB	BB	BB	BB	BB	BB	BB	BB	BB	BB	BB	BB	BB	BB	BB	BB	BB	BB	BB	BB	AB	AB	BB	BB	AB	BB	AA	BB	BB	BB	AA	BB	AA	BB	BB	AA	AB	AB	BB	BB	BB	BB	BB	BB	BB	BB	BB	BB	BB
Bn-A03-p23522509	AA	AA	AA	AA	AA	AA	AA	AA	AA	AA	AA	AA	AA	AA	AA	AA	AA	AA	AA	AA	AA	AA	AA	AA	AA	AA	AA	AA	AA	AA	BB	AA	AA	AA	AA	AA	AA	AA	AA	AA	AA	AA	AA	AA	AA	AA	AA	AA	AA
Bn-A03-p23526756	BB	BB	BB	BB	BB	BB	BB	BB	BB	BB	BB	BB	BB	BB	BB	BB	BB	BB	BB	BB	BB	BB	BB	BB	BB	BB	BB	BB	BB	BB	AA	BB	BB	BB	BB	BB	BB	BB	BB	BB	BB	BB	BB	BB	BB	BB	BB	BB	BB
Bn-A03-p23528989	BB	BB	BB	BB	BB	BB	BB	BB	BB	BB	BB	BB	BB	BB	BB	BB	BB	BB	BB	BB	BB	BB	BB	BB	BB	BB	BB	BB	BB	BB	AB	BB	BB	BB	BB	BB	BB	BB	BB	BB	BB	BB	BB	BB	BB	BB	BB	BB	BB
Bn-A03-p23529225	AA	AA	AA	AA	AA	AA	AA	AA	AA	AA	AA	AA	AA	AA	AA	AA	AA	AA	AA	AA	AA	AA	AA	AA	AA	AA	AA	AA	AA	AA	AA	AA	AA	AA	AA	AA	AA	AA	AA	AA	AA	AA	AA	AA	AA	AA	AA	AA	AA
Bn-A03-p23552464	AA	AA	AA	AA	AA	AA	AA	AA	AA	AA	AA	AA	AA	AA	AA	AA	AA	AA	AA	AA	AA	AA	AA	AA	AA	AA	AA	AA	AA	AA	AA	AA	AA	AA	AA	AA	AA	AA	AA	AA	AA	AA	AA	AA	AA	AA	AA	AA	AA
Bn-A03-p23596892	BB	BB	BB	BB	BB	BB	BB	BB	BB	BB	BB	BB	BB	BB	BB	BB	BB	BB	BB	BB	BB	BB	BB	BB	BB	BB	BB	BB	BB	BB	AA	BB	BB	BB	BB	BB	BB	BB	BB	BB	BB	BB	BB	BB	BB	BB	BB	BB	BB
Bn-A03-p23609377	BB	BB	BB	BB	BB	BB	BB	BB	BB	BB	BB	BB	BB	BB	BB	BB	BB	BB	BB	BB	BB	BB	BB	BB	BB	BB	BB	BB	BB	BB	BB	BB	BB	BB	BB	BB	BB	BB	BB	BB	BB	BB	BB	BB	BB	BB	BB	BB	BB
Bn-A03-p23634723	AA	AA	AA	AA	AA	AA	AA	AA	AA	AA	AA	AA	AA	AA	AA	AA	AA	AA	AA	AA	NC	AA	AA	AA	AA	AA	AA	AA	AA	AA	AB	AA	AB	AA	AA	AA	AA	AA	BB	AA	AB	AB	AA	AA	AA	AA	AA	AA	AA
Bn-A03-p23635020	BB	BB	BB	BB	BB	BB	BB	BB	BB	BB	BB	BB	BB	BB	BB	BB	BB	BB	BB	BB	NC	BB	BB	BB	BB	BB	BB	BB	BB	BB	AB	BB	AB	BB	BB	BB	BB	BB	AA	BB	AB	AB	BB	BB	BB	BB	BB	BB	BB
Bn-A03-p23674889	NC	BB	BB	BB	BB	BB	BB	BB	BB	BB	BB	BB	BB	BB	BB	BB	BB	BB	BB	BB	AA	AB	BB	BB	AB	BB	AB	BB	BB	BB	AA	BB	BB	BB	BB	NC	BB	BB	AA	BB	AB	AB	BB	BB	BB	BB	BB	BB	BB
Bn-A03-p23715660	BB	BB	BB	BB	BB	BB	BB	BB	BB	BB	BB	BB	BB	BB	BB	BB	BB	BB	BB	BB	BB	BB	BB	BB	BB	BB	BB	BB	BB	BB	NC	BB	BB	BB	BB	BB	BB	BB	BB	BB	BB	BB	BB	BB	BB	BB	BB	BB	BB
Bn-A03-p23760564	NC	AA	AA	AA	AA	AA	AA	AA	AA	AA	AA	AA	AA	AA	AA	AA	AA	AA	AA	AA	BB	AB	AA	AA	AB	AA	AB	AA	AA	AA	AA	AA	AA	AA	AA	NC	AA	AA	BB	AA	AB	AB	AA	AA	AA	AA	AA	AA	AA
Bn-A03-p23798235	AB	AA	AA	AA	AA	AA	AA	AA	AA	AA	AA	AA	AA	AA	AA	AA	AA	AA	AA	AA	BB	AB	AA	AA	AB	AA	AB	AA	AA	AA	AB	AA	AA	AA	AA	AB	AA	AA	BB	AA	AB	AB	AA	AA	AA	AA	AA	AA	AA
Bn-A03-p23799968	NC	BB	BB	BB	BB	BB	BB	BB	BB	BB	BB	BB	BB	BB	BB	BB	BB	BB	BB	BB	AA	AB	BB	BB	AB	BB	AB	BB	BB	BB	BB	BB	BB	BB	BB	NC	BB	BB	AA	BB	AB	AB	BB	BB	BB	BB	BB	BB	BB
Bn-A03-p23809317	BB	BB	BB	BB	BB	BB	BB	BB	BB	BB	BB	BB	BB	BB	BB	BB	BB	BB	BB	BB	BB	BB	BB	BB	BB	BB	BB	BB	BB	BB	BB	BB	BB	BB	BB	BB	BB	BB	BB	BB	BB	BB	BB	BB	BB	BB	BB	BB	BB
Bn-A03-p23822093	AB	AA	AA	AA	AA	AA	AA	AA	AA	AA	AA	AA	AA	AA	AA	AA	AA	AA	AA	AA	BB	AB	AA	AA	AB	AA	AB	AA	AA	AA	AA	AA	AA	AA	AA	AB	AA	AA	BB	AA	AB	AB	AA	AA	AA	AA	AA	AA	AA
Bn-A03-p23860825	AA	AA	AA	AA	AA	AA	AA	AA	AA	AA	AA	AA	AA	AA	AA	AA	AA	AA	AA	AA	AA	AA	AA	AA	AA	AA	AA	AA	AA	AA	AA	AA	AA	AA	AA	AA	AA	AA	AA	AA	AA	AA	AA	AA	AA	AA	AA	AA	AA
Bn-A03-p23862683	AA	AA	AA	AA	AA	AA	AA	AA	AA	AA	AA	AA	AA	AA	AA	AA	AA	AA	AA	AA	AA	AA	AA	AA	AA	AA	AA	AA	AA	AA	AA	AA	AA	AA	AA	AA	AA	AA	AA	AA	AA	AA	AA	AA	AA	AA	AA	AA	AA
Bn-A03-p23868030	AA	AA	AA	AA	AA	AA	AA	AA	AA	AA	AA	AA	AA	AA	AA	AA	AA	AA	AA	AA	AA	AA	AA	AA	AA	AA	AA	AA	AA	AA	AA	AA	AA	AA	AA	AA	AA	AA	AA	AA	AA	AA	AA	AA	AA	AA	AA	AA	AA
Bn-A03-p23899	BB	AA	AA	AA	AA	AA	AA	AA	BB	AA	AA	AA	BB	AA	AA	AA	BB	AB	AA	AA	BB	AB	AA	AA	AB	AA	BB	AA	AA	AA	AA	AA	BB	AA	AA	BB	AB	AB	BB	AA	AB	AB	BB	AA	AA	AA	BB	AA	AB
Bn-A03-p23984129	BB	BB	BB	BB	BB	BB	BB	BB	BB	BB	BB	BB	BB	BB	BB	BB	BB	BB	BB	BB	BB	BB	BB	BB	BB	BB	BB	BB	BB	BB	BB	BB	BB	BB	BB	BB	BB	BB	BB	BB	BB	BB	BB	BB	BB	BB	BB	BB	BB
Bn-A03-p23996628	AA	AA	AA	AA	AA	AA	AA	AA	AA	AA	AA	AA	AA	AA	AA	AA	AA	AA	AA	AA	AA	AA	AA	AA	AA	AA	AA	AA	AA	AA	NC	AA	AA	AA	AA	AA	AA	AA	AA	AA	AA	AA	AA	AA	AA	AA	AA	AA	AA
Bn-A03-p24032564	BB	BB	BB	BB	BB	BB	BB	BB	BB	BB	BB	BB	BB	BB	BB	BB	BB	BB	BB	BB	BB	BB	BB	BB	BB	BB	BB	BB	BB	BB	BB	BB	BB	BB	BB	BB	BB	BB	BB	BB	BB	BB	BB	BB	BB	BB	BB	BB	BB
Bn-A03-p24046452	BB	AA	AA	AA	AA	AA	AA	AA	BB	AA	AA	AA	BB	AA	AA	AA	BB	AB	AA	AA	BB	AB	AA	AA	AB	AA	BB	AA	AA	AA	BB	AA	BB	AA	AA	BB	AA	AA	BB	AA	AB	AB	BB	AA	AA	AA	BB	AA	AB
Bn-A03-p24048132	NC	AA	AA	AA	AA	AA	AA	AA	BB	AA	AA	AA	BB	AA	AA	AA	BB	AB	AA	AA	AA	AA	AA	AA	AA	AA	AB	AA	AA	AA	AA	AA	BB	AA	AA	NC	AA	AA	AA	AA	AA	AA	BB	AA	AA	AA	BB	AA	AB
Bn-A03-p2405726	AA	BB	BB	BB	BB	BB	BB	BB	AB	BB	BB	BB	NC	BB	BB	BB	AB	BB	BB	BB	AA	AB	BB	BB	AB	BB	AA	BB	BB	BB	AB	BB	BB	BB	BB	AA	AB	AB	AA	BB	AB	AB	BB	BB	BB	BB	AA	BB	AB
Bn-A03-p24092986	NC	BB	BB	BB	BB	BB	BB	BB	AA	BB	BB	BB	AA	BB	BB	BB	AA	AB	BB	BB	BB	BB	BB	BB	BB	BB	AB	BB	BB	BB	BB	BB	AA	BB	BB	NC	BB	BB	BB	BB	BB	BB	AA	BB	BB	BB	AA	BB	AB
Bn-A03-p24104930	AA	BB	BB	BB	BB	BB	BB	BB	AA	BB	BB	BB	AA	BB	BB	BB	AA	AB	BB	BB	AA	AB	BB	BB	AB	BB	AA	BB	BB	BB	AA	BB	AA	BB	BB	AA	BB	BB	AA	BB	AB	AB	AA	BB	BB	BB	AA	BB	AB
Bn-A03-p2412263	BB	BB	BB	BB	BB	BB	BB	BB	AB	BB	BB	BB	NC	BB	BB	BB	AB	AB	BB	BB	BB	BB	BB	BB	BB	BB	BB	BB	BB	BB	BB	BB	BB	BB	BB	BB	BB	BB	BB	BB	BB	BB	NC	BB	BB	BB	BB	BB	BB
Bn-A03-p24179750	BB	BB	BB	BB	BB	BB	BB	BB	BB	BB	BB	BB	BB	BB	BB	BB	BB	BB	BB	BB	BB	BB	BB	BB	BB	BB	BB	BB	BB	BB	BB	BB	BB	BB	BB	BB	BB	BB	BB	BB	BB	BB	BB	BB	BB	BB	BB	BB	BB
Bn-A03-p24181488	BB	BB	BB	BB	BB	BB	BB	BB	BB	BB	BB	BB	BB	BB	BB	BB	BB	BB	BB	BB	BB	BB	BB	BB	BB	BB	BB	BB	BB	BB	BB	BB	BB	BB	BB	BB	BB	BB	BB	BB	BB	BB	BB	BB	BB	BB	BB	BB	BB
Bn-A03-p24181569	AA	AA	AA	AA	AA	AA	AA	AA	AA	AA	AA	AA	AA	AA	AA	AA	AA	AA	AA	AA	AA	AA	AA	AA	AA	AA	AA	AA	AA	AA	AA	AA	AA	AA	AA	AA	AA	AA	AA	AA	AA	AA	AA	AA	AA	AA	AA	AA	AA
Bn-A03-p24345237	AA	AA	AA	AA	AA	AA	AA	AA	NC	AA	AA	AA	NC	AA	AA	AA	NC	AA	AA	AA	AA	AA	AA	AA	AA	AA	AA	AA	AA	AA	BB	AA	NC	AA	AA	AA	AA	AA	AA	AA	AA	AA	NC	AA	AA	AA	NC	AA	AA
Bn-A03-p24363260	AA	AA	AA	AA	AA	AA	AA	AA	BB	AA	AA	AA	BB	AA	AA	AA	BB	AB	AA	AA	AA	AA	AA	AA	AA	AA	AB	AA	AA	AA	BB	AA	BB	AA	AA	NC	AA	AA	AA	AA	AA	AA	BB	AA	AA	AA	BB	AA	AB
Bn-A03-p24363811	BB	BB	BB	BB	BB	BB	BB	BB	BB	BB	BB	BB	BB	BB	BB	BB	BB	BB	BB	BB	BB	BB	BB	BB	BB	BB	BB	BB	BB	BB	AB	BB	BB	BB	BB	BB	BB	BB	BB	BB	BB	BB	BB	BB	BB	BB	BB	BB	BB
Bn-A03-p24394796	AA	AA	AA	AA	AA	AA	AA	AA	AA	AA	AA	AA	AA	AA	AA	AA	AA	AA	AA	AA	AA	AA	AA	AA	AA	AA	AA	AA	AA	AA	BB	AA	AA	AA	AA	AA	AA	AA	AA	AA	AA	AA	AA	AA	AA	AA	AA	AA	AA
Bn-A03-p24395668	AA	AA	AA	AA	AA	AA	AA	AA	AA	AA	AA	AA	AA	AA	AA	AA	AA	AA	AA	AA	AA	AA	AA	AA	AA	AA	AA	AA	AA	AA	BB	AA	AA	AA	AA	AA	AA	AA	AA	AA	AA	AA	AA	AA	AA	AA	AA	AA	AA
Bn-A03-p24410521	AA	AA	AA	AA	AA	AA	AA	AA	AA	AA	AA	AA	AA	AA	AA	AA	AA	AA	AA	AA	AA	AA	AA	AA	AA	AA	AA	AA	AA	AA	AA	AA	AA	AA	AA	AA	AA	AA	AA	AA	AA	AA	AA	AA	AA	AA	AA	AA	AA
Bn-A03-p24415246	AA	AA	AA	AA	AA	AA	AA	AA	AA	AA	AA	AA	AA	AA	AA	AA	AA	AA	AA	AA	AA	AA	AA	AA	AA	AA	AA	AA	AA	AA	BB	AA	AA	AA	AA	AA	AA	AA	AA	AA	AA	AA	AA	AA	AA	AA	AA	AA	AA
Bn-A03-p24419229	BB	BB	BB	BB	BB	BB	BB	BB	BB	BB	BB	BB	BB	BB	BB	BB	BB	BB	BB	BB	BB	BB	BB	BB	BB	BB	BB	BB	BB	BB	AA	BB	BB	BB	BB	BB	BB	BB	BB	BB	BB	BB	BB	BB	BB	BB	BB	BB	BB
Bn-A03-p24420093	BB	BB	BB	BB	BB	BB	BB	BB	BB	BB	BB	BB	BB	BB	BB	BB	BB	BB	BB	BB	BB	BB	BB	BB	BB	BB	BB	BB	BB	BB	BB	BB	BB	BB	BB	BB	BB	BB	BB	BB	BB	BB	BB	BB	BB	BB	BB	BB	BB
Bn-A03-p24420842	BB	BB	BB	BB	BB	BB	BB	BB	BB	BB	BB	BB	BB	BB	BB	BB	BB	BB	BB	BB	BB	BB	BB	BB	BB	BB	BB	BB	BB	BB	AA	BB	BB	BB	BB	BB	BB	BB	BB	BB	BB	BB	BB	BB	BB	BB	BB	BB	BB
Bn-A03-p24422801	BB	BB	BB	BB	BB	BB	BB	BB	BB	BB	BB	BB	BB	BB	BB	BB	BB	BB	BB	BB	BB	BB	BB	BB	BB	BB	BB	BB	BB	BB	BB	BB	BB	BB	BB	BB	BB	BB	BB	BB	BB	BB	BB	BB	BB	BB	BB	BB	BB
Bn-A03-p24423536	AA	AA	AA	AA	AA	AA	AA	AA	AA	AA	AA	AA	AA	AA	AA	AA	AA	AA	AA	AA	AA	AA	AA	AA	AA	AA	AA	AA	AA	AA	AA	AA	AA	AA	AA	AA	AA	AA	AA	AA	AA	AA	AA	AA	AA	AA	AA	AA	AA
Bn-A03-p24424174	AA	AA	AA	AA	AA	AA	AA	AA	AA	AA	AA	AA	AA	AA	AA	AA	AA	AA	AA	AA	AA	AA	AA	AA	AA	AA	AA	AA	AA	AA	BB	AA	AA	AA	AA	AA	AA	AA	AA	AA	AA	AA	AA	AA	AA	AA	AA	AA	AA
Bn-A03-p24424286	AA	AA	AA	AA	AA	AA	AA	AA	AA	AA	AA	AA	AA	AA	AA	AA	AA	AA	AA	AA	AA	AA	AA	AA	AA	AA	AA	AA	AA	AA	AA	AA	AA	AA	AA	AA	AA	AA	AA	AA	AA	AA	AA	AA	AA	AA	AA	AA	AA
Bn-A03-p24424807	AA	AA	AA	AA	AA	AA	AA	AA	AA	AA	AA	AA	AA	AA	AA	AA	AA	AA	AA	AA	AA	AA	AA	AA	AA	AA	AA	AA	AA	AA	AA	AA	AA	AA	AA	AA	AA	AA	AA	AA	AA	AA	AA	AA	AA	AA	AA	AA	AA
Bn-A03-p24537588	AA	AB	AB	AB	AB	AB	AB	AB	AA	AB	AB	AB	NC	AB	AB	AB	NC	AB	AB	AB	AA	AB	AB	AB	AB	AB	NC	AB	AB	AB	AA	AB	NC	AB	AB	AA	AB	AB	NC	AB	AB	AB	NC	AB	AB	AB	NC	AB	AB
Bn-A03-p2457934	BB	AA	AA	AA	AA	AA	AA	AA	AB	AA	AA	AA	NC	AA	AA	AA	AB	AB	AA	AA	BB	AB	AA	AA	AB	AA	BB	AA	AA	AA	AA	AA	AA	AA	AA	BB	AB	AB	BB	AA	AB	AB	BB	AA	AA	AA	BB	AA	AB
Bn-A03-p24596982	AB	AB	AB	AB	AB	AB	AB	AB	AB	AB	AB	AB	AB	AB	AB	AB	AB	AB	AB	AB	AB	AB	AB	AB	AB	AB	BB	AB	AB	AB	AB	AB	AB	AB	AB	AB	AB	AB	AB	AB	AB	AB	AB	AB	AB	AB	BB	AB	AB
Bn-A03-p2460475	BB	BB	BB	BB	BB	BB	BB	BB	AA	BB	BB	BB	AA	BB	BB	BB	AA	AB	BB	BB	BB	BB	BB	BB	BB	BB	BB	BB	BB	BB	BB	BB	BB	BB	BB	BB	BB	BB	BB	BB	BB	BB	AA	BB	BB	BB	BB	BB	BB
Bn-A03-p24612593	BB	AA	AA	AA	AA	AA	AA	AA	BB	AA	AA	AA	BB	AA	AA	AA	BB	AB	AA	AA	BB	AB	AA	AA	AB	AA	BB	AA	AA	AA	BB	AA	BB	AA	AA	BB	AA	AB	BB	AA	AB	AB	BB	AA	AA	AA	BB	AA	AB
Bn-A03-p24690789	AA	BB	BB	BB	BB	BB	BB	BB	AA	BB	BB	BB	AA	BB	BB	BB	AA	AB	BB	BB	AA	AB	BB	BB	AB	BB	AA	BB	BB	BB	NC	BB	AA	BB	BB	AA	BB	AB	AA	BB	AB	AB	AA	BB	BB	BB	AA	BB	AB
Bn-A03-p24746007	AA	BB	BB	BB	BB	BB	BB	BB	AA	BB	BB	BB	AA	BB	BB	BB	AA	AB	BB	BB	AA	AB	BB	BB	AB	BB	AA	BB	BB	BB	BB	BB	AA	BB	BB	AA	AB	AB	AA	BB	AB	AB	AA	BB	BB	BB	AA	BB	AB
Bn-A03-p24753667	BB	BB	BB	BB	BB	BB	BB	BB	BB	BB	BB	BB	BB	BB	BB	BB	BB	BB	BB	BB	BB	BB	BB	BB	BB	BB	BB	BB	BB	BB	BB	BB	BB	BB	BB	BB	BB	BB	BB	BB	BB	BB	BB	BB	BB	BB	BB	BB	BB
Bn-A03-p24753829	BB	AA	AA	AA	AA	AA	AA	AA	BB	AA	AA	AA	BB	AA	AA	AA	BB	AB	AA	AA	BB	AB	AA	AA	AB	AA	BB	AA	AA	AA	AA	AA	BB	AA	AA	BB	AB	AB	BB	AA	AB	AB	BB	AA	AA	AA	BB	AA	AB
Bn-A03-p24823015	BB	BB	BB	BB	BB	BB	BB	BB	BB	BB	BB	BB	BB	BB	BB	BB	BB	BB	BB	BB	BB	BB	BB	BB	BB	BB	BB	BB	BB	BB	BB	BB	BB	BB	BB	BB	BB	BB	BB	BB	BB	BB	BB	BB	BB	BB	BB	BB	BB
Bn-A03-p24842021	AA	BB	BB	BB	BB	BB	BB	BB	BB	BB	BB	BB	BB	BB	BB	BB	BB	BB	BB	BB	AA	AB	BB	BB	AB	BB	AB	BB	BB	BB	AA	BB	BB	BB	BB	NC	AB	AB	AA	BB	AB	AB	BB	BB	BB	BB	BB	BB	BB
Bn-A03-p24896477	BB	AA	AA	AA	AA	AA	AA	AA	AA	AA	AA	AA	AA	AA	AA	AA	AA	AA	AA	AA	BB	AB	AA	AA	AB	AA	AB	AA	AA	AA	BB	AA	AA	AA	AA	AB	AB	AB	BB	AA	AB	AB	AA	AA	AA	AA	AA	AA	AA
Bn-A03-p24896531	AA	BB	BB	BB	BB	BB	BB	BB	BB	BB	BB	BB	BB	BB	BB	BB	BB	BB	BB	BB	AA	AB	BB	BB	AB	BB	AB	BB	BB	BB	AA	BB	BB	BB	BB	NC	AB	AB	AA	BB	AB	AB	BB	BB	BB	BB	BB	BB	BB
Bn-A03-p24896884	AA	BB	BB	BB	BB	BB	BB	BB	BB	BB	BB	BB	BB	BB	BB	BB	BB	BB	BB	BB	AA	AB	BB	BB	AB	BB	AB	BB	BB	BB	AA	BB	BB	BB	BB	NC	AB	AB	AA	BB	AB	AB	BB	BB	BB	BB	BB	BB	BB
Bn-A03-p24897111	BB	AA	AA	AA	AA	AA	AA	AA	AA	AA	AA	AA	AA	AA	AA	AA	AA	AA	AA	AA	BB	AB	AA	AA	AB	AA	AB	AA	AA	AA	BB	AA	AA	AA	AA	AB	AB	AB	BB	AA	AB	AB	AA	AA	AA	AA	AA	AA	AA
Bn-A03-p24900647	AA	BB	BB	BB	BB	BB	BB	BB	BB	BB	BB	BB	BB	BB	BB	BB	BB	BB	BB	BB	AA	AB	BB	BB	AB	BB	AB	BB	BB	BB	AA	BB	BB	BB	BB	NC	NC	AB	AA	BB	AB	AB	BB	BB	BB	BB	BB	BB	BB
Bn-A03-p24902152	BB	AA	AA	AA	AA	AA	AA	AA	AA	AA	AA	AA	AA	AA	AA	AA	AA	AA	AA	AA	BB	AB	AA	AA	AB	AA	AB	AA	AA	AA	BB	AA	AA	AA	AA	AB	AB	AB	BB	AA	AB	AB	AA	AA	AA	AA	AA	AA	AA
Bn-A03-p24971360	NC	BB	BB	BB	BB	BB	BB	BB	BB	BB	BB	BB	BB	BB	BB	BB	BB	BB	BB	BB	NC	BB	BB	BB	BB	BB	BB	BB	BB	BB	BB	BB	BB	BB	BB	BB	BB	BB	NC	BB	BB	BB	BB	BB	BB	BB	BB	BB	BB
Bn-A03-p24986472	BB	BB	BB	BB	BB	BB	BB	BB	AA	BB	BB	BB	AA	BB	BB	BB	AA	AB	BB	BB	BB	BB	BB	BB	BB	BB	AB	BB	BB	BB	BB	BB	AA	BB	BB	AB	BB	BB	BB	BB	BB	BB	AA	BB	BB	BB	AA	BB	AB
Bn-A03-p25008908	AA	BB	BB	BB	BB	BB	BB	BB	AA	BB	BB	BB	AA	BB	BB	BB	AA	AB	BB	BB	AA	AB	BB	BB	AB	BB	AA	BB	BB	BB	AB	BB	AA	BB	BB	AA	NC	AB	AA	BB	AB	AB	AA	BB	BB	BB	AA	BB	AB
Bn-A03-p25009736	AA	BB	BB	BB	BB	BB	BB	BB	BB	BB	BB	BB	BB	BB	BB	BB	BB	BB	BB	BB	AA	AB	BB	BB	AB	BB	AB	BB	BB	BB	BB	BB	BB	BB	BB	AB	NC	AB	AA	BB	AB	AB	BB	BB	BB	BB	BB	BB	BB
Bn-A03-p25024749	NC	BB	BB	BB	BB	BB	BB	BB	AA	BB	BB	BB	AA	BB	BB	BB	AA	AB	BB	BB	NC	BB	BB	BB	BB	BB	AA	BB	BB	BB	BB	BB	AA	BB	BB	NC	BB	BB	NC	BB	BB	BB	AA	BB	BB	BB	AA	BB	AB
Bn-A03-p25025360	BB	BB	BB	BB	BB	BB	BB	BB	BB	BB	BB	BB	BB	BB	BB	BB	BB	BB	BB	BB	BB	BB	BB	BB	BB	BB	BB	BB	BB	BB	BB	BB	BB	BB	BB	BB	BB	BB	BB	BB	BB	BB	BB	BB	BB	BB	BB	BB	BB
Bn-A03-p25314490	NC	BB	BB	BB	BB	BB	BB	BB	AA	BB	BB	BB	AA	BB	BB	BB	AA	AB	BB	BB	NC	BB	BB	BB	BB	BB	AA	BB	BB	BB	AA	BB	BB	BB	BB	AA	AB	AB	NC	BB	BB	BB	AA	BB	BB	BB	BB	BB	BB
Bn-A03-p25365003	BB	BB	BB	BB	BB	BB	BB	BB	BB	BB	BB	BB	BB	BB	BB	BB	BB	BB	BB	BB	BB	BB	BB	BB	BB	BB	BB	BB	BB	BB	BB	BB	BB	BB	BB	BB	BB	BB	BB	BB	BB	BB	BB	BB	BB	BB	BB	BB	BB
Bn-A03-p25423612	AA	AA	AA	AA	AA	AA	AA	AA	AA	AA	AA	AA	AA	AA	AA	AA	AA	AA	AA	AA	AA	AA	AA	AA	AA	AA	AA	AA	AA	AA	AA	AA	AA	AA	AA	AA	AA	AA	AA	AA	AA	AA	AA	AA	AA	AA	AA	AA	AA
Bn-A03-p25489551	BB	BB	BB	BB	BB	BB	BB	BB	AA	BB	BB	BB	AA	BB	BB	BB	AA	AB	BB	BB	BB	BB	BB	BB	BB	BB	AB	BB	BB	BB	BB	BB	AA	BB	BB	AB	BB	BB	BB	BB	BB	BB	AA	BB	BB	BB	AA	BB	AB
Bn-A03-p25494539	BB	BB	BB	BB	BB	BB	BB	BB	BB	BB	BB	BB	BB	BB	BB	BB	BB	BB	BB	BB	BB	BB	BB	BB	BB	BB	BB	BB	BB	BB	BB	BB	BB	BB	BB	BB	BB	BB	BB	BB	BB	BB	BB	BB	BB	BB	BB	BB	BB
Bn-A03-p25608893	AA	AA	AA	AA	AA	AA	AA	AA	AA	AA	AA	AA	AA	AA	AA	AA	AA	AA	AA	AA	AA	AA	AA	AA	AA	AA	AA	AA	AA	AA	AA	AA	AA	AA	AA	AA	AA	AA	AA	AA	AA	AA	AA	AA	AA	AA	AA	AA	AA
Bn-A03-p25629067	BB	AB	AB	AB	AB	AB	AB	AB	AA	AB	AB	AB	AA	AB	AB	AB	AA	AB	AB	AB	BB	AB	AB	AB	AB	AB	AB	AB	AB	AB	BB	AB	AA	AB	AB	NC	AB	AB	BB	AB	AB	AB	AA	AB	AB	AB	AB	AB	AB
Bn-A03-p25668597	BB	AB	AB	AB	AB	AB	AB	AB	NC	AB	AB	AB	NC	AB	AB	AB	AB	AB	AB	AB	BB	AB	AB	AB	AB	AB	AB	AB	AB	AB	BB	AB	NC	AB	AB	AB	AB	NC	BB	AB	AB	AB	NC	AB	AB	AB	AA	AB	NC
Bn-A03-p25715049	AA	NC	NC	NC	NC	NC	NC	NC	AA	NC	NC	NC	AA	NC	NC	NC	AA	AA	NC	NC	AA	AA	NC	NC	AA	NC	AA	NC	NC	NC	AA	NC	AA	NC	NC	AA	BB	BB	AA	NC	AA	AA	AA	NC	NC	NC	AA	NC	AA
Bn-A03-p25729227	AA	BB	BB	BB	BB	BB	BB	BB	BB	BB	BB	BB	BB	BB	BB	BB	BB	BB	BB	BB	AA	AB	BB	BB	AB	BB	AB	BB	BB	BB	AA	BB	BB	BB	BB	AB	AB	AB	AA	BB	AB	AB	BB	BB	BB	BB	BB	BB	BB
Bn-A03-p25756310	BB	BB	BB	BB	BB	BB	BB	BB	AA	BB	BB	BB	AA	BB	BB	BB	AA	AB	BB	BB	BB	BB	BB	BB	BB	BB	AB	BB	BB	BB	BB	BB	AA	BB	BB	AB	BB	BB	BB	BB	BB	BB	AA	BB	BB	BB	AA	BB	AB
Bn-A03-p25810585	BB	BB	BB	BB	BB	BB	BB	BB	BB	BB	BB	BB	BB	BB	BB	BB	BB	BB	BB	BB	BB	BB	BB	BB	BB	BB	BB	BB	BB	BB	BB	BB	BB	BB	BB	BB	AB	AB	BB	BB	BB	BB	BB	BB	BB	BB	BB	BB	BB
Bn-A03-p25827833	BB	BB	BB	BB	BB	BB	BB	BB	AA	BB	BB	BB	AA	BB	BB	BB	AA	AB	BB	BB	BB	BB	BB	BB	BB	BB	AB	BB	BB	BB	BB	BB	AA	BB	BB	AB	BB	BB	BB	BB	BB	BB	AA	BB	BB	BB	AA	BB	AB
Bn-A03-p25828479	AA	NC	NC	NC	NC	NC	NC	NC	BB	NC	NC	NC	BB	NC	NC	NC	BB	BB	NC	NC	AA	AA	NC	NC	AA	NC	AB	NC	NC	NC	BB	NC	BB	NC	NC	AB	NC	NC	AA	NC	AA	AA	BB	NC	NC	NC	BB	NC	BB
Bn-A03-p25839360	NC	BB	BB	BB	BB	BB	BB	BB	BB	BB	BB	BB	BB	BB	BB	BB	BB	BB	BB	BB	AB	AB	BB	BB	AB	BB	AB	BB	BB	BB	BB	BB	BB	BB	BB	AB	BB	BB	AB	BB	AB	AB	BB	BB	BB	BB	BB	BB	BB
Bn-A03-p25851789	AA	BB	BB	BB	BB	BB	BB	BB	BB	BB	BB	BB	BB	BB	BB	BB	BB	BB	BB	BB	AA	AB	BB	BB	AB	BB	AB	BB	BB	BB	BB	BB	BB	BB	BB	NC	AB	AB	AA	BB	AB	NC	BB	BB	BB	BB	BB	BB	BB
Bn-A03-p25868537	AA	AA	AA	AA	AA	AA	AA	AA	AA	AA	AA	AA	AA	AA	AA	AA	AA	AA	AA	AA	AA	AA	AA	AA	AA	AA	AA	AA	AA	AA	AA	AA	AA	AA	AA	AA	AA	AA	AA	AA	AA	AA	AA	AA	AA	AA	AA	AA	AA
Bn-A03-p25949676	NC	AB	AB	AB	AB	AB	AB	AB	BB	AB	AB	AB	BB	AB	AB	AB	BB	AB	AB	AB	AA	AA	AB	AB	AB	AB	AB	AB	AB	AB	BB	AB	BB	AB	AB	AB	AB	AB	AA	AB	AB	AB	BB	AB	AB	AB	BB	AB	AB
Bn-A03-p26001258	BB	BB	BB	BB	BB	BB	BB	BB	BB	BB	BB	BB	BB	BB	BB	BB	BB	BB	BB	BB	BB	BB	BB	BB	BB	BB	BB	BB	BB	BB	AA	BB	BB	BB	BB	BB	AB	AB	BB	BB	BB	BB	BB	BB	BB	BB	BB	BB	BB
Bn-A03-p26055806	AA	AA	AA	AA	AA	AA	AA	AA	AA	AA	AA	AA	AA	AA	AA	AA	AA	AA	AA	AA	AA	AA	AA	AA	AA	AA	AA	AA	AA	AA	BB	AA	AA	AA	AA	AA	AB	AB	AA	AA	AA	AA	AA	AA	AA	AA	AA	AA	AA
Bn-A03-p26071126	BB	BB	BB	BB	BB	BB	BB	BB	BB	BB	BB	BB	BB	BB	BB	BB	BB	BB	BB	BB	BB	BB	BB	BB	BB	BB	BB	BB	BB	BB	BB	BB	BB	BB	BB	BB	BB	BB	BB	BB	BB	BB	BB	BB	BB	BB	BB	BB	BB
Bn-A03-p26275444	BB	NC	NC	NC	NC	NC	NC	NC	AA	NC	NC	NC	AA	NC	NC	NC	AA	AA	NC	NC	BB	BB	NC	NC	BB	NC	AB	NC	NC	NC	NC	NC	AA	NC	NC	AB	NC	NC	BB	NC	BB	BB	AA	NC	NC	NC	BB	NC	BB
Bn-A03-p26275615	BB	NC	NC	NC	NC	NC	NC	NC	AA	NC	NC	NC	AA	NC	NC	NC	AA	AA	NC	NC	BB	BB	NC	NC	BB	NC	AB	NC	NC	NC	NC	NC	AA	NC	NC	NC	NC	NC	BB	NC	BB	BB	AA	NC	NC	NC	BB	NC	BB
Bn-A03-p26310351	BB	BB	BB	BB	BB	BB	BB	BB	AA	BB	BB	BB	AA	BB	BB	BB	AA	AB	BB	BB	BB	BB	BB	BB	BB	BB	AB	BB	BB	BB	AA	BB	AA	BB	BB	AB	AB	AB	BB	BB	BB	BB	AA	BB	BB	BB	BB	BB	BB
Bn-A03-p26319168	NC	BB	BB	BB	BB	BB	BB	BB	AA	BB	BB	BB	AA	BB	BB	BB	AA	AB	BB	BB	NC	BB	BB	BB	BB	BB	AA	BB	BB	BB	AA	BB	AA	BB	BB	AA	BB	BB	NC	BB	BB	BB	AA	BB	BB	BB	NC	BB	BB
Bn-A03-p26437680	BB	BB	BB	BB	BB	BB	BB	BB	BB	BB	BB	BB	BB	BB	BB	BB	BB	BB	BB	BB	BB	BB	BB	BB	BB	BB	BB	BB	BB	BB	AA	BB	BB	BB	BB	BB	BB	BB	BB	BB	BB	BB	BB	BB	BB	BB	BB	BB	BB
Bn-A03-p26437883	BB	BB	BB	BB	BB	BB	BB	BB	AA	BB	BB	BB	AA	BB	BB	BB	AA	AB	BB	BB	BB	BB	BB	BB	BB	BB	AB	BB	BB	BB	AA	BB	AA	BB	BB	AB	BB	BB	BB	BB	BB	BB	AA	BB	BB	BB	AA	BB	AB
Bn-A03-p26444464	AA	BB	BB	BB	BB	BB	BB	BB	AA	BB	BB	BB	AA	BB	BB	BB	AA	AB	BB	BB	AA	AB	BB	BB	AB	BB	AA	BB	BB	BB	AA	BB	BB	BB	BB	AA	NC	AB	AA	BB	AB	AB	AA	BB	BB	BB	AA	BB	AB
Bn-A03-p26445028	AA	BB	BB	BB	BB	BB	BB	BB	AA	BB	BB	BB	AA	BB	BB	BB	AA	AB	BB	BB	AA	AB	BB	BB	AB	BB	AA	BB	BB	BB	AA	BB	BB	BB	BB	AA	AB	AB	AA	BB	AB	AB	AA	BB	BB	BB	AA	BB	AB
Bn-A03-p26546744	AB	BB	BB	BB	BB	BB	BB	BB	AB	BB	BB	BB	BB	BB	BB	BB	BB	BB	BB	BB	AB	AB	BB	BB	AB	BB	AB	BB	BB	BB	BB	BB	BB	BB	BB	AB	AB	AB	BB	BB	BB	BB	BB	BB	BB	BB	AB	BB	AB
Bn-A03-p26572622	BB	NC	NC	NC	NC	NC	NC	NC	AA	NC	NC	NC	AA	NC	NC	NC	AA	AA	NC	NC	BB	BB	NC	NC	BB	NC	AB	NC	NC	NC	BB	NC	BB	NC	NC	NC	BB	BB	BB	NC	BB	BB	AA	NC	NC	NC	AA	NC	AA
Bn-A03-p26603077	BB	AA	AA	AA	AA	AA	AA	AA	AA	AA	AA	AA	AA	AA	AA	AA	AA	AA	AA	AA	BB	AB	AA	AA	AB	AA	AB	AA	AA	AA	BB	AA	BB	AA	AA	AB	AA	AA	BB	AA	AB	AB	AA	AA	AA	AA	AA	AA	AA
Bn-A03-p26742006	AA	BB	BB	BB	BB	BB	BB	BB	AA	BB	BB	BB	AA	BB	BB	BB	AA	AB	BB	BB	AA	AB	BB	BB	AB	BB	AA	BB	BB	BB	BB	BB	BB	BB	BB	AA	BB	BB	AA	BB	AB	AB	AA	BB	BB	BB	AA	BB	AB
Bn-A03-p26771482	BB	NC	NC	NC	NC	NC	NC	NC	AA	NC	NC	NC	AA	NC	NC	NC	AA	AA	NC	NC	BB	BB	NC	NC	BB	NC	NC	NC	NC	NC	NC	NC	AA	NC	NC	AB	AA	AA	BB	NC	BB	BB	AA	NC	NC	NC	BB	NC	BB
Bn-A03-p26800384	BB	NC	NC	NC	NC	NC	NC	NC	AA	NC	NC	NC	AA	NC	NC	NC	AA	AA	NC	NC	BB	BB	NC	NC	BB	NC	NC	NC	NC	NC	NC	NC	AA	NC	NC	AB	AA	AA	BB	NC	BB	BB	AA	NC	NC	NC	BB	NC	BB
Bn-A03-p26811025	BB	NC	NC	NC	NC	NC	NC	NC	BB	NC	NC	NC	BB	NC	NC	NC	BB	NC	NC	NC	BB	BB	NC	NC	BB	NC	BB	NC	NC	NC	NC	NC	BB	NC	NC	BB	BB	NC	BB	NC	BB	NC	BB	NC	NC	NC	AA	NC	AA
Bn-A03-p26822285	AA	AA	AA	AA	AA	AA	AA	AA	BB	AA	AA	AA	BB	AA	AA	AA	BB	AB	AA	AA	AA	AA	AA	AA	AA	AA	AB	AA	AA	AA	BB	AA	BB	AA	AA	AB	AB	AB	AA	AA	AA	AA	BB	AA	AA	AA	AA	AA	AA
Bn-A03-p26833555	AA	AA	AA	AA	AA	AA	AA	AA	BB	AA	AA	AA	BB	AA	AA	AA	BB	AB	AA	AA	AA	AA	AA	AA	AA	AA	NC	AA	AA	AA	BB	AA	BB	AA	AA	NC	AB	AB	AA	AA	AA	AA	BB	AA	AA	AA	AA	AA	AA
Bn-A03-p26839758	BB	BB	BB	BB	BB	BB	BB	BB	AA	BB	BB	BB	AA	BB	BB	BB	AA	AB	BB	BB	BB	BB	BB	BB	BB	BB	AB	BB	BB	BB	AA	BB	AA	BB	BB	AB	AB	AB	BB	BB	BB	BB	AA	BB	BB	BB	BB	BB	BB
Bn-A03-p2695311	BB	BB	BB	BB	BB	BB	BB	BB	AA	BB	BB	BB	AA	BB	BB	BB	AA	AB	BB	BB	BB	BB	BB	BB	BB	BB	BB	BB	BB	BB	AA	BB	BB	BB	BB	BB	BB	BB	BB	BB	BB	BB	AA	BB	BB	BB	BB	BB	BB
Bn-A03-p27006222	AA	AA	AA	AA	AA	AA	AA	AA	BB	AA	AA	AA	BB	AA	AA	AA	BB	AB	AA	AA	AA	AA	AA	AA	AA	AA	AB	AA	AA	AA	AA	AA	BB	AA	AA	NC	AA	AA	AA	AA	AA	AA	BB	AA	AA	AA	AA	AA	AA
Bn-A03-p27101177	NC	AA	AA	AA	AA	AA	AA	AA	AA	AA	AA	AA	AA	AA	AA	AA	AA	AA	AA	AA	NC	AA	AA	AA	AA	AA	AA	AA	AA	AA	AA	AA	AA	AA	AA	AA	AB	AB	NC	AA	AA	AA	AA	AA	AA	AA	BB	AA	AB
Bn-A03-p27111541	AA	AA	AA	AA	AA	AA	AA	AA	AA	AA	AA	AA	AA	AA	AA	AA	AA	AA	AA	AA	AA	AA	AA	AA	AA	AA	AA	AA	AA	AA	AA	AA	AA	AA	AA	AA	AB	AB	AA	AA	AA	AA	AA	AA	AA	AA	BB	AA	AB
Bn-A03-p27164178	AA	AA	AA	AA	AA	AA	AA	AA	AA	AA	AA	AA	AA	AA	AA	AA	AA	AA	AA	AA	AA	AA	AA	AA	AA	AA	AA	AA	AA	AA	BB	AA	AA	AA	AA	AA	AA	AA	AA	AA	AA	AA	AA	AA	AA	AA	AA	AA	AA
Bn-A03-p27171824	BB	BB	BB	BB	BB	BB	BB	BB	BB	BB	BB	BB	BB	BB	BB	BB	BB	BB	BB	BB	BB	BB	BB	BB	BB	BB	BB	BB	BB	BB	BB	BB	AA	BB	BB	BB	BB	BB	BB	BB	BB	BB	BB	BB	BB	BB	BB	BB	BB
Bn-A03-p27172113	BB	BB	BB	BB	BB	BB	BB	BB	BB	BB	BB	BB	BB	BB	BB	BB	BB	BB	BB	BB	BB	BB	BB	BB	BB	BB	BB	BB	BB	BB	BB	BB	AA	BB	BB	BB	BB	BB	BB	BB	BB	BB	BB	BB	BB	BB	BB	BB	BB
Bn-A03-p27192830	BB	BB	BB	BB	BB	BB	BB	BB	BB	BB	BB	BB	BB	BB	BB	BB	BB	BB	BB	BB	BB	BB	BB	BB	BB	BB	BB	BB	BB	BB	BB	BB	AA	BB	BB	BB	BB	BB	BB	BB	BB	BB	BB	BB	BB	BB	BB	BB	BB
Bn-A03-p27289437	BB	AA	AA	AA	AA	AA	AA	AA	AA	AA	AA	AA	AA	AA	AA	AA	AA	AA	AA	AA	BB	AB	AA	AA	AB	AA	NC	AA	AA	AA	AA	AA	BB	AA	AA	NC	AA	AA	BB	AA	AB	AB	AA	AA	AA	AA	AA	AA	AA
Bn-A03-p27360321	BB	AA	AA	AA	AA	AA	AA	AA	BB	AA	AA	AA	BB	AA	AA	AA	BB	AB	AA	AA	BB	AB	AA	AA	AB	AA	BB	AA	AA	AA	BB	AA	BB	AA	AA	BB	NC	AB	BB	AA	AB	AB	BB	AA	AA	AA	BB	AA	AB
Bn-A03-p27379570	NC	BB	BB	BB	BB	BB	BB	BB	AA	BB	BB	BB	AA	BB	BB	BB	AA	AB	BB	BB	NC	BB	BB	BB	BB	BB	AA	BB	BB	BB	AA	BB	AA	BB	BB	AA	AB	AB	NC	BB	BB	BB	AA	BB	BB	BB	AA	BB	AB
Bn-A03-p27380908	NC	AA	AA	AA	AA	AA	AA	AA	BB	AA	AA	AA	BB	AA	AA	AA	BB	AB	AA	AA	NC	AA	AA	AA	AA	AA	BB	AA	AA	AA	BB	AA	BB	AA	AA	BB	AB	AB	NC	AA	AA	AA	BB	AA	AA	AA	BB	AA	AB
Bn-A03-p27406806	AA	BB	BB	BB	BB	BB	BB	BB	BB	BB	BB	BB	BB	BB	BB	BB	BB	BB	BB	BB	AA	AB	BB	BB	AB	BB	AB	BB	BB	BB	BB	BB	BB	BB	BB	NC	BB	BB	AB	BB	AB	AB	BB	BB	BB	BB	BB	BB	BB
Bn-A03-p27419285	AA	BB	BB	BB	BB	BB	BB	BB	BB	BB	BB	BB	BB	BB	BB	BB	BB	BB	BB	BB	AA	AB	BB	BB	AB	BB	NC	BB	BB	BB	BB	BB	BB	BB	BB	AB	BB	BB	AA	BB	AB	AB	BB	BB	BB	BB	BB	BB	BB
Bn-A03-p27420794	BB	AA	AA	AA	AA	AA	AA	AA	AA	AA	AA	AA	AA	AA	AA	AA	AA	AA	AA	AA	BB	AB	AA	AA	AB	AA	NC	AA	AA	AA	AA	AA	AA	AA	AA	AB	AA	AA	BB	AA	AB	AB	AA	AA	AA	AA	AA	AA	AA
Bn-A03-p27455156	AA	BB	BB	BB	BB	BB	BB	BB	AA	BB	BB	BB	AA	BB	BB	BB	AA	AB	BB	BB	AA	AB	BB	BB	AB	BB	AA	BB	BB	BB	BB	BB	BB	BB	BB	AA	AB	AB	AA	BB	AB	AB	AA	BB	BB	BB	AA	BB	AB
Bn-A03-p27568580	AB	BB	BB	BB	BB	BB	BB	BB	AB	BB	BB	BB	AA	BB	BB	BB	AA	AB	BB	BB	BB	BB	BB	BB	BB	BB	BB	BB	BB	BB	BB	BB	BB	BB	BB	NC	AB	AB	BB	BB	BB	BB	AB	BB	BB	BB	AA	BB	AB
Bn-A03-p27582705	AA	AA	AA	AA	AA	AA	AA	AA	AA	AA	AA	AA	AA	AA	AA	AA	AA	AA	AA	AA	AA	AA	AA	AA	AA	AA	AA	AA	AA	AA	AA	AA	NC	AA	AA	AA	AA	AA	AA	AA	AA	AA	AA	AA	AA	AA	AA	AA	AA
Bn-A03-p27794657	AB	BB	BB	BB	BB	BB	BB	BB	AB	BB	NC	BB	BB	BB	BB	BB	BB	BB	BB	BB	AA	AB	BB	BB	NC	BB	AA	BB	BB	BB	AA	BB	BB	BB	BB	AB	BB	BB	AA	BB	NC	AB	AB	BB	BB	BB	BB	BB	BB
Bn-A03-p27841728	AB	BB	BB	BB	BB	BB	BB	BB	AB	BB	NC	BB	BB	BB	BB	BB	BB	BB	BB	BB	AA	AB	BB	BB	AB	BB	AA	BB	BB	BB	BB	BB	BB	BB	BB	AB	BB	BB	AA	BB	AB	AB	AB	BB	BB	BB	BB	BB	BB
Bn-A03-p27927967	BB	BB	BB	BB	BB	BB	BB	BB	BB	BB	NC	BB	BB	BB	BB	BB	BB	BB	BB	BB	BB	BB	BB	BB	BB	BB	BB	BB	BB	BB	AA	BB	AA	BB	BB	BB	BB	BB	BB	BB	BB	BB	BB	BB	BB	BB	BB	BB	BB
Bn-A03-p28127216	AB	AA	AA	AA	AA	AA	AA	AA	AB	AA	AA	AA	AA	AA	AA	AA	AA	AA	AA	AA	BB	AB	AA	AA	AB	AA	BB	AA	AA	AA	BB	AA	BB	AA	AA	AB	AA	AA	BB	AA	AB	AB	AB	AA	AA	AA	AA	AA	AA
Bn-A03-p28155412	AB	AA	AA	AA	AA	AA	AA	AA	AB	AA	AA	AA	AA	AA	AA	AA	AA	AA	AA	AA	BB	AB	AA	AA	AB	AA	BB	AA	AA	AA	BB	AA	BB	AA	AA	AB	AA	AA	BB	AA	AB	AB	AB	AA	AA	AA	AA	AA	AA
Bn-A03-p28227026	AB	AA	AA	AA	AA	AA	AA	AA	AB	AA	AA	AA	AA	AA	AA	AA	AA	AA	AA	AA	BB	AB	AA	AA	AB	AA	BB	AA	AA	AA	AA	AA	BB	AA	AA	NC	AA	AA	BB	AA	AB	AB	AB	AA	AA	AA	AA	AA	AA
Bn-A03-p28233201	BB	BB	BB	BB	BB	BB	BB	BB	BB	BB	BB	BB	BB	BB	BB	BB	BB	BB	BB	BB	BB	BB	BB	BB	BB	BB	BB	BB	BB	BB	AA	BB	AA	BB	BB	BB	BB	BB	BB	BB	BB	BB	BB	BB	BB	BB	BB	BB	BB
Bn-A03-p28233701	BB	BB	BB	BB	BB	BB	BB	BB	BB	BB	BB	BB	BB	BB	BB	BB	BB	BB	BB	BB	BB	BB	BB	BB	BB	BB	BB	BB	BB	BB	AA	BB	AA	BB	BB	BB	BB	BB	BB	BB	BB	BB	BB	BB	BB	BB	BB	BB	BB
Bn-A03-p28234166	AA	AA	AA	AA	AA	AA	AA	AA	AA	AA	AA	AA	AA	AA	AA	AA	AA	AA	AA	AA	AA	AA	AA	AA	AA	AA	AA	AA	AA	AA	BB	AA	BB	AA	AA	AA	AA	AA	AA	AA	AA	AA	AA	AA	AA	AA	AA	AA	AA
Bn-A03-p28234586	NC	AA	AA	AA	AA	AA	AA	AA	AB	AA	AA	AA	AA	AA	AA	AA	AA	AA	AA	AA	BB	AB	AA	AA	AB	AA	BB	AA	AA	AA	BB	AA	BB	AA	AA	NC	AA	AA	BB	AA	AB	AB	AB	AA	AA	AA	AA	AA	AA
Bn-A03-p28242905	NC	BB	BB	BB	BB	BB	BB	BB	AB	BB	BB	BB	BB	BB	BB	BB	BB	BB	BB	BB	AA	AB	BB	BB	AB	BB	AA	BB	BB	BB	AA	BB	AA	BB	BB	NC	BB	BB	AA	BB	AB	AB	AB	BB	BB	BB	BB	BB	BB
Bn-A03-p28243306	NC	AA	AA	AA	AA	AA	AA	AA	AB	AA	AA	AA	AA	AA	AA	AA	AA	AA	AA	AA	BB	AB	AA	AA	AB	AA	BB	AA	AA	AA	BB	AA	BB	AA	AA	AB	AA	AA	BB	AA	AB	AB	AB	AA	AA	AA	AA	AA	AA
Bn-A03-p28464995	BB	BB	BB	BB	BB	BB	BB	BB	BB	BB	BB	BB	BB	BB	BB	BB	BB	BB	BB	BB	BB	BB	BB	BB	BB	BB	BB	BB	BB	BB	AA	BB	BB	BB	BB	BB	BB	BB	BB	BB	BB	BB	BB	BB	BB	BB	BB	BB	BB
Bn-A03-p28498755	AB	BB	BB	BB	BB	BB	BB	BB	AB	BB	BB	BB	BB	BB	BB	BB	BB	BB	BB	BB	AA	AB	BB	BB	AB	BB	AA	BB	BB	BB	AA	BB	AA	BB	BB	AB	BB	BB	AA	BB	AB	AB	AB	BB	BB	BB	BB	BB	BB
Bn-A03-p28535638	NC	BB	BB	BB	BB	BB	BB	BB	AB	BB	BB	BB	BB	BB	BB	BB	BB	BB	BB	BB	AA	AB	BB	BB	AB	BB	AA	BB	BB	BB	BB	BB	AA	BB	BB	NC	BB	BB	AA	BB	AB	AB	AB	BB	BB	BB	BB	BB	BB
Bn-A03-p28551626	AB	BB	BB	BB	BB	BB	BB	BB	AB	BB	BB	BB	BB	BB	BB	BB	BB	BB	BB	BB	AA	AB	BB	BB	AB	BB	AA	BB	BB	BB	AA	BB	BB	BB	BB	AB	BB	BB	AA	BB	AB	AB	AB	BB	BB	BB	BB	BB	BB
Bn-A03-p2858882	BB	AA	AA	AA	AA	AA	AA	AA	BB	AA	AA	AA	BB	AA	AA	AA	BB	AB	AA	AA	BB	AB	AA	AA	AB	AA	BB	AA	AA	AA	AA	AA	BB	AA	AA	BB	AA	AB	BB	AA	AB	AB	BB	AA	AA	AA	AA	AA	AA
Bn-A03-p28590746	AA	AA	AA	AA	AA	AA	AA	AA	AA	AA	AA	AA	AA	AA	AA	AA	AA	AA	AA	AA	AA	AA	AA	AA	AA	AA	AA	AA	AA	AA	AA	AA	BB	AA	AA	AA	AA	AA	AA	AA	AA	AA	AA	AA	AA	AA	AA	AA	AA
Bn-A03-p2860489	BB	AA	AA	AA	AA	AA	AA	AA	BB	AA	AA	AA	BB	AA	AA	AA	BB	AB	AA	AA	BB	AB	AA	AA	AB	AA	BB	AA	AA	AA	AA	AA	BB	AA	AA	BB	AA	AB	BB	AA	AB	AB	BB	AA	AA	AA	AA	AA	AA
Bn-A03-p28808705	NC	AA	AA	AA	AA	AA	AA	AA	AB	AA	AA	AA	AA	AA	AA	AA	AA	AA	AA	AA	BB	AB	AA	AA	AB	AA	BB	AA	AA	AA	AA	AA	BB	AA	AA	NC	AA	AA	BB	AA	AB	AB	NC	AA	AA	AA	BB	AA	AB
Bn-A03-p28843588	AA	AA	AA	AA	AA	AA	AA	AA	AA	AA	AA	AA	AA	AA	AA	AA	AA	AA	AA	AA	AA	AA	AA	AA	AA	AA	AA	AA	AA	AA	BB	AA	BB	AA	AA	AA	AA	AA	AA	AA	AA	AA	AA	AA	AA	AA	BB	AA	AB
Bn-A03-p28877626	AB	BB	BB	BB	BB	BB	BB	BB	AB	BB	BB	BB	BB	BB	BB	BB	BB	BB	BB	BB	AA	AB	BB	BB	AB	BB	AA	BB	BB	BB	BB	BB	AA	BB	BB	AB	BB	BB	AA	BB	AB	AB	AB	BB	BB	BB	AA	BB	AB
Bn-A03-p28877719	NC	AA	AA	AA	AA	AA	AA	AA	AB	AA	AA	AA	AA	AA	AA	AA	AA	AA	AA	AA	BB	AB	AA	AA	AB	AA	BB	AA	AA	AA	BB	AA	BB	AA	AA	NC	AA	AA	BB	AA	AB	AB	AB	AA	AA	AA	BB	AA	AB
Bn-A03-p2898043	BB	BB	BB	BB	BB	BB	BB	BB	BB	BB	BB	BB	BB	BB	BB	BB	BB	BB	BB	BB	BB	BB	BB	BB	BB	BB	BB	BB	BB	BB	BB	BB	BB	BB	BB	BB	BB	BB	BB	BB	BB	BB	BB	BB	BB	BB	AB	BB	AB
Bn-A03-p28981296	NC	AA	AA	AA	AA	AA	AA	AA	AB	AA	AA	AA	AA	AA	AA	AA	AA	AA	AA	AA	BB	AB	AA	AA	AB	AA	BB	AA	AA	AA	BB	AA	BB	AA	AA	AB	AA	AA	BB	AA	AB	AB	AB	AA	AA	AA	AA	AA	AA
Bn-A03-p28982546	BB	BB	BB	BB	BB	BB	BB	BB	BB	BB	BB	BB	BB	BB	BB	BB	BB	BB	BB	BB	BB	BB	BB	BB	BB	BB	BB	BB	BB	BB	AA	BB	AA	BB	BB	BB	BB	BB	BB	BB	BB	BB	BB	BB	BB	BB	BB	BB	BB
Bn-A03-p29046284	AA	AA	AA	AA	AA	AA	AA	AA	AA	AA	AA	AA	AA	AA	AA	AA	AA	AA	AA	AA	AA	AA	AA	AA	AA	AA	AA	AA	AA	AA	AA	AA	BB	AA	AA	AA	AA	AA	AA	AA	AA	AA	AA	AA	AA	AA	AA	AA	AA
Bn-A03-p29060027	AA	AA	AA	AA	AA	AA	AA	AA	AA	AA	AA	AA	AA	AA	AA	AA	AA	AA	AA	AA	AA	AA	AA	AA	AA	AA	AA	AA	AA	AA	AA	AA	BB	AA	AA	AA	AA	AA	AA	AA	AA	AA	AA	AA	AA	AA	BB	AA	AB
Bn-A03-p29060253	BB	BB	BB	BB	BB	BB	BB	BB	BB	BB	BB	BB	BB	BB	BB	BB	BB	BB	BB	BB	BB	BB	BB	BB	BB	BB	BB	BB	BB	BB	BB	BB	AA	BB	BB	BB	BB	BB	BB	BB	BB	BB	BB	BB	BB	BB	AA	BB	AB
Bn-A03-p29198982	NC	BB	BB	BB	BB	BB	BB	BB	AB	BB	BB	BB	BB	BB	BB	BB	BB	BB	BB	BB	AA	AB	BB	BB	AB	BB	AA	BB	BB	BB	AA	BB	BB	BB	BB	NC	AB	AB	AA	BB	AB	AB	BB	BB	BB	BB	BB	BB	BB
Bn-A03-p29271424	NC	BB	BB	BB	BB	BB	BB	BB	AB	BB	BB	BB	BB	BB	BB	BB	BB	BB	BB	BB	AA	AB	BB	BB	AB	BB	AA	BB	BB	BB	AA	BB	BB	BB	BB	NC	AB	AB	AA	BB	AB	AB	BB	BB	BB	BB	BB	BB	BB
Bn-A03-p29271737	AB	AA	AA	AA	AA	AA	AA	AA	AB	AA	AA	AA	AA	AA	AA	AA	AA	AA	AA	AA	BB	AB	AA	AA	AB	AA	BB	AA	AA	AA	BB	AA	AA	AA	AA	AB	AB	AB	BB	AA	AB	AB	AA	AA	AA	AA	AA	AA	AA
Bn-A03-p29279909	AB	BB	BB	BB	BB	BB	BB	BB	AB	BB	BB	BB	BB	BB	BB	BB	BB	BB	BB	BB	AA	AB	BB	BB	AB	BB	AA	BB	BB	BB	AA	BB	BB	BB	BB	AB	AB	AB	AA	BB	AB	AB	BB	BB	BB	BB	BB	BB	BB
Bn-A03-p29391849	BB	BB	BB	BB	BB	BB	BB	BB	BB	BB	BB	BB	BB	BB	BB	BB	BB	BB	BB	BB	NC	BB	BB	BB	BB	BB	NC	BB	BB	BB	NC	BB	BB	BB	BB	BB	BB	BB	NC	BB	BB	BB	BB	BB	BB	BB	BB	BB	BB
Bn-A03-p2948394	AA	AA	AA	AA	AA	AA	AA	AA	AA	AA	AA	AA	AA	AA	AA	AA	AA	AA	AA	AA	AA	AA	AA	AA	AA	AA	AA	AA	AA	AA	AB	AA	NC	AA	AA	AA	AA	AA	AA	AA	AA	AA	AA	AA	AA	AA	BB	AA	AB
Bn-A03-p29564970	BB	BB	BB	BB	BB	BB	BB	BB	BB	BB	BB	BB	BB	BB	BB	BB	BB	BB	BB	BB	BB	BB	BB	BB	BB	BB	BB	BB	BB	BB	BB	BB	BB	BB	BB	BB	BB	BB	BB	BB	BB	BB	BB	BB	BB	BB	AA	BB	AB
Bn-A03-p29583640	NC	AA	AA	AA	AA	AA	AA	AA	AB	AA	AA	AA	AA	AA	AA	AA	AA	AA	AA	AA	BB	AB	AA	AA	AB	AA	BB	AA	AA	AA	AA	AA	AA	AA	AA	NC	AB	AB	BB	AA	AB	AB	AA	AA	AA	AA	AA	AA	AA
Bn-A03-p29590349	BB	BB	BB	BB	BB	BB	BB	BB	BB	BB	BB	BB	BB	BB	BB	BB	BB	BB	BB	BB	BB	BB	BB	BB	BB	BB	BB	BB	BB	BB	BB	BB	BB	BB	BB	BB	BB	BB	BB	BB	BB	BB	BB	BB	BB	BB	AA	BB	AB
Bn-A03-p29595276	AB	AA	AA	AA	AA	AA	AA	AA	AB	AA	AA	AA	AA	AA	AA	AA	AA	AA	AA	AA	BB	AB	AA	AA	AB	AA	BB	AA	AA	AA	BB	AA	AA	AA	AA	AB	AB	AB	BB	AA	AB	AB	AA	AA	AA	AA	BB	AA	AB
Bn-A03-p29629982	AB	BB	BB	BB	BB	BB	BB	BB	AB	BB	BB	BB	BB	BB	BB	BB	BB	BB	BB	BB	AA	AB	BB	BB	AB	BB	AA	BB	BB	BB	AA	BB	BB	BB	BB	NC	AB	AB	AA	BB	AB	AB	BB	BB	BB	BB	AA	BB	AB
Bn-A03-p29661431	NC	BB	BB	BB	BB	BB	BB	BB	AB	BB	BB	BB	BB	BB	BB	BB	BB	BB	BB	BB	AA	AB	BB	BB	AB	BB	AA	BB	BB	BB	BB	BB	BB	BB	BB	NC	AB	AB	AA	BB	AB	AB	BB	BB	BB	BB	BB	BB	BB
Bn-A03-p29764052	AB	AA	AA	AA	AA	AA	AA	AA	AB	AA	AA	AA	AA	AA	AA	AA	AA	AA	AA	AA	BB	AB	AA	AA	AB	AA	BB	AA	AA	AA	BB	AA	AA	AA	AA	AB	AB	AB	BB	AA	AB	AB	AA	AA	AA	AA	AA	AA	AA
Bn-A03-p29776900	AA	AA	AA	AA	AA	AA	AA	AA	AA	AA	AA	AA	AA	AA	AA	AA	AA	AA	AA	AA	NC	AA	AA	AA	AA	AA	NC	AA	AA	AA	BB	AA	AA	AA	AA	AA	AA	AA	NC	AA	AA	AA	AA	AA	AA	AA	AA	AA	AA
Bn-A03-p29780293	AA	AA	AA	AA	AA	AA	AA	AA	AA	AA	AA	AA	AA	AA	AA	AA	AA	AA	AA	AA	NC	AA	AA	AA	AA	AA	NC	AA	AA	AA	BB	AA	AA	AA	AA	AA	AA	AA	NC	AA	AA	AA	AA	AA	AA	AA	AA	AA	AA
Bn-A03-p29781065	AA	AA	AA	AA	AA	AA	AA	AA	AA	AA	AA	AA	AA	AA	AA	AA	AA	AA	AA	AA	NC	AA	AA	AA	AA	AA	NC	AA	AA	AA	BB	AA	AA	AA	AA	AA	AA	AA	NC	AA	AA	AA	AA	AA	AA	AA	AA	AA	AA
Bn-A03-p29803351	BB	BB	BB	BB	BB	BB	BB	BB	BB	BB	BB	BB	BB	BB	BB	BB	BB	BB	BB	BB	BB	BB	BB	BB	BB	BB	BB	BB	BB	BB	NC	BB	BB	BB	BB	BB	BB	BB	BB	BB	BB	BB	BB	BB	BB	BB	BB	BB	BB
Bn-A03-p29805598	AA	AA	AA	AA	AA	AA	AA	AA	AA	AA	AA	AA	AA	AA	AA	AA	AA	AA	AA	AA	AA	AA	AA	AA	AA	AA	AA	AA	AA	AA	BB	AA	AA	AA	AA	AA	AA	AA	AA	AA	AA	AA	AA	AA	AA	AA	AA	AA	AA
Bn-A03-p29806105	AB	AA	AA	AA	AA	AA	AA	AA	AB	AA	AA	AA	AA	AA	AA	AA	AA	AA	AA	AA	BB	AB	AA	AA	AB	AA	BB	AA	AA	AA	BB	AA	AA	AA	AA	AB	AB	AB	BB	AA	AB	AB	AA	AA	AA	AA	AA	AA	AA
Bn-A03-p29823747	NC	AA	AA	AA	AA	AA	AA	AA	NC	AA	AA	AA	AA	AA	AA	AA	AA	AA	AA	AA	BB	AB	AA	AA	AB	AA	BB	AA	AA	AA	BB	AA	AA	AA	AA	NC	NC	AB	BB	AA	AB	AB	AA	AA	AA	AA	AA	AA	AA
Bn-A03-p29834625	NC	BB	BB	BB	BB	BB	BB	BB	NC	BB	BB	BB	BB	BB	BB	BB	BB	BB	BB	BB	AA	AB	BB	BB	AB	BB	AA	BB	BB	BB	AB	BB	BB	BB	BB	NC	AB	AB	AB	BB	AB	AB	BB	BB	BB	BB	BB	BB	BB
Bn-A03-p29849117	AB	AA	AA	AA	AA	AA	AA	AA	AB	AA	AA	AA	AA	AA	AA	AA	AA	AA	AA	AA	BB	AB	AA	AA	AB	AA	BB	AA	AA	AA	BB	AA	AA	AA	AA	AB	AB	AB	BB	AA	AB	AB	AA	AA	AA	AA	AA	AA	AA
Bn-A03-p29849191	AB	BB	BB	BB	BB	BB	BB	BB	AB	BB	BB	BB	BB	BB	BB	BB	BB	BB	BB	BB	AA	AB	BB	BB	AB	BB	AA	BB	BB	BB	AA	BB	BB	BB	BB	AB	AB	AB	AA	BB	AB	AB	BB	BB	BB	BB	BB	BB	BB
Bn-A03-p29873919	AB	AA	AA	AA	AA	AA	AA	AA	AB	AA	AA	AA	AA	AA	AA	AA	AA	AA	AA	AA	BB	AB	AA	AA	AB	AA	BB	AA	AA	AA	BB	AA	AA	AA	AA	AB	AB	AB	BB	AA	AB	AB	AA	AA	AA	AA	AA	AA	AA
Bn-A03-p29899721	NC	AA	AA	AA	AA	AA	AA	AA	NC	AA	AA	AA	AA	AA	AA	AA	AA	AA	AA	AA	BB	AB	AA	AA	AB	AA	BB	AA	AA	AA	BB	AA	AA	AA	AA	NC	NC	AB	BB	AA	AB	AB	AA	AA	AA	AA	AA	AA	AA
Bn-A03-p29926117	BB	BB	BB	BB	BB	BB	BB	BB	BB	BB	BB	BB	AB	BB	BB	BB	AB	BB	BB	BB	NC	BB	BB	BB	BB	BB	NC	BB	BB	BB	AA	BB	BB	BB	BB	BB	AB	AB	AA	BB	AB	AB	AB	BB	BB	BB	BB	BB	BB
Bn-A03-p29956906	NC	AA	AA	AA	AA	AA	AA	AA	AB	AA	AA	AA	AA	AA	AA	AA	AA	AA	AA	AA	BB	AB	AA	AA	AB	AA	BB	AA	AA	AA	BB	AA	AA	AA	AA	AB	AB	AB	BB	AA	AB	AB	AA	AA	AA	AA	AA	AA	AA
Bn-A03-p2997270	BB	AB	AB	AB	AB	AB	AB	AB	BB	AB	AB	AB	BB	AB	AB	AB	BB	AB	AB	AB	BB	AB	AB	AB	AB	AB	BB	AB	AB	AB	AA	AB	AB	AB	AB	BB	AB	AB	AB	AB	AB	AB	BB	AB	AB	AB	BB	AB	AB
Bn-A03-p29999738	NC	BB	BB	BB	BB	BB	BB	BB	AB	BB	BB	BB	BB	BB	BB	BB	BB	BB	BB	BB	AA	AB	BB	BB	AB	BB	AA	BB	BB	BB	AA	BB	BB	BB	BB	NC	AB	AB	AA	BB	AB	AB	NC	BB	BB	BB	BB	BB	BB
Bn-A03-p3001467	AA	AA	AA	AA	AA	AA	AA	AA	AA	AA	AA	AA	AA	AA	AA	AA	AA	AA	AA	AA	AA	AA	AA	AA	AA	AA	AA	AA	AA	AA	NC	AA	NC	AA	AA	AA	AA	AA	BB	AA	AB	AB	AA	AA	AA	AA	BB	AA	AB
Bn-A03-p30029704	AB	BB	BB	BB	BB	BB	BB	BB	AB	BB	BB	BB	BB	BB	BB	BB	BB	BB	BB	BB	AA	AB	BB	BB	AB	BB	AA	BB	BB	BB	AA	BB	BB	BB	BB	AB	AB	AB	AA	BB	AB	AB	AB	BB	BB	BB	BB	BB	BB
Bn-A03-p30170124	AB	BB	BB	BB	BB	BB	BB	BB	AB	BB	BB	BB	BB	BB	BB	BB	BB	BB	BB	BB	AA	AB	BB	BB	AB	BB	AA	BB	BB	BB	AA	BB	BB	BB	BB	AB	AB	AB	AA	BB	AB	AB	AB	BB	BB	BB	BB	BB	BB
Bn-A03-p30291719	AA	AA	AA	AA	AA	AA	AA	AA	AA	AA	AA	AA	AA	AA	AA	AA	AA	AA	AA	AA	AA	AA	AA	AA	AA	AA	AA	AA	AA	AA	BB	AA	AA	AA	AA	AA	AA	AA	AA	AA	AA	AA	AA	AA	AA	AA	BB	AA	AB
Bn-A03-p30658785	AA	AA	AA	AA	AA	AA	AA	AA	AA	AA	AA	AA	AA	AA	AA	AA	AA	AA	AA	AA	AA	AA	AA	AA	AA	AA	AA	AA	AA	AA	AA	AA	AA	AA	AA	AA	AA	AA	AA	AA	AA	AA	AA	AA	AA	AA	BB	AA	AB
Bn-A03-p30663365	AA	AA	AA	AA	AA	AA	AA	AA	AA	AA	AA	AA	AA	AA	AA	AA	AA	AA	AA	AA	AA	AA	AA	AA	AA	AA	AA	AA	AA	AA	BB	AA	AA	AA	AA	AA	AA	AA	AA	AA	AA	AA	AA	AA	AA	AA	BB	AA	AB
Bn-A03-p3073797	BB	BB	BB	BB	BB	BB	BB	BB	BB	BB	BB	BB	BB	BB	BB	BB	BB	BB	BB	BB	BB	BB	BB	BB	BB	BB	BB	BB	BB	BB	AA	BB	AA	BB	BB	BB	NC	BB	BB	BB	BB	BB	BB	BB	BB	BB	AA	BB	AB
Bn-A03-p3074927	AA	AA	AA	AA	AA	AA	AA	AA	AA	AA	AA	AA	AA	AA	AA	AA	AA	AA	AA	AA	AA	AA	AA	AA	AA	AA	AA	AA	AA	AA	BB	AA	BB	AA	AA	AA	AA	AA	AA	AA	AA	AA	AA	AA	AA	AA	BB	AA	AB
Bn-A03-p3084593	AA	AA	AA	AA	AA	AA	AA	AA	AA	AA	AA	AA	AA	AA	AA	AA	AA	AA	AA	AA	AA	AA	AA	AA	AA	AA	AA	AA	AA	AA	BB	AA	BB	AA	AA	AA	AA	AA	AA	AA	AA	AA	AA	AA	AA	AA	BB	AA	AB
Bn-A03-p3084866	AA	AA	AA	AA	AA	AA	AA	AA	AA	AA	AA	AA	AA	AA	AA	AA	AA	AA	AA	AA	AA	AA	AA	AA	AA	AA	AA	AA	AA	AA	BB	AA	BB	AA	AA	AA	AA	AA	AA	AA	AA	AA	AA	AA	AA	AA	BB	AA	AB
Bn-A03-p30874086	BB	BB	BB	BB	BB	BB	BB	BB	BB	BB	BB	BB	BB	BB	BB	BB	BB	BB	BB	BB	BB	BB	BB	BB	BB	BB	BB	BB	BB	BB	AA	BB	AA	BB	BB	BB	BB	BB	BB	BB	BB	BB	BB	BB	BB	BB	AA	BB	AB
Bn-A03-p30876909	AB	AA	AA	AA	AA	AA	AA	AA	AB	AA	AA	AA	AA	AA	AA	AA	AA	AA	AA	AA	BB	AB	AA	AA	AB	AA	BB	AA	AA	AA	BB	AA	BB	AA	AA	AB	AB	AB	BB	AA	AB	AB	BB	AA	AA	AA	BB	AA	AB
Bn-A03-p30905429	AB	AA	AA	AA	AA	AA	AA	AA	AB	AA	AA	AA	AA	AA	AA	AA	AA	AA	AA	AA	BB	AB	AA	AA	AB	AA	BB	AA	AA	AA	AA	AA	BB	AA	AA	AB	AB	AB	BB	AA	AB	AB	BB	AA	AA	AA	AA	AA	AA
Bn-A03-p3091011	AA	AA	AA	AA	AA	AA	AA	AA	AA	AA	AA	AA	AA	AA	AA	AA	AA	AA	AA	AA	AA	AA	AA	AA	AA	AA	AA	AA	AA	AA	NC	AA	AA	AA	AA	AA	AA	AA	AA	AA	AA	AA	AA	AA	AA	AA	BB	AA	AB
Bn-A03-p30910234	NC	AA	AA	AA	AA	AA	AA	AA	AB	AA	AA	AA	AA	AA	AA	AA	AA	AA	AA	AA	BB	AB	AA	AA	AB	AA	BB	AA	AA	AA	AA	AA	BB	AA	AA	NC	AB	AB	BB	AA	AB	AB	BB	AA	AA	AA	AA	AA	AA
Bn-A03-p30951542	AB	AA	AA	AA	AA	AA	AA	AA	AB	AA	AA	AA	AA	AA	AA	AA	AA	AA	AA	AA	BB	AB	AA	AA	AB	AA	BB	AA	AA	AA	BB	AA	BB	AA	AA	AB	AB	AB	BB	AA	AB	AB	BB	AA	AA	AA	BB	AA	AB
Bn-A03-p30974143	AB	BB	BB	BB	BB	BB	BB	BB	AB	BB	BB	BB	BB	BB	BB	BB	BB	BB	BB	BB	AA	AB	BB	BB	AB	BB	AA	BB	BB	BB	BB	BB	BB	BB	BB	NC	AB	AB	AA	BB	AB	AB	AA	BB	BB	BB	BB	BB	BB
Bn-A03-p30974251	NC	AA	AA	AA	AA	AA	AA	AA	AB	AA	AA	AA	AA	AA	AA	AA	AA	AA	AA	AA	BB	AB	AA	AA	AB	AA	BB	AA	AA	AA	AB	AA	AA	AA	AA	NC	AB	AB	BB	AA	AB	AB	BB	AA	AA	AA	AA	AA	AA
Bn-A03-p3098813	AA	AA	AA	AA	AA	AA	AA	AA	AA	AA	AA	AA	AA	AA	AA	AA	AA	AA	AA	AA	AA	AA	AA	AA	AA	AA	AA	AA	AA	AA	AA	AA	AA	AA	AA	AA	AA	AA	AA	AA	AA	AA	AA	AA	AA	AA	BB	AA	AB
Bn-A03-p3099901	AA	AA	AA	AA	AA	AA	AA	AA	AA	AA	AA	AA	AA	AA	AA	AA	AA	AA	AA	AA	AA	AA	AA	AA	AA	AA	AA	AA	AA	AA	AA	AA	AA	AA	AA	AA	AA	AA	AA	AA	AA	AA	AA	AA	AA	AA	BB	AA	AB
Bn-A03-p31076904	AB	AA	AA	AA	AA	AA	AA	AA	AB	AA	AA	AA	AA	AA	AA	AA	AA	AA	AA	AA	BB	AB	AA	AA	AB	AA	BB	AA	AA	AA	AA	AA	BB	AA	AA	AB	AB	AB	BB	AA	AB	AB	BB	AA	AA	AA	AA	AA	AA
Bn-A03-p31077034	AB	BB	BB	BB	BB	BB	BB	BB	AB	BB	BB	BB	BB	BB	BB	BB	BB	BB	BB	BB	AA	AB	BB	BB	AB	BB	AA	BB	BB	BB	AA	BB	AA	BB	BB	AB	AB	AB	AA	BB	AB	AB	AA	BB	BB	BB	AA	BB	AB
Bn-A03-p31088060	BB	BB	BB	BB	BB	BB	BB	BB	BB	BB	BB	BB	BB	BB	BB	BB	BB	BB	BB	BB	BB	BB	BB	BB	BB	BB	BB	BB	BB	BB	AA	BB	AA	BB	BB	BB	BB	BB	BB	BB	BB	BB	BB	BB	BB	BB	AA	BB	AB
Bn-A03-p31088264	AB	AA	AA	AA	AA	AA	AA	AA	AB	AA	AA	AA	AA	AA	AA	AA	AA	AA	AA	AA	BB	AB	AA	AA	AB	AA	BB	AA	AA	AA	BB	AA	BB	AA	AA	AB	AB	AB	BB	AA	AB	AB	BB	AA	AA	AA	BB	AA	AB
Bn-A03-p3116829	BB	AA	AA	AA	AA	AA	AA	AA	AA	AA	AA	AA	AA	AA	AA	AA	AA	AA	AA	AA	BB	AB	AA	AA	AB	AA	BB	AA	AA	AA	BB	AA	BB	AA	AA	BB	AA	AB	AA	AA	AA	AA	AA	AA	AA	AA	BB	AA	AB
Bn-A03-p312762	AB	BB	BB	BB	BB	BB	BB	BB	AB	BB	BB	BB	AA	BB	BB	BB	AB	AB	BB	BB	AA	AB	BB	BB	AB	BB	AA	BB	BB	BB	AA	BB	BB	BB	BB	AA	AB	AB	BB	BB	BB	BB	AB	BB	BB	BB	BB	BB	BB
Bn-A03-p31540985	NC	BB	BB	BB	BB	BB	BB	BB	AB	BB	BB	BB	BB	BB	BB	BB	BB	BB	BB	BB	AA	AB	BB	BB	AB	BB	AA	BB	BB	BB	AA	BB	BB	BB	BB	NC	AB	AB	AA	BB	AB	AB	AA	BB	BB	BB	AA	BB	AB
Bn-A03-p31579593	NC	BB	BB	BB	BB	BB	BB	BB	AB	BB	BB	BB	BB	BB	BB	BB	BB	BB	BB	BB	AA	AB	BB	BB	AB	BB	AA	BB	BB	BB	AA	BB	BB	BB	BB	NC	NC	AB	AA	BB	AB	AB	AA	BB	BB	BB	BB	BB	BB
Bn-A03-p3189093	AA	AA	AA	AA	AA	AA	AA	AA	BB	AA	AA	AA	BB	AA	AA	AA	BB	AB	AA	AA	AA	AA	AA	AA	AA	AA	AA	AA	AA	AA	AA	AA	AA	AA	AA	AA	AA	AA	AA	AA	AA	AA	BB	AA	AA	AA	BB	AA	AB
Bn-A03-p3189333	AA	AA	AA	AA	AA	AA	AA	AA	BB	AA	AA	AA	BB	AA	AA	AA	BB	AB	AA	AA	AA	AA	AA	AA	AA	AA	AA	AA	AA	AA	AA	AA	AA	AA	AA	AA	AA	AA	AA	AA	AA	AA	BB	AA	AA	AA	BB	AA	AB
Bn-A03-p3319357	AA	AA	AA	AA	AA	AA	AA	AA	AA	AA	AA	AA	AA	AA	AA	AA	AA	AA	AA	AA	AA	AA	AA	AA	AA	AA	AA	AA	AA	AA	AA	AA	AA	AA	AA	AA	AA	AA	AA	AA	AA	AA	AA	AA	AA	AA	BB	AA	AB
Bn-A03-p3392103	BB	AA	AA	AA	AA	AA	AA	AA	AA	AA	AA	AA	AA	AA	AA	AA	AA	AA	AA	AA	BB	AB	AA	AA	AB	AA	BB	AA	AA	AA	BB	AA	BB	AA	AA	BB	NC	AB	AA	AA	AA	AA	AA	AA	AA	AA	AA	AA	AA
Bn-A03-p3489437	BB	BB	BB	BB	BB	BB	BB	BB	BB	BB	BB	BB	BB	BB	BB	BB	BB	BB	BB	BB	BB	BB	BB	BB	BB	BB	BB	BB	BB	BB	BB	BB	BB	BB	BB	BB	AB	BB	AA	BB	AB	AB	BB	BB	BB	BB	BB	BB	BB
Bn-A03-p3571622	BB	BB	BB	BB	BB	BB	BB	BB	BB	BB	BB	BB	BB	BB	BB	BB	BB	BB	NC	BB	BB	BB	BB	BB	BB	BB	BB	BB	BB	BB	NC	BB	AA	BB	BB	AA	BB	BB	AA	BB	AB	AB	BB	NC	NC	NC	AA	BB	AB
Bn-A03-p373134	AB	BB	BB	BB	BB	BB	BB	BB	BB	BB	BB	BB	BB	BB	BB	BB	BB	BB	BB	BB	AA	AB	BB	BB	AB	BB	AA	BB	BB	BB	NC	BB	AB	BB	BB	AA	BB	BB	BB	BB	BB	BB	BB	BB	BB	BB	BB	BB	BB
Bn-A03-p3795299	BB	AA	AA	AA	AA	AA	AA	AA	BB	AA	AA	AA	BB	AA	AA	AA	BB	AB	AA	AA	BB	AB	AA	AA	AB	AA	BB	AA	AA	AA	BB	AA	BB	AA	AA	BB	AA	AB	AA	AA	AA	AA	BB	AA	AA	AA	AA	AA	AA
Bn-A03-p3795523	BB	AA	AA	AA	AA	AA	AA	AA	BB	AA	AA	AA	BB	AA	AA	AA	BB	AB	AA	AA	BB	AB	AA	AA	AB	AA	BB	AA	AA	AA	BB	AA	BB	AA	AA	BB	AA	AB	AA	AA	AA	AA	BB	AA	AA	AA	AA	AA	AA
Bn-A03-p3796557	BB	AA	AA	AA	AA	AA	AA	AA	BB	AA	AA	AA	BB	AA	AA	AA	BB	AB	AA	AA	BB	AB	AA	AA	AB	AA	BB	AA	AA	AA	BB	AA	BB	AA	AA	BB	AA	AB	AA	AA	AA	AA	BB	AA	AA	AA	AA	AA	AA
Bn-A03-p3799804	BB	AA	AA	AA	AA	AA	AA	AA	AA	AA	AA	AA	AA	AA	AA	AA	AA	AA	AA	AA	BB	AB	AA	AA	AB	AA	BB	AA	AA	AA	NC	AA	BB	AA	AA	BB	AB	AB	AA	AA	AA	AA	AA	AA	AA	AA	BB	AA	AB
Bn-A03-p3801626	NC	BB	BB	BB	BB	BB	BB	BB	BB	BB	BB	BB	BB	BB	BB	BB	BB	BB	BB	BB	NC	BB	BB	BB	BB	BB	NC	BB	BB	BB	NC	BB	BB	BB	BB	NC	BB	BB	BB	BB	BB	BB	BB	BB	BB	BB	NC	BB	BB
Bn-A03-p3808441	AA	AA	AA	AA	AA	AA	AA	AA	BB	AA	AA	AA	BB	AA	AA	AA	BB	AB	AA	AA	AA	AA	AA	AA	AA	AA	AA	AA	AA	AA	BB	AA	BB	AA	AA	AA	NC	AA	AA	AA	AA	AA	BB	AA	AA	AA	BB	AA	AB
Bn-A03-p3861991	AA	BB	BB	BB	BB	BB	BB	BB	BB	BB	BB	BB	BB	BB	BB	BB	BB	BB	BB	BB	AA	AB	BB	BB	AB	BB	AA	BB	BB	BB	BB	BB	BB	BB	BB	AA	BB	AB	BB	BB	BB	BB	BB	BB	BB	BB	AA	BB	AB
Bn-A03-p3862302	BB	AA	AA	AA	AA	AA	AA	AA	AA	AA	AA	AA	AA	AA	AA	AA	AA	AA	AA	AA	BB	AB	AA	AA	AB	AA	BB	AA	AA	AA	AA	AA	AA	AA	AA	BB	AA	AB	AA	AA	AA	AA	AA	AA	AA	AA	BB	AA	AB
Bn-A03-p3862928	AA	AA	AA	AA	AA	AA	AA	AA	AA	AA	AA	AA	AA	AA	AA	AA	AA	AA	AA	AA	AA	AA	AA	AA	AA	AA	AA	AA	AA	AA	BB	AA	AA	AA	AA	AA	AA	AA	AA	AA	AA	AA	AA	AA	AA	AA	BB	AA	AB
Bn-A03-p3951623	BB	BB	BB	BB	BB	BB	BB	BB	BB	BB	BB	BB	BB	BB	BB	BB	BB	BB	BB	BB	BB	BB	BB	BB	BB	BB	BB	BB	BB	BB	AA	BB	BB	BB	BB	BB	BB	BB	BB	BB	BB	BB	BB	BB	BB	BB	AA	BB	AB
Bn-A03-p3951816	BB	BB	BB	BB	BB	BB	BB	BB	BB	BB	BB	BB	BB	BB	BB	BB	BB	BB	BB	BB	BB	BB	BB	BB	BB	BB	BB	BB	BB	BB	NC	BB	BB	BB	BB	BB	BB	BB	BB	BB	BB	BB	BB	BB	BB	BB	NC	BB	AB
Bn-A03-p4008078	AA	AA	AA	AA	AA	AA	AA	AA	AA	AA	AA	AA	AA	AA	AA	AA	AA	AA	AA	AA	AA	AA	AA	AA	AA	AA	AA	AA	AA	AA	NC	AA	AA	AA	AA	AA	AA	AA	AA	AA	AA	AA	AA	AA	AA	AA	BB	AA	AB
Bn-A03-p4036196	BB	AA	AA	AA	AA	AA	AA	AA	AA	AA	AA	AA	AA	AA	AA	AA	AA	AA	AA	AA	BB	AB	AA	AA	AB	AA	BB	AA	AA	AA	BB	AA	BB	AA	AA	BB	AB	AA	AA	AA	AA	AA	AA	AA	AA	AA	BB	AA	AB
Bn-A03-p4096019	BB	BB	BB	BB	BB	BB	BB	BB	BB	BB	BB	BB	BB	BB	BB	BB	BB	BB	BB	BB	BB	BB	BB	BB	BB	BB	BB	BB	BB	BB	AA	BB	BB	BB	BB	BB	BB	AB	BB	BB	BB	BB	BB	BB	BB	BB	AA	BB	AB
Bn-A03-p4123164	BB	BB	BB	BB	BB	BB	BB	BB	BB	BB	BB	BB	BB	BB	BB	BB	BB	BB	BB	BB	BB	BB	BB	BB	BB	BB	BB	BB	BB	BB	BB	BB	BB	BB	BB	BB	BB	BB	BB	BB	BB	BB	BB	BB	BB	BB	AA	BB	AB
Bn-A03-p4123209	AA	AA	AA	AA	AA	AA	AA	AA	AA	AA	AA	AA	AA	AA	AA	AA	AA	AA	AA	AA	AA	AA	AA	AA	AA	AA	AA	AA	AA	AA	AA	AA	AA	AA	AA	AA	AA	AA	AA	AA	AA	AA	AA	AA	AA	AA	BB	AA	AB
Bn-A03-p4193022	AA	AA	AA	AA	AA	AA	AA	AA	AA	AA	AA	AA	AA	AA	AA	AA	AA	AA	AA	AA	AA	AA	AA	AA	AA	AA	AA	AA	AA	AA	AA	AA	AA	AA	AA	AA	AA	AB	AA	AA	AA	AA	AA	AA	AA	AA	BB	AA	AB
Bn-A03-p4205159	AA	AA	AA	AA	AA	AA	AA	AA	AA	AA	AA	AA	AA	AA	AA	AA	AA	AA	AA	AA	AA	AA	AA	AA	AA	AA	AA	AA	AA	AA	AA	AA	BB	AA	AA	AA	AA	AB	AA	AA	AA	AA	AA	AA	AA	AA	BB	AA	AB
Bn-A03-p4279836	BB	BB	BB	BB	BB	BB	BB	BB	AB	BB	BB	BB	AB	BB	BB	BB	AB	AB	BB	BB	BB	BB	BB	BB	BB	BB	BB	BB	BB	BB	AA	BB	BB	BB	BB	BB	BB	AB	AB	BB	AB	AB	AA	BB	BB	BB	BB	BB	BB
Bn-A03-p4342338	AA	AA	AA	AA	AA	AA	AA	AA	BB	AA	AA	AA	BB	AA	AA	AA	BB	AB	AA	AA	AA	AA	AA	AA	AA	AA	AA	AA	AA	AA	AA	AA	AA	AA	AA	AA	AA	AA	BB	AA	AB	AB	BB	AA	AA	AA	BB	AA	AB
Bn-A03-p4348997	BB	BB	BB	BB	BB	BB	BB	BB	AA	BB	BB	BB	AA	BB	BB	BB	AA	AB	BB	BB	BB	BB	BB	BB	BB	BB	BB	BB	BB	BB	BB	BB	BB	BB	BB	BB	BB	BB	AA	BB	AB	AB	AA	BB	BB	BB	AA	BB	AB
Bn-A03-p4382093	AA	AA	AA	AA	AA	AA	AA	AA	AA	AA	AA	AA	AA	AA	AA	AA	AA	AA	AA	AA	AA	AA	AA	AA	AA	AA	AA	AA	AA	AA	BB	AA	AA	AA	AA	AA	AA	AB	AA	AA	AA	AA	AA	AA	AA	AA	BB	AA	AB
Bn-A03-p4408006	AA	AA	AA	AA	AA	AA	AA	AA	AA	AA	AA	AA	AA	AA	AA	AA	AA	AA	AA	AA	AA	AA	AA	AA	AA	AA	AA	AA	AA	AA	AA	AA	AA	AA	AA	AA	AA	AB	AA	AA	AA	AA	AA	AA	AA	AA	BB	AA	AB
Bn-A03-p4409606	AA	AA	AA	AA	AA	AA	AA	AA	BB	AA	AA	AA	BB	AA	AA	AA	BB	AB	AA	AA	AA	AA	AA	AA	AA	AA	AA	AA	AA	AA	AA	AA	BB	AA	AA	AA	AA	AA	BB	AA	AB	AB	BB	AA	AA	AA	AA	AA	AA
Bn-A03-p4409970	AA	AA	AA	AA	AA	AA	AA	AA	AA	AA	AA	AA	AA	AA	AA	AA	AA	AA	AA	AA	AA	AA	AA	AA	AA	AA	AA	AA	AA	AA	AB	AA	AA	AA	AA	AA	AA	AB	AA	AA	AA	AA	AA	AA	AA	AA	BB	AA	AB
Bn-A03-p4423212	BB	BB	BB	BB	BB	BB	BB	BB	BB	BB	BB	BB	BB	BB	BB	BB	BB	BB	BB	BB	BB	BB	BB	BB	BB	BB	BB	BB	BB	BB	BB	BB	BB	BB	BB	BB	BB	AB	BB	BB	BB	BB	BB	BB	BB	BB	AA	BB	AB
Bn-A03-p4423604	AA	AA	AA	AA	AA	AA	AA	AA	BB	AA	AA	AA	BB	AA	AA	AA	BB	AB	AA	AA	AA	AA	AA	AA	AA	AA	AA	AA	AA	AA	BB	AA	AA	AA	AA	AA	AA	AA	BB	AA	AB	AB	BB	AA	AA	AA	AA	AA	AA
Bn-A03-p4425819	BB	BB	BB	BB	BB	BB	BB	BB	AA	BB	BB	BB	AA	BB	BB	BB	AA	AB	BB	BB	BB	BB	BB	BB	BB	BB	BB	BB	BB	BB	AA	BB	BB	BB	BB	BB	BB	BB	AA	BB	AB	AB	AA	BB	BB	BB	BB	BB	BB
Bn-A03-p4509102	AA	AA	AA	AA	AA	AA	AA	AA	AA	AA	AA	AA	AA	AA	AA	AA	AA	AA	AA	AA	AA	AA	AA	AA	AA	AA	AA	AA	AA	AA	AA	AA	AA	AA	AA	AA	AA	AB	AA	AA	AA	AA	AA	AA	AA	AA	BB	AA	AB
Bn-A03-p4548924	AA	AA	AA	AA	AA	AA	AA	AA	BB	AA	AA	AA	BB	AA	AA	AA	BB	AB	AA	AA	AA	AA	AA	AA	AA	AA	AA	AA	AA	AA	BB	AA	BB	AA	AA	AA	AA	AB	BB	AA	AB	AB	BB	AA	AA	AA	AA	AA	AA
Bn-A03-p4550270	AA	AA	AA	AA	AA	AA	AA	AA	AA	AA	AA	AA	AA	AA	AA	AA	AA	AA	AA	AA	AA	AA	AA	AA	AA	AA	AA	AA	AA	AA	AA	AA	NC	AA	AA	AA	AA	AA	AA	AA	AA	AA	AA	AA	AA	AA	BB	AA	AB
Bn-A03-p4575317	BB	BB	BB	BB	BB	BB	BB	BB	AA	BB	BB	BB	AA	BB	BB	BB	AA	AB	BB	BB	BB	BB	BB	BB	BB	BB	BB	BB	BB	BB	BB	BB	AA	BB	BB	BB	BB	BB	AA	BB	AB	AB	AA	BB	BB	BB	NC	BB	BB
Bn-A03-p4594763	BB	BB	BB	BB	BB	BB	BB	BB	AB	BB	BB	BB	AB	BB	BB	BB	AB	AB	BB	BB	BB	BB	BB	BB	BB	BB	BB	BB	BB	BB	AB	BB	AB	BB	BB	BB	BB	BB	AB	BB	AB	AB	AB	BB	BB	BB	BB	BB	BB
Bn-A03-p4605838	AA	AA	AA	AA	AA	AA	AA	AA	BB	AA	AA	AA	BB	AA	AA	AA	BB	AB	AA	AA	AA	AA	AA	AA	AA	AA	AA	AA	AA	AA	AA	AA	AA	AA	AA	AA	AA	NC	BB	AA	AB	AB	BB	AA	AA	AA	BB	AA	AB
Bn-A03-p4659068	AA	AA	AA	AA	AA	AA	AA	AA	BB	AA	AA	AA	BB	AA	AA	AA	BB	AB	AA	AA	AA	AA	AA	AA	AA	AA	AA	AA	AA	AA	BB	AA	BB	AA	AA	AA	AA	AA	BB	AA	AB	AB	BB	AA	AA	AA	AA	AA	AA
Bn-A03-p4673508	AA	AA	AA	AA	AA	AA	AA	AA	BB	AA	AA	AA	BB	AA	AA	AA	BB	AB	AA	AA	AA	AA	AA	AA	AA	AA	AA	AA	AA	AA	AA	AA	AA	AA	AA	AA	AA	AA	BB	AA	AB	AB	BB	AA	AA	AA	AA	AA	AA
Bn-A03-p4769653	BB	BB	BB	BB	BB	BB	BB	BB	AA	BB	BB	BB	AA	BB	BB	BB	AA	AB	BB	BB	BB	BB	BB	BB	BB	BB	BB	BB	BB	BB	BB	BB	AA	BB	BB	BB	BB	AB	AA	BB	AB	AB	AA	BB	BB	BB	AA	BB	AB
Bn-A03-p4827846	BB	BB	BB	BB	BB	BB	BB	BB	AA	BB	BB	BB	AA	BB	BB	BB	AA	AB	BB	BB	BB	BB	BB	BB	BB	BB	BB	BB	BB	BB	AA	BB	BB	BB	BB	BB	BB	BB	AA	BB	AB	AB	AA	BB	BB	BB	BB	BB	BB
Bn-A03-p4879812	BB	BB	BB	BB	BB	BB	BB	BB	BB	BB	BB	BB	BB	BB	BB	BB	BB	BB	BB	BB	BB	BB	BB	BB	BB	BB	BB	BB	BB	BB	AA	BB	AA	BB	BB	BB	BB	AB	BB	BB	BB	BB	BB	BB	BB	BB	BB	BB	BB
Bn-A03-p4909233	BB	BB	BB	BB	BB	BB	BB	BB	BB	BB	BB	BB	BB	BB	BB	BB	BB	BB	BB	BB	BB	BB	BB	BB	BB	BB	BB	BB	BB	BB	BB	BB	BB	BB	BB	BB	BB	AB	BB	BB	BB	BB	BB	BB	BB	BB	AA	BB	AB
Bn-A03-p4992039	AA	AA	AA	AA	AA	AA	AA	AA	AA	AA	AA	AA	AA	AA	AA	AA	AA	AA	AA	AA	AA	AA	AA	AA	AA	AA	AA	AA	AA	AA	BB	AA	AA	AA	AA	AA	AA	AA	AA	AA	AA	AA	AA	AA	AA	AA	BB	AA	AB
Bn-A03-p5039586	BB	BB	BB	BB	BB	BB	BB	BB	AA	BB	BB	BB	AA	BB	BB	BB	AA	AB	BB	BB	BB	BB	BB	BB	BB	BB	BB	BB	BB	BB	AA	BB	AA	BB	BB	BB	BB	AB	AA	BB	AB	AB	AA	BB	BB	BB	AA	BB	AB
Bn-A03-p5078310	AA	AA	AA	AA	AA	AA	AA	AA	BB	AA	AA	AA	BB	AA	AA	AA	BB	AB	AA	AA	AA	AA	AA	AA	AA	AA	AA	AA	AA	AA	BB	AA	AA	AA	AA	AA	AA	AB	AA	AA	AA	AA	BB	AA	AA	AA	BB	AA	AB
Bn-A03-p5083198	BB	BB	BB	BB	BB	BB	BB	BB	AA	BB	BB	BB	AA	BB	BB	BB	AA	AB	BB	BB	BB	BB	BB	BB	BB	BB	BB	BB	BB	BB	NC	BB	AA	BB	BB	BB	BB	AB	BB	BB	BB	BB	AA	BB	BB	BB	AA	BB	AB
Bn-A03-p5083430	BB	BB	BB	BB	BB	BB	BB	BB	AA	BB	BB	BB	AA	BB	BB	BB	AA	AB	BB	BB	BB	BB	BB	BB	BB	BB	BB	BB	BB	BB	NC	BB	AA	BB	BB	BB	BB	AB	BB	BB	BB	BB	AA	BB	BB	BB	AA	BB	AB
Bn-A03-p5131282	BB	BB	BB	BB	BB	BB	BB	BB	AA	BB	BB	BB	AA	BB	BB	BB	AA	AB	BB	BB	BB	BB	BB	BB	BB	BB	BB	BB	BB	BB	AA	BB	BB	BB	BB	BB	BB	AB	AA	BB	AB	AB	AA	BB	BB	BB	BB	BB	BB
Bn-A03-p5131371	BB	BB	BB	BB	BB	BB	BB	BB	AA	BB	BB	BB	AA	BB	BB	BB	AA	AB	BB	BB	BB	BB	BB	BB	BB	BB	BB	BB	BB	BB	AA	BB	BB	BB	BB	BB	BB	AB	AA	BB	AB	AB	AA	BB	BB	BB	AA	BB	AB
Bn-A03-p5140947	BB	BB	BB	BB	BB	BB	BB	BB	AA	BB	BB	BB	AA	BB	BB	BB	AA	AB	BB	BB	BB	BB	BB	BB	BB	BB	BB	BB	BB	BB	AA	BB	BB	BB	BB	BB	BB	AB	AA	BB	AB	AB	AA	BB	BB	BB	BB	BB	BB
Bn-A03-p5180655	AB	AA	AA	AA	AA	AA	AA	AA	BB	AA	AA	AA	BB	AA	AA	AA	BB	AB	AA	AA	AA	AA	AA	AA	AA	AA	AA	AA	AA	AA	BB	AA	BB	AA	AA	AA	AA	AB	BB	AA	AB	AB	BB	AA	AA	AA	AA	AA	AA
Bn-A03-p5227700	NC	AA	AA	AA	AA	AA	AA	AA	BB	AA	AA	AA	BB	AA	AA	AA	AA	AA	AA	AA	AA	AA	AA	AA	AA	AA	AA	AA	AA	AA	BB	AA	BB	AA	AA	AA	AA	AB	BB	AA	AB	AB	BB	AA	AA	AA	BB	AA	AB
Bn-A03-p5341139	NC	AA	AA	AA	AA	AA	AA	AA	AA	AA	AA	AA	AA	AA	AA	AA	AA	AA	AA	AA	AA	AA	AA	AA	AA	AA	AA	AA	AA	AA	AA	AA	AA	AA	AA	AA	AA	AB	BB	AA	AB	AB	AA	AA	AA	AA	BB	AA	AB
Bn-A03-p5380857	AB	AA	AA	AA	AA	AA	AA	AA	AA	AA	AA	AA	AA	AA	AA	AA	AA	AA	AA	AA	AA	AA	AA	AA	AA	AA	AA	AA	AA	AA	BB	AA	BB	AA	AA	AA	AA	AB	BB	AA	AB	AB	AA	AA	AA	AA	BB	AA	AB
Bn-A03-p5414946	AB	BB	BB	BB	BB	BB	BB	BB	BB	BB	BB	BB	BB	BB	BB	BB	BB	BB	BB	BB	BB	BB	BB	BB	BB	BB	BB	BB	BB	BB	AA	BB	AA	BB	BB	BB	BB	AB	BB	BB	BB	BB	BB	BB	BB	BB	AA	BB	AB
Bn-A03-p5434265	AB	BB	BB	BB	BB	BB	BB	BB	AA	BB	BB	BB	AA	BB	BB	BB	BB	BB	BB	BB	BB	BB	BB	BB	BB	BB	BB	BB	BB	BB	BB	BB	BB	BB	BB	BB	BB	AB	AA	BB	AB	AB	AA	BB	BB	BB	AA	BB	AB
Bn-A03-p5455069	AB	BB	BB	BB	BB	BB	BB	BB	AA	BB	BB	BB	AA	BB	BB	BB	BB	BB	BB	BB	BB	BB	BB	BB	BB	BB	BB	BB	BB	BB	AA	BB	AA	BB	BB	BB	BB	AB	BB	BB	BB	BB	AA	BB	BB	BB	AA	BB	AB
Bn-A03-p5468447	AB	AA	AA	AA	AA	AA	AA	AA	BB	AA	AA	AA	BB	AA	AA	AA	AA	AA	AA	AA	AA	AA	AA	AA	AA	AA	AA	AA	AA	AA	BB	AA	BB	AA	AA	AA	AA	AB	AA	AA	AA	AA	BB	AA	AA	AA	BB	AA	AB
Bn-A03-p5502308	AB	AA	AA	AA	AA	AA	AA	AA	BB	AA	AA	AA	BB	AA	AA	AA	AA	AA	AA	AA	AA	AA	AA	AA	AA	AA	AA	AA	AA	AA	BB	AA	BB	AA	AA	AA	AA	AB	AA	AA	AA	AA	BB	AA	AA	AA	BB	AA	AB
Bn-A03-p5503857	AB	BB	BB	BB	BB	BB	BB	BB	AA	BB	BB	BB	AA	BB	BB	BB	BB	BB	BB	BB	BB	BB	BB	BB	BB	BB	BB	BB	BB	BB	NC	BB	NC	BB	BB	BB	BB	AB	BB	BB	BB	BB	AA	BB	BB	BB	AA	BB	AB
Bn-A03-p5523943	BB	BB	BB	BB	BB	BB	BB	BB	BB	BB	BB	BB	BB	BB	BB	BB	BB	BB	BB	BB	BB	BB	BB	BB	BB	BB	BB	BB	BB	BB	BB	BB	BB	BB	BB	BB	BB	BB	AA	BB	AB	AB	BB	BB	BB	BB	BB	BB	BB
Bn-A03-p560769	BB	BB	BB	BB	BB	BB	BB	BB	AB	BB	BB	BB	BB	BB	BB	BB	AB	AB	BB	BB	BB	BB	BB	BB	BB	BB	BB	BB	BB	BB	BB	BB	AA	BB	BB	BB	BB	BB	BB	BB	BB	BB	AB	BB	BB	BB	BB	BB	BB
Bn-A03-p5608927	AB	AA	AA	AA	AA	AA	AA	AA	BB	AA	AA	AA	BB	AA	AA	AA	AA	AA	AA	AA	AA	AA	AA	AA	AA	AA	AA	AA	AA	AA	BB	AA	AA	AA	AA	AA	AA	AB	BB	AA	AB	AB	BB	AA	AA	AA	BB	AA	AB
Bn-A03-p560941	AA	AA	AA	AA	AA	AA	AA	AA	AB	AA	AA	AA	AA	AA	AA	AA	AB	AB	AA	AA	AA	AA	AA	AA	AA	AA	AA	AA	AA	AA	AA	AA	BB	AA	AA	AA	AA	AA	AA	AA	AA	AA	AB	AA	AA	AA	AA	AA	AA
Bn-A03-p5612769	AA	NC	NC	NC	NC	NC	NC	NC	BB	NC	NC	NC	BB	NC	NC	NC	NC	NC	NC	NC	NC	NC	NC	NC	NC	NC	NC	NC	NC	NC	BB	NC	BB	NC	NC	NC	NC	NC	BB	NC	BB	BB	BB	NC	NC	NC	AA	NC	AA
Bn-A03-p5643775	AB	AA	AA	AA	AA	AA	AA	AA	BB	AA	AA	AA	BB	AA	AA	AA	AA	AA	AA	AA	AA	AA	AA	AA	AA	AA	AA	AA	AA	AA	BB	AA	BB	AA	AA	AA	AA	AB	BB	AA	AB	AB	BB	AA	AA	AA	AA	AA	AA
Bn-A03-p5711923	AB	AA	AA	AA	AA	AA	AA	AA	BB	AA	AA	AA	BB	AA	AA	AA	AA	AA	AA	AA	AA	AA	AA	AA	AA	AA	AA	AA	AA	AA	AA	AA	BB	AA	AA	AA	AA	AA	BB	AA	AB	AB	BB	AA	AA	AA	AA	AA	AA
Bn-A03-p5721171	AB	AA	AA	AA	AA	AA	AA	AA	AA	AA	AA	AA	AA	AA	AA	AA	AA	AA	AA	AA	AA	AA	AA	AA	AA	AA	AA	AA	AA	AA	AA	AA	AA	AA	AA	AA	AA	AB	BB	AA	AB	AB	AA	AA	AA	AA	AA	AA	AA
Bn-A03-p5721231	AB	AA	AA	AA	AA	AA	AA	AA	AA	AA	AA	AA	AA	AA	AA	AA	AA	AA	AA	AA	AA	AA	AA	AA	AA	AA	AA	AA	AA	AA	AA	AA	AA	AA	AA	AA	AA	AB	AA	AA	AA	AA	AA	AA	AA	AA	AA	AA	AA
Bn-A03-p5741875	AB	BB	BB	BB	BB	BB	BB	BB	AA	BB	BB	BB	AA	BB	BB	BB	BB	BB	BB	BB	BB	BB	BB	BB	BB	BB	BB	BB	BB	BB	AA	BB	AA	BB	BB	BB	BB	BB	AA	BB	AB	AB	AA	BB	BB	BB	BB	BB	BB
Bn-A03-p5742880	AB	BB	BB	BB	BB	BB	BB	BB	AA	BB	BB	BB	AA	BB	BB	BB	BB	BB	BB	BB	BB	BB	BB	BB	BB	BB	BB	BB	BB	BB	AA	BB	AA	BB	BB	BB	BB	BB	AA	BB	AB	AB	AA	BB	BB	BB	BB	BB	BB
Bn-A03-p5744242	AB	BB	BB	BB	BB	BB	BB	BB	AA	BB	BB	BB	AA	BB	BB	BB	BB	BB	BB	BB	BB	BB	BB	BB	BB	BB	BB	BB	BB	BB	AA	BB	AA	BB	BB	BB	BB	BB	AA	BB	AB	AB	AA	BB	BB	BB	BB	BB	BB
Bn-A03-p5744750	AB	BB	BB	BB	BB	BB	BB	BB	AA	BB	BB	BB	AA	BB	BB	BB	BB	BB	BB	BB	BB	BB	BB	BB	BB	BB	BB	BB	BB	BB	AA	BB	AA	BB	BB	BB	BB	BB	AA	BB	AB	AB	AA	BB	BB	BB	BB	BB	BB
Bn-A03-p5745392	AB	AA	AA	AA	AA	AA	AA	AA	BB	AA	AA	AA	BB	AA	AA	AA	AA	AA	AA	AA	AA	AA	AA	AA	AA	AA	AA	AA	AA	AA	BB	AA	BB	AA	AA	AA	AA	AA	BB	AA	AB	AB	BB	AA	AA	AA	AA	AA	AA
Bn-A03-p5745449	AB	BB	BB	BB	BB	BB	BB	BB	AA	BB	BB	BB	AA	BB	BB	BB	BB	BB	BB	BB	BB	BB	BB	BB	BB	BB	BB	BB	BB	BB	AA	BB	BB	BB	BB	BB	BB	BB	AA	BB	AB	AB	AA	BB	BB	BB	BB	BB	BB
Bn-A03-p5746114	AB	BB	BB	BB	BB	BB	BB	BB	AA	BB	BB	BB	AA	BB	BB	BB	BB	BB	BB	BB	BB	BB	BB	BB	BB	BB	BB	BB	BB	BB	AA	BB	AA	BB	BB	BB	BB	BB	AA	BB	AB	AB	AA	BB	BB	BB	BB	BB	BB
Bn-A03-p5748366	AB	AA	AA	AA	AA	AA	AA	AA	BB	AA	AA	AA	BB	AA	AA	AA	AA	AA	AA	AA	AA	AA	AA	AA	AA	AA	AA	AA	AA	AA	BB	AA	BB	AA	AA	AA	AA	AA	BB	AA	AB	AB	BB	AA	AA	AA	AA	AA	AA
Bn-A03-p5748775	AB	AA	AA	AA	AA	AA	AA	AA	BB	AA	AA	AA	BB	AA	AA	AA	AA	AA	AA	AA	AA	AA	AA	AA	AA	AA	AA	AA	AA	AA	BB	AA	BB	AA	AA	AA	AA	AA	BB	AA	AB	AB	BB	AA	AA	AA	AA	AA	AA
Bn-A03-p5748884	AB	AA	AA	AA	AA	AA	AA	AA	BB	AA	AA	AA	BB	AA	AA	AA	AA	AA	AA	AA	AA	AA	AA	AA	AA	AA	AA	AA	AA	AA	BB	AA	BB	AA	AA	AA	AA	AA	BB	AA	AB	AB	BB	AA	AA	AA	AA	AA	AA
Bn-A03-p5749121	AB	BB	BB	BB	BB	BB	BB	BB	AA	BB	BB	BB	AA	BB	BB	BB	BB	BB	BB	BB	BB	BB	BB	BB	BB	BB	BB	BB	BB	BB	AA	BB	AA	BB	BB	BB	BB	BB	AA	BB	AB	AB	AA	BB	BB	BB	BB	BB	BB
Bn-A03-p5749213	AB	AA	AA	AA	AA	AA	AA	AA	BB	AA	AA	AA	BB	AA	AA	AA	AA	AA	AA	AA	AA	AA	AA	AA	AA	AA	AA	AA	AA	AA	BB	AA	BB	AA	AA	AA	AA	AA	BB	AA	AB	AB	BB	AA	AA	AA	AA	AA	AA
Bn-A03-p5750321	AB	AA	AA	AA	AA	AA	AA	AA	BB	AA	AA	AA	BB	AA	AA	AA	AA	AA	AA	AA	AA	AA	AA	AA	AA	AA	AA	AA	AA	AA	BB	AA	BB	AA	AA	AA	AA	AA	BB	AA	AB	AB	BB	AA	AA	AA	AA	AA	AA
Bn-A03-p5751160	AB	AA	AA	AA	AA	AA	AA	AA	BB	AA	AA	AA	BB	AA	AA	AA	AA	AA	AA	AA	AA	AA	AA	AA	AA	AA	AA	AA	AA	AA	BB	AA	AA	AA	AA	AA	AA	AA	BB	AA	AB	AB	BB	AA	AA	AA	AA	AA	AA
Bn-A03-p5751992	AB	BB	BB	BB	BB	BB	BB	BB	AA	BB	BB	BB	AA	BB	BB	BB	BB	BB	BB	BB	BB	BB	BB	BB	BB	BB	BB	BB	BB	BB	AA	BB	AA	BB	BB	BB	BB	BB	AA	BB	AB	AB	AA	BB	BB	BB	BB	BB	BB
[truncated: 26,492 more rows]
[truncated: 39 more columns]
