# Supplementary material for: Genetic characteristics and ploidy trigger the high inducibility of double haploid (DH) inducer in Brassica napus
Source: BMC Plant Biol. 2021 Nov 16;21:538. doi: 10.1186/s12870-021-03311-z (PMC8594162; doi:10.1186/s12870-021-03311-z)
Supplement: Supplementary file 18 — Additional file 18. Genetic distance matrix. [file 12870_2021_3311_MOESM18_ESM.xls]

## Sheet: Sheet1
	3380-1	Z1-1	Z1-2	Z1-3	Z1-4	Z1-5	Z1-6	Z1-7	3560-1	Z2-1	Z2-2	Z2-3	3560-2	Z3-1	Z3-2	Z3-3	3560-6	Z4-1	Z4-2	Z4-3	P3-2	Z5-1	Z5-2	Z5-3	Z5-4	Z5-5	3850	Z6-1	Z6-2	Z6-3	HZ1	Z7-1	HZ4	Z8-1	Z8-2	HZ23	Z9-1	Z9-2	HZ24	Z10-1	Z10-2	Z10-3	Y3560	Z11-1	Z11-2	Z11-3	3114	Z12-1	Z12-2
3380-1	0	0.509638	0.509577	0.509763	0.50994	0.509892	0.509576	0.5104	0.369751	0.510331	0.510209	0.509789	0.362795	0.508328	0.508518	0.50871	0.36186	0.442857	0.509885	0.510421	0.285419	0.39763	0.510565	0.507722	0.397646	0.509469	0.29853	0.508834	0.511039	0.510947	0.587305	0.510779	0.487156	0.509866	0.509851	0.368052	0.487638	0.488839	0.394811	0.510523	0.45511	0.458625	0.383528	0.510673	0.510652	0.510649	0.464243	0.50947	0.496294
Z1-1	0.509638	0	0.00196564	0.00196525	0.00240054	0.00247875	0.00204475	0.00302661	0.39936	0.00401006	0.00409062	0.00356704	0.452737	0.00640925	0.0064095	0.00680379	0.455595	0.37741	0.00898558	0.00601533	0.394642	0.352534	0.00633061	0.00677005	0.363878	0.00369569	0.419282	0.00404938	0.00335094	0.00432645	0.482487	0.00821896	0.32182	0.00385266	0.00373648	0.40326	0.274196	0.314872	0.393725	0.0047591	0.367476	0.365141	0.365298	0.00664648	0.00664726	0.00664622	0.352562	0.00546706	0.326463
Z1-2	0.509577	0.00196564	0	0	0.000472106	0.00149524	0.00102266	0.00267359	0.399697	0.00440355	0.00448413	0.00404201	0.453407	0.00715662	0.00715662	0.00755192	0.456029	0.378134	0.00894722	0.00754925	0.394393	0.352417	0.00672461	0.00728174	0.363806	0.00412866	0.420005	0.0044434	0.00343019	0.00440667	0.482747	0.0062532	0.32149	0.00475722	0.00472032	0.402984	0.272559	0.313584	0.393715	0.00550617	0.366754	0.36472	0.365763	0.00684554	0.00684581	0.00684447	0.352687	0.00590017	0.325563
Z1-3	0.509763	0.00196525	0	0	0.000393422	0.00149465	0.00106182	0.0027128	0.399655	0.00444182	0.00452222	0.00400206	0.453465	0.00719368	0.00719424	0.00758916	0.456068	0.378242	0.00898593	0.00758737	0.394593	0.352623	0.00680085	0.00735786	0.364066	0.00412866	0.42013	0.00448184	0.00346839	0.00444427	0.482774	0.00625344	0.321726	0.0047956	0.00475816	0.403068	0.272605	0.313654	0.393935	0.00550531	0.366868	0.364874	0.365823	0.00688299	0.00688245	0.00688137	0.35264	0.00593693	0.325644
Z1-4	0.50994	0.00240054	0.000472106	0.000393422	0	0.00114173	0.00145675	0.00306966	0.399671	0.00444549	0.00452649	0.00392219	0.453133	0.00724124	0.00720104	0.00759484	0.455986	0.377887	0.0085551	0.00798898	0.394728	0.352412	0.00676792	0.00732428	0.36386	0.00409223	0.420321	0.00448536	0.00343155	0.0048429	0.48295	0.00590203	0.321389	0.00475928	0.00472292	0.402953	0.27225	0.313428	0.393953	0.00515383	0.36628	0.364688	0.365545	0.00724609	0.0072849	0.00728404	0.352939	0.00594231	0.325243
Z1-5	0.509892	0.00247875	0.00149524	0.00149465	0.00114173	0	0.000511428	0.00397466	0.399764	0.00468025	0.00476116	0.00428045	0.453188	0.00743568	0.00743509	0.00782941	0.456072	0.377668	0.00819704	0.00814416	0.394575	0.352623	0.00700264	0.00744065	0.364099	0.00436767	0.420233	0.00472162	0.00335279	0.00397294	0.482537	0.00677005	0.320858	0.00487709	0.00476059	0.402021	0.273472	0.314555	0.393294	0.00550834	0.367392	0.36471	0.365571	0.00664962	0.00664962	0.00664805	0.352236	0.00617575	0.326155
Z1-6	0.509576	0.00204475	0.00102266	0.00106182	0.00145675	0.000511428	0	0.00350049	0.399714	0.00475947	0.00484042	0.00428215	0.453484	0.00751436	0.00751554	0.00790996	0.45601	0.377832	0.00870833	0.00770986	0.394509	0.352847	0.00712038	0.00752028	0.36416	0.00444479	0.419848	0.00479899	0.00343141	0.00350104	0.482566	0.00731794	0.321009	0.00495614	0.0048005	0.402104	0.273632	0.314587	0.393264	0.00582402	0.367834	0.364767	0.365771	0.00617551	0.00617624	0.00617502	0.351956	0.00625689	0.326539
Z1-7	0.5104	0.00302661	0.00267359	0.0027128	0.00306966	0.00397466	0.00350049	0	0.39936	0.00330319	0.00338343	0.00285341	0.454056	0.0071187	0.00711814	0.00751318	0.455522	0.378755	0.00918263	0.00672328	0.394524	0.353599	0.00578194	0.00779528	0.364929	0.00475779	0.419467	0.00479748	0.0033123	0.00314738	0.481742	0.00884991	0.321106	0.00456064	0.00444497	0.404125	0.274494	0.315574	0.393836	0.0063321	0.368636	0.366366	0.365348	0.006176	0.00617648	0.00617551	0.350723	0.00586153	0.327096
3560-1	0.369751	0.39936	0.399697	0.399655	0.399671	0.399764	0.399714	0.39936	0	0.398762	0.39872	0.399126	0.21695	0.396489	0.396413	0.396741	0.244919	0.414025	0.397781	0.398678	0.224981	0.371191	0.398745	0.396478	0.372513	0.398838	0.349068	0.398863	0.399662	0.400716	0.513202	0.399848	0.417557	0.398401	0.398551	0.322178	0.44204	0.466829	0.349406	0.398586	0.477654	0.479337	0.1726	0.39973	0.39973	0.399806	0.423599	0.39893	0.517607
Z2-1	0.510331	0.00401006	0.00440355	0.00444182	0.00444549	0.00468025	0.00475947	0.00330319	0.398762	0	7.86102e-05	0.000673321	0.453097	0.00569834	0.00569857	0.00609229	0.455085	0.377508	0.0087498	0.00798238	0.393673	0.352405	0.00361479	0.00578171	0.363896	0.00259383	0.41859	0.00204394	0.00208867	0.00491739	0.48177	0.00951782	0.319887	0.00330033	0.00326258	0.403084	0.27539	0.316072	0.393098	0.00562107	0.36896	0.367354	0.364543	0.00735554	0.00735612	0.00735468	0.350324	0.00420548	0.327629
Z2-2	0.510209	0.00409062	0.00448413	0.00452222	0.00452649	0.00476116	0.00484042	0.00338343	0.39872	7.86102e-05	0	0.000752833	0.45307	0.00577944	0.00578012	0.00617332	0.454903	0.377589	0.00883246	0.00806547	0.393636	0.352456	0.0036954	0.00586245	0.364063	0.0026739	0.418561	0.00212331	0.00216834	0.00499764	0.481846	0.00960139	0.319892	0.00338064	0.00334198	0.402867	0.275552	0.316313	0.392958	0.00570238	0.369017	0.367399	0.364645	0.00743948	0.00743831	0.00743685	0.350132	0.00428594	0.327797
Z2-3	0.509789	0.00356704	0.00404201	0.00400206	0.00392219	0.00428045	0.00428215	0.00285341	0.399126	0.000673321	0.000752833	0	0.453709	0.00534908	0.00530903	0.00570546	0.455683	0.378364	0.00932318	0.00760908	0.394103	0.352132	0.00324804	0.0053084	0.363865	0.00213938	0.419237	0.00213921	0.00162905	0.00448075	0.481227	0.00959024	0.320223	0.00285171	0.00281311	0.403564	0.27545	0.315285	0.39331	0.00522772	0.368536	0.366977	0.36471	0.00797271	0.00801206	0.00800952	0.350686	0.00431786	0.327654
3560-2	0.362795	0.452737	0.453407	0.453465	0.453133	0.453188	0.453484	0.454056	0.21695	0.453097	0.45307	0.453709	0	0.451504	0.451538	0.451844	0.21997	0.408263	0.452091	0.452429	0.291826	0.441401	0.452357	0.451194	0.447603	0.452797	0.346882	0.452983	0.454146	0.45502	0.558676	0.452311	0.440509	0.452972	0.453255	0.352015	0.466334	0.488405	0.363644	0.451819	0.47163	0.473769	0.209614	0.454272	0.454231	0.454284	0.44328	0.453639	0.501991
Z3-1	0.508328	0.00640925	0.00715662	0.00719368	0.00724124	0.00743568	0.00751436	0.0071187	0.396489	0.00569834	0.00577944	0.00534908	0.451504	0	0	0.000393005	0.453638	0.37441	0.00413793	0.00542602	0.391655	0.350008	0.00495225	0.00086529	0.360329	0.00369482	0.417831	0.00428459	0.00630666	0.00908876	0.48192	0.00999056	0.319598	0.00365465	0.00361692	0.401718	0.274998	0.314954	0.391448	0.00522881	0.370047	0.366556	0.362549	0.00881161	0.00881057	0.00880953	0.352128	0.00511006	0.328829
Z3-2	0.508518	0.0064095	0.00715662	0.00719424	0.00720104	0.00743509	0.00751554	0.00711814	0.396413	0.00569857	0.00578012	0.00530903	0.451538	0	0	0.000392974	0.453697	0.374465	0.00413744	0.00542559	0.391728	0.350103	0.00495322	0.000865358	0.360437	0.0036954	0.417906	0.00428459	0.00630766	0.00908876	0.481833	0.00999095	0.31949	0.00365437	0.00361749	0.401802	0.27507	0.315009	0.391479	0.00522799	0.370126	0.36665	0.362499	0.00881196	0.00881127	0.00880988	0.352062	0.00511046	0.328776
Z3-3	0.50871	0.00680379	0.00755192	0.00758916	0.00759484	0.00782941	0.00790996	0.00751318	0.396741	0.00609229	0.00617332	0.00570546	0.451844	0.000393005	0.000392974	0	0.453824	0.374311	0.0041775	0.00503362	0.391809	0.350227	0.0053457	0.00121956	0.360602	0.00408885	0.418155	0.00467804	0.00670162	0.00948259	0.481828	0.0103859	0.319554	0.00404811	0.0040107	0.402154	0.275403	0.315375	0.391493	0.00562173	0.370278	0.366445	0.362768	0.00841956	0.00841857	0.00841691	0.35169	0.00471717	0.32838
3560-6	0.36186	0.455595	0.456029	0.456068	0.455986	0.456072	0.45601	0.455522	0.244919	0.455085	0.454903	0.455683	0.21997	0.453638	0.453697	0.453824	0	0.370284	0.45417	0.456266	0.264256	0.445969	0.456498	0.453284	0.451946	0.454509	0.339445	0.454535	0.456259	0.45675	0.514809	0.457949	0.45664	0.454946	0.455121	0.327437	0.499493	0.51062	0.371463	0.45676	0.486901	0.489174	0.274681	0.455828	0.455708	0.455861	0.448441	0.455307	0.513853
Z4-1	0.442857	0.37741	0.378134	0.378242	0.377887	0.377668	0.377832	0.378755	0.414025	0.377508	0.377589	0.378364	0.408263	0.37441	0.374465	0.374311	0.370284	0	0.372994	0.375997	0.493302	0.241932	0.377028	0.374221	0.228077	0.376498	0.499269	0.376646	0.378947	0.379042	0.652388	0.375506	0.516532	0.376254	0.376463	0.476599	0.352926	0.371257	0.51955	0.376899	0.28922	0.295865	0.457833	0.376582	0.376731	0.376542	0.533834	0.376319	0.355534
Z4-2	0.509885	0.00898558	0.00894722	0.00898593	0.0085551	0.00819704	0.00870833	0.00918263	0.397781	0.0087498	0.00883246	0.00932318	0.452091	0.00413793	0.00413744	0.0041775	0.45417	0.372994	0	0.00717241	0.392231	0.351418	0.00914466	0.00410111	0.3617	0.00752561	0.418529	0.00784267	0.00869462	0.00938264	0.48312	0.00937931	0.318619	0.0074868	0.00760891	0.401193	0.276502	0.316709	0.391452	0.00839409	0.370853	0.366259	0.362668	0.00646382	0.00646407	0.00662095	0.35176	0.00733178	0.329085
Z4-3	0.510421	0.00601533	0.00754925	0.00758737	0.00798898	0.00814416	0.00770986	0.00672328	0.398678	0.00798238	0.00806547	0.00760908	0.452429	0.00542602	0.00542559	0.00503362	0.456266	0.375997	0.00717241	0	0.394138	0.352311	0.00440477	0.0059819	0.36321	0.00597743	0.420629	0.00656653	0.00749182	0.00869394	0.483035	0.00755133	0.321859	0.00467822	0.0047988	0.40467	0.273743	0.318066	0.39382	0.00401117	0.369606	0.367614	0.363255	0.00652875	0.00652849	0.00668475	0.353231	0.00534822	0.327044
P3-2	0.285419	0.394642	0.394393	0.394593	0.394728	0.394575	0.394509	0.394524	0.224981	0.393673	0.393636	0.394103	0.291826	0.391655	0.391728	0.391809	0.264256	0.493302	0.392231	0.394138	0	0.356461	0.394757	0.391014	0.366582	0.392986	0.225584	0.393235	0.394751	0.3952	0.453778	0.396303	0.403556	0.393319	0.393314	0.224457	0.465356	0.473861	0.241173	0.395663	0.491136	0.491944	0.239676	0.393529	0.393389	0.393564	0.395958	0.393472	0.55432
Z5-1	0.39763	0.352534	0.352417	0.352623	0.352412	0.352623	0.352847	0.353599	0.371191	0.352405	0.352456	0.352132	0.441401	0.350008	0.350103	0.350227	0.445969	0.241932	0.351418	0.352311	0.356461	0	0.352119	0.349898	0.0246782	0.350504	0.458418	0.350488	0.352591	0.354591	0.621081	0.351794	0.503416	0.351413	0.351489	0.414635	0.282958	0.307286	0.466307	0.35245	0.240876	0.247798	0.417172	0.354272	0.354246	0.354241	0.526052	0.350902	0.369523
Z5-2	0.510565	0.00633061	0.00672461	0.00680085	0.00676792	0.00700264	0.00712038	0.00578194	0.398745	0.00361479	0.0036954	0.00324804	0.452357	0.00495225	0.00495322	0.0053457	0.456498	0.377028	0.00914466	0.00440477	0.394757	0.352119	0	0.00503521	0.363167	0.00471735	0.419738	0.00510966	0.0044539	0.00719962	0.482332	0.00668633	0.320963	0.00546319	0.00542602	0.404392	0.272384	0.316596	0.39444	0.00243749	0.368069	0.367096	0.364135	0.0106245	0.010622	0.0106207	0.352463	0.00691878	0.327588
Z5-3	0.507722	0.00677005	0.00728174	0.00735786	0.00732428	0.00744065	0.00752028	0.00779528	0.396478	0.00578171	0.00586245	0.0053084	0.451194	0.00086529	0.000865358	0.00121956	0.453284	0.374221	0.00410111	0.0059819	0.391014	0.349898	0.00503521	0	0.360308	0.00346239	0.41742	0.00432781	0.00603669	0.00901575	0.481883	0.00976378	0.319903	0.00416929	0.00432781	0.40151	0.275304	0.31506	0.391441	0.00605965	0.370706	0.367084	0.36209	0.0091371	0.00913566	0.00913458	0.352102	0.00562483	0.329435
Z5-4	0.397646	0.363878	0.363806	0.364066	0.36386	0.364099	0.36416	0.364929	0.372513	0.363896	0.364063	0.363865	0.447603	0.360329	0.360437	0.360602	0.451946	0.228077	0.3617	0.36321	0.366582	0.0246782	0.363167	0.360308	0	0.361968	0.46254	0.361997	0.364089	0.36621	0.633339	0.362712	0.509986	0.362824	0.362975	0.415739	0.278431	0.300756	0.479645	0.363478	0.225756	0.232789	0.419143	0.36566	0.365762	0.365725	0.535102	0.362441	0.372377
Z5-5	0.509469	0.00369569	0.00412866	0.00412866	0.00409223	0.00436767	0.00444479	0.00475779	0.398838	0.00259383	0.0026739	0.00213938	0.452797	0.00369482	0.0036954	0.00408885	0.454509	0.376498	0.00752561	0.00597743	0.392986	0.350504	0.00471735	0.00346239	0.361968	0	0.419592	0.00117915	0.00319275	0.00594161	0.48216	0.00916277	0.321276	0.00129676	0.00125816	0.403311	0.274559	0.315459	0.392251	0.00574102	0.369112	0.367604	0.364109	0.00613738	0.00613787	0.0061369	0.352402	0.00220178	0.327204
3850	0.29853	0.419282	0.420005	0.42013	0.420321	0.420233	0.419848	0.419467	0.349068	0.41859	0.418561	0.419237	0.346882	0.417831	0.417906	0.418155	0.339445	0.499269	0.418529	0.420629	0.225584	0.458418	0.419738	0.41742	0.46254	0.419592	0	0.419493	0.418852	0.419824	0.495911	0.422066	0.392752	0.419939	0.420067	0.330818	0.494062	0.503177	0.312421	0.420801	0.511257	0.508673	0.320412	0.420332	0.420209	0.420409	0.345624	0.420349	0.516379
Z6-1	0.508834	0.00404938	0.0044434	0.00448184	0.00448536	0.00472162	0.00479899	0.00479748	0.398863	0.00204394	0.00212331	0.00213921	0.452983	0.00428459	0.00428459	0.00467804	0.454535	0.376646	0.00784267	0.00656653	0.393235	0.350488	0.00510966	0.00432781	0.361997	0.00117915	0.419493	0	0.00350836	0.00633434	0.48229	0.00892646	0.320756	0.00188635	0.00184814	0.403076	0.275143	0.315882	0.392002	0.00577876	0.368159	0.366635	0.364131	0.00645237	0.00645237	0.00645111	0.352185	0.00216237	0.32694
Z6-2	0.511039	0.00335094	0.00343019	0.00346839	0.00343155	0.00335279	0.00343141	0.0033123	0.399662	0.00208867	0.00216834	0.00162905	0.454146	0.00630666	0.00630766	0.00670162	0.456259	0.378947	0.00869462	0.00749182	0.394751	0.352591	0.0044539	0.00603669	0.364089	0.00319275	0.418852	0.00350836	0	0.00378624	0.48141	0.00910955	0.320418	0.00358578	0.00370575	0.403698	0.274927	0.315664	0.394958	0.00646611	0.36992	0.368206	0.365557	0.00812655	0.00812591	0.00812431	0.351783	0.00536172	0.328154
Z6-3	0.510947	0.00432645	0.00440667	0.00444427	0.0048429	0.00397294	0.00350104	0.00314738	0.400716	0.00491739	0.00499764	0.00448075	0.45502	0.00908876	0.00908876	0.00948259	0.45675	0.379042	0.00938264	0.00869394	0.3952	0.354591	0.00719962	0.00901575	0.36621	0.00594161	0.419824	0.00633434	0.00378624	0	0.481446	0.00913314	0.319448	0.00652952	0.00641328	0.401895	0.275416	0.316624	0.391871	0.00853961	0.370023	0.366939	0.366315	0.00444497	0.00444444	0.00444357	0.349509	0.00782879	0.328613
HZ1	0.587305	0.482487	0.482747	0.482774	0.48295	0.482537	0.482566	0.481742	0.513202	0.48177	0.481846	0.481227	0.558676	0.48192	0.481833	0.481828	0.514809	0.652388	0.48312	0.483035	0.453778	0.621081	0.482332	0.481883	0.633339	0.48216	0.495911	0.48229	0.48141	0.481446	0	0.485608	0.483489	0.481791	0.481869	0.502674	0.597331	0.608514	0.495841	0.483405	0.656812	0.654021	0.505316	0.48263	0.482695	0.482612	0.49615	0.482724	0.637961
Z7-1	0.510779	0.00821896	0.0062532	0.00625344	0.00590203	0.00677005	0.00731794	0.00884991	0.399848	0.00951782	0.00960139	0.00959024	0.452311	0.00999056	0.00999095	0.0103859	0.457949	0.375506	0.00937931	0.00755133	0.396303	0.351794	0.00668633	0.00976378	0.362712	0.00916277	0.422066	0.00892646	0.00910955	0.00913314	0.485608	0	0.322421	0.00994849	0.00991618	0.404284	0.269613	0.313997	0.395895	0.00542645	0.364391	0.363406	0.365582	0.0100362	0.010037	0.0100346	0.354893	0.00928585	0.323226
HZ4	0.487156	0.32182	0.32149	0.321726	0.321389	0.320858	0.321009	0.321106	0.417557	0.319887	0.319892	0.320223	0.440509	0.319598	0.31949	0.319554	0.45664	0.516532	0.318619	0.321859	0.403556	0.503416	0.320963	0.319903	0.509986	0.321276	0.392752	0.320756	0.320418	0.319448	0.483489	0.322421	0	0.321238	0.321436	0.404445	0.431864	0.443088	0.363127	0.321591	0.495154	0.491418	0.357631	0.319107	0.319066	0.319247	0.347458	0.321547	0.467579
Z8-1	0.509866	0.00385266	0.00475722	0.0047956	0.00475928	0.00487709	0.00495614	0.00456064	0.398401	0.00330033	0.00338064	0.00285171	0.452972	0.00365465	0.00365437	0.00404811	0.454946	0.376254	0.0074868	0.00467822	0.393319	0.351413	0.00546319	0.00416929	0.362824	0.00129676	0.419939	0.00188635	0.00358578	0.00652952	0.481791	0.00994849	0.321238	0	0.000117906	0.403486	0.275169	0.315993	0.392672	0.00569812	0.369247	0.367498	0.363825	0.00546684	0.00546728	0.00546599	0.352298	0.00176845	0.326995
Z8-2	0.509851	0.00373648	0.00472032	0.00475816	0.00472292	0.00476059	0.0048005	0.00444497	0.398551	0.00326258	0.00334198	0.00281311	0.453255	0.00361692	0.00361749	0.0040107	0.455121	0.376463	0.00760891	0.0047988	0.393314	0.351489	0.00542602	0.00432781	0.362975	0.00125816	0.420067	0.00184814	0.00370575	0.00641328	0.481869	0.00991618	0.321436	0.000117906	0	0.403412	0.275258	0.316102	0.392562	0.0056626	0.369441	0.367572	0.364063	0.00543072	0.00543093	0.00542922	0.352229	0.0017297	0.32711
HZ23	0.368052	0.40326	0.402984	0.403068	0.402953	0.402021	0.402104	0.404125	0.322178	0.403084	0.402867	0.403564	0.352015	0.401718	0.401802	0.402154	0.327437	0.476599	0.401193	0.40467	0.224457	0.414635	0.404392	0.40151	0.415739	0.403311	0.330818	0.403076	0.403698	0.401895	0.502674	0.404284	0.404445	0.403486	0.403412	0	0.443364	0.453619	0.329055	0.403856	0.478899	0.478196	0.306532	0.401862	0.401644	0.401694	0.396758	0.404452	0.506764
Z9-1	0.487638	0.274196	0.272559	0.272605	0.27225	0.273472	0.273632	0.274494	0.44204	0.27539	0.275552	0.27545	0.466334	0.274998	0.27507	0.275403	0.499493	0.352926	0.276502	0.273743	0.465356	0.282958	0.272384	0.275304	0.278431	0.274559	0.494062	0.275143	0.274927	0.275416	0.597331	0.269613	0.431864	0.275169	0.275258	0.443364	0	0.0424106	0.484841	0.27114	0.308316	0.312698	0.415178	0.277127	0.277108	0.27705	0.467683	0.276304	0.320469
Z9-2	0.488839	0.314872	0.313584	0.313654	0.313428	0.314555	0.314587	0.315574	0.466829	0.316072	0.316313	0.315285	0.488405	0.314954	0.315009	0.315375	0.51062	0.371257	0.316709	0.318066	0.473861	0.307286	0.316596	0.31506	0.300756	0.315459	0.503177	0.315882	0.315664	0.316624	0.608514	0.313997	0.443088	0.315993	0.316102	0.453619	0.0424106	0	0.498536	0.315524	0.324863	0.328113	0.432206	0.318193	0.318283	0.318234	0.488257	0.317337	0.343559
HZ24	0.394811	0.393725	0.393715	0.393935	0.393953	0.393294	0.393264	0.393836	0.349406	0.393098	0.392958	0.39331	0.363644	0.391448	0.391479	0.391493	0.371463	0.51955	0.391452	0.39382	0.241173	0.466307	0.39444	0.391441	0.479645	0.392251	0.312421	0.392002	0.394958	0.391871	0.495841	0.395895	0.363127	0.392672	0.392562	0.329055	0.484841	0.498536	0	0.395076	0.368705	0.369102	0.341647	0.390423	0.390389	0.390545	0.299916	0.393208	0.497523
Z10-1	0.510523	0.0047591	0.00550617	0.00550531	0.00515383	0.00550834	0.00582402	0.0063321	0.398586	0.00562107	0.00570238	0.00522772	0.451819	0.00522881	0.00522799	0.00562173	0.45676	0.376899	0.00839409	0.00401117	0.395663	0.35245	0.00243749	0.00605965	0.363478	0.00574102	0.420801	0.00577876	0.00646611	0.00853961	0.483405	0.00542645	0.321591	0.00569812	0.0056626	0.403856	0.27114	0.315524	0.395076	0	0.366354	0.365224	0.364248	0.0101515	0.0101515	0.0101503	0.353412	0.00715662	0.325567
Z10-2	0.45511	0.367476	0.366754	0.366868	0.36628	0.367392	0.367834	0.368636	0.477654	0.36896	0.369017	0.368536	0.47163	0.370047	0.370126	0.370278	0.486901	0.28922	0.370853	0.369606	0.491136	0.240876	0.368069	0.370706	0.225756	0.369112	0.511257	0.368159	0.36992	0.370023	0.656812	0.364391	0.495154	0.369247	0.369441	0.478899	0.308316	0.324863	0.368705	0.366354	0	0.012671	0.478145	0.370696	0.370869	0.370831	0.498551	0.369487	0.280445
Z10-3	0.458625	0.365141	0.36472	0.364874	0.364688	0.36471	0.364767	0.366366	0.479337	0.367354	0.367399	0.366977	0.473769	0.366556	0.36665	0.366445	0.489174	0.295865	0.366259	0.367614	0.491944	0.247798	0.367096	0.367084	0.232789	0.367604	0.508673	0.366635	0.368206	0.366939	0.654021	0.363406	0.491418	0.367498	0.367572	0.478196	0.312698	0.328113	0.369102	0.365224	0.012671	0	0.480557	0.367547	0.36772	0.367698	0.491755	0.367316	0.274757
Y3560	0.383528	0.365298	0.365763	0.365823	0.365545	0.365571	0.365771	0.365348	0.1726	0.364543	0.364645	0.36471	0.209614	0.362549	0.362499	0.362768	0.274681	0.457833	0.362668	0.363255	0.239676	0.417172	0.364135	0.36209	0.419143	0.364109	0.320412	0.364131	0.365557	0.366315	0.505316	0.365582	0.357631	0.363825	0.364063	0.306532	0.415178	0.432206	0.341647	0.364248	0.478145	0.480557	0	0.364471	0.364347	0.364407	0.388591	0.364294	0.488572
Z11-1	0.510673	0.00664648	0.00684554	0.00688299	0.00724609	0.00664962	0.00617551	0.006176	0.39973	0.00735554	0.00743948	0.00797271	0.454272	0.00881161	0.00881196	0.00841956	0.455828	0.376582	0.00646382	0.00652875	0.393529	0.354272	0.0106245	0.0091371	0.36566	0.00613738	0.420332	0.00645237	0.00812655	0.00444497	0.48263	0.0100362	0.319107	0.00546684	0.00543072	0.401862	0.277127	0.318193	0.390423	0.0101515	0.370696	0.367547	0.364471	0	0	0.000157257	0.349349	0.00456423	0.32741
Z11-2	0.510652	0.00664726	0.00684581	0.00688245	0.0072849	0.00664962	0.00617624	0.00617648	0.39973	0.00735612	0.00743831	0.00801206	0.454231	0.00881057	0.00881127	0.00841857	0.455708	0.376731	0.00646407	0.00652849	0.393389	0.354246	0.010622	0.00913566	0.365762	0.00613787	0.420209	0.00645237	0.00812591	0.00444444	0.482695	0.010037	0.319066	0.00546728	0.00543093	0.401644	0.277108	0.318283	0.390389	0.0101515	0.370869	0.36772	0.364347	0	0	0.000157239	0.349415	0.00456405	0.327661
Z11-3	0.510649	0.00664622	0.00684447	0.00688137	0.00728404	0.00664805	0.00617502	0.00617551	0.399806	0.00735468	0.00743685	0.00800952	0.454284	0.00880953	0.00880988	0.00841691	0.455861	0.376542	0.00662095	0.00668475	0.393564	0.354241	0.0106207	0.00913458	0.365725	0.0061369	0.420409	0.00645111	0.00812431	0.00444357	0.482612	0.0100346	0.319247	0.00546599	0.00542922	0.401694	0.27705	0.318234	0.390545	0.0101503	0.370831	0.367698	0.364407	0.000157257	0.000157239	0	0.349531	0.00472014	0.327544
3114	0.464243	0.352562	0.352687	0.35264	0.352939	0.352236	0.351956	0.350723	0.423599	0.350324	0.350132	0.350686	0.44328	0.352128	0.352062	0.35169	0.448441	0.533834	0.35176	0.353231	0.395958	0.526052	0.352463	0.352102	0.535102	0.352402	0.345624	0.352185	0.351783	0.349509	0.49615	0.354893	0.347458	0.352298	0.352229	0.396758	0.467683	0.488257	0.299916	0.353412	0.498551	0.491755	0.388591	0.349349	0.349415	0.349531	0	0.352091	0.331706
Z12-1	0.50947	0.00546706	0.00590017	0.00593693	0.00594231	0.00617575	0.00625689	0.00586153	0.39893	0.00420548	0.00428594	0.00431786	0.453639	0.00511006	0.00511046	0.00471717	0.455307	0.376319	0.00733178	0.00534822	0.393472	0.350902	0.00691878	0.00562483	0.362441	0.00220178	0.420349	0.00216237	0.00536172	0.00782879	0.482724	0.00928585	0.321547	0.00176845	0.0017297	0.404452	0.276304	0.317337	0.393208	0.00715662	0.369487	0.367316	0.364294	0.00456423	0.00456405	0.00472014	0.352091	0	0.325858
Z12-2	0.496294	0.326463	0.325563	0.325644	0.325243	0.326155	0.326539	0.327096	0.517607	0.327629	0.327797	0.327654	0.501991	0.328829	0.328776	0.32838	0.513853	0.355534	0.329085	0.327044	0.55432	0.369523	0.327588	0.329435	0.372377	0.327204	0.516379	0.32694	0.328154	0.328613	0.637961	0.323226	0.467579	0.326995	0.32711	0.506764	0.320469	0.343559	0.497523	0.325567	0.280445	0.274757	0.488572	0.32741	0.327661	0.327544	0.331706	0.325858	0
Z12-3	0.510171	0.00448536	0.00507694	0.00511509	0.00511932	0.00535496	0.00539285	0.00503679	0.398778	0.00377566	0.00385645	0.00333016	0.453152	0.00412996	0.00413028	0.00373692	0.455417	0.376548	0.007766	0.00468246	0.393426	0.3518	0.00593974	0.005	0.363095	0.00176977	0.420164	0.00236025	0.00430031	0.00693104	0.48217	0.0102695	0.320982	0.000786627	0.000747619	0.403942	0.275598	0.316468	0.39268	0.0061777	0.369698	0.367704	0.3642	0.00499921	0.0049998	0.00499882	0.35197	0.00129829	0.326648
Y3380	0.259221	0.430964	0.431563	0.431741	0.43193	0.432109	0.431832	0.430761	0.326164	0.429504	0.429463	0.430126	0.372278	0.430365	0.430485	0.430521	0.383801	0.484488	0.430802	0.431766	0.250523	0.440078	0.430617	0.430175	0.444241	0.430713	0.289361	0.430413	0.431012	0.43048	0.492002	0.43331	0.437305	0.431172	0.43118	0.35648	0.490928	0.49508	0.380138	0.431927	0.533867	0.531543	0.320425	0.431157	0.430995	0.431102	0.419115	0.431359	0.537722
Z13-1	0.51015	0.00810513	0.00731822	0.00731679	0.00736047	0.0073622	0.00743948	0.00964149	0.399208	0.00908805	0.0091707	0.00971066	0.451601	0.00822349	0.00822381	0.00826381	0.455909	0.374643	0.00603098	0.00905049	0.394835	0.35318	0.00806579	0.00815121	0.364384	0.00956015	0.419785	0.00963808	0.00919132	0.00803244	0.484091	0.00613738	0.318805	0.0101888	0.0101539	0.401812	0.273858	0.315783	0.392761	0.00723925	0.367388	0.364386	0.36389	0.00744124	0.00744212	0.00736134	0.351974	0.00983865	0.326512
Z13-2	0.509194	0.00684043	0.00857222	0.00860984	0.00857727	0.008813	0.00889099	0.00825666	0.397971	0.00735092	0.00743275	0.00744968	0.450957	0.00463836	0.00463818	0.00467841	0.454596	0.37438	0.00583159	0.00397075	0.39353	0.350076	0.00522922	0.00480069	0.360921	0.00534633	0.419224	0.00530702	0.00772566	0.0098745	0.483558	0.00735323	0.32066	0.00620996	0.00617381	0.403814	0.274627	0.316972	0.392758	0.00589762	0.368504	0.365318	0.362303	0.00818189	0.00818221	0.00833825	0.353698	0.00519011	0.327296
Z13-3	0.510481	0.0084939	0.00684312	0.00684043	0.00696467	0.00782787	0.00790716	0.00884956	0.398931	0.00966867	0.00975264	0.00982684	0.452816	0.00829468	0.00829566	0.00790188	0.457275	0.375169	0.00819769	0.00794244	0.395991	0.352297	0.00770471	0.00885199	0.363156	0.00935829	0.421302	0.00908376	0.00918444	0.00987567	0.485172	0.00294997	0.322041	0.00986674	0.00983014	0.404107	0.271651	0.314104	0.395132	0.00656782	0.365869	0.362783	0.365465	0.00956053	0.00956015	0.00940094	0.353641	0.00825569	0.323638
3128	0.437547	0.363814	0.364115	0.364064	0.36421	0.36356	0.363266	0.362744	0.435318	0.362356	0.362185	0.362865	0.441762	0.364529	0.364489	0.364184	0.426755	0.532316	0.364316	0.365335	0.383742	0.532237	0.365302	0.364657	0.542801	0.363375	0.326698	0.363284	0.36328	0.361615	0.489514	0.367204	0.356006	0.363513	0.363462	0.379951	0.476801	0.496334	0.311018	0.36581	0.513661	0.507857	0.387745	0.360631	0.360605	0.36081	0.146521	0.363266	0.399937
Z14-1	0.487816	0.343931	0.343813	0.343851	0.343436	0.342457	0.342708	0.342758	0.522326	0.342358	0.342522	0.342718	0.50795	0.343561	0.343547	0.34318	0.515218	0.341036	0.341728	0.343193	0.55092	0.355983	0.341687	0.343739	0.360436	0.344116	0.511785	0.344103	0.343073	0.34144	0.639595	0.341609	0.476497	0.344047	0.344053	0.500852	0.319928	0.337464	0.509255	0.342071	0.298791	0.291082	0.505447	0.341229	0.341387	0.341293	0.397516	0.343705	0.142074
Z14-2	0.485097	0.345989	0.345502	0.345513	0.345455	0.346193	0.346088	0.344195	0.527203	0.346265	0.34635	0.346013	0.513297	0.346807	0.34678	0.346399	0.510744	0.33794	0.3467	0.345223	0.555893	0.35923	0.34496	0.347277	0.363769	0.347074	0.512477	0.346728	0.345891	0.346064	0.639946	0.342797	0.480939	0.347411	0.34734	0.507647	0.322677	0.339582	0.514863	0.345117	0.299241	0.292419	0.503695	0.346843	0.346974	0.346893	0.398897	0.346464	0.132872
Z14-3	0.48266	0.342678	0.341963	0.341988	0.341941	0.342936	0.342815	0.340916	0.524278	0.342663	0.342759	0.342636	0.510039	0.343287	0.3433	0.342904	0.50859	0.335192	0.343455	0.341843	0.553128	0.356146	0.341392	0.343902	0.360609	0.343528	0.509557	0.343155	0.342357	0.342709	0.638367	0.339299	0.477141	0.343934	0.343966	0.504526	0.320179	0.337918	0.51236	0.341644	0.297689	0.290941	0.501222	0.343294	0.343426	0.343304	0.396111	0.342849	0.131576
4117	0.432114	0.341598	0.341465	0.341611	0.341563	0.341331	0.341236	0.340194	0.382264	0.339636	0.339693	0.34019	0.387029	0.343641	0.343641	0.344076	0.430308	0.537572	0.343974	0.344266	0.337026	0.500874	0.34241	0.343324	0.511455	0.341815	0.33452	0.341612	0.340074	0.340966	0.520587	0.345551	0.353564	0.342056	0.342102	0.375105	0.44492	0.45414	0.323165	0.34402	0.503964	0.504855	0.337893	0.343104	0.342943	0.343103	0.347451	0.342966	0.502725
Z15-1	0.518303	0.322406	0.323122	0.323269	0.322824	0.32333	0.323517	0.321925	0.474765	0.321268	0.321369	0.321285	0.489082	0.323416	0.323468	0.323453	0.530012	0.378563	0.324257	0.321966	0.516518	0.32765	0.319673	0.323915	0.327694	0.322752	0.48808	0.321969	0.321658	0.324059	0.637448	0.322113	0.448348	0.323073	0.32316	0.506822	0.29031	0.31584	0.483478	0.320878	0.327919	0.333873	0.45366	0.326105	0.326157	0.325934	0.469804	0.32291	0.3551
Z15-2	0.493318	0.320106	0.319453	0.319389	0.319081	0.318365	0.318531	0.321298	0.471221	0.321344	0.32158	0.320588	0.490601	0.318455	0.318415	0.318736	0.517856	0.397962	0.31923	0.321636	0.481611	0.315678	0.320093	0.3185	0.318241	0.320571	0.509414	0.321164	0.320642	0.320234	0.601685	0.318538	0.434622	0.321304	0.321296	0.462224	0.147343	0.171654	0.484568	0.319324	0.334861	0.335453	0.440653	0.321917	0.321956	0.321999	0.481981	0.322192	0.341212
Z15-3	0.510329	0.31314	0.311902	0.31189	0.311603	0.312724	0.312824	0.313711	0.477305	0.314554	0.314728	0.314256	0.506194	0.315504	0.315397	0.315779	0.53556	0.381948	0.315525	0.313469	0.500989	0.312696	0.312672	0.315294	0.308125	0.313875	0.524778	0.313738	0.314073	0.314626	0.613942	0.307962	0.455143	0.314861	0.314942	0.477668	0.130635	0.155842	0.503719	0.311377	0.309692	0.315176	0.451253	0.315451	0.315529	0.315546	0.494348	0.31485	0.325064
3737	0.420777	0.377762	0.377665	0.377649	0.377991	0.37747	0.377062	0.376356	0.372066	0.375757	0.375892	0.375488	0.425506	0.376726	0.376834	0.377232	0.425971	0.533758	0.377463	0.379093	0.322606	0.478912	0.376979	0.376609	0.487472	0.377278	0.372748	0.376567	0.376189	0.374438	0.490345	0.378382	0.360553	0.377818	0.377779	0.348831	0.303901	0.315465	0.360263	0.37903	0.505991	0.509374	0.339805	0.376541	0.376474	0.376572	0.377535	0.377758	0.498667
Z16-1	0.506944	0.313947	0.313401	0.313353	0.313456	0.314663	0.314391	0.314912	0.467607	0.315896	0.316164	0.315592	0.480929	0.316884	0.316937	0.316945	0.51857	0.360032	0.316797	0.31454	0.491379	0.28969	0.315041	0.317441	0.283208	0.315787	0.515815	0.315257	0.31606	0.316157	0.618985	0.310743	0.458598	0.315434	0.315543	0.46568	0.0277662	0.0544071	0.510142	0.313406	0.311527	0.3169	0.439427	0.315829	0.315932	0.316015	0.494707	0.315307	0.330362
Z16-2	0.510048	0.00350256	0.00460485	0.00464384	0.00504076	0.00535707	0.00488247	0.00491913	0.399578	0.00421028	0.00429134	0.00376685	0.452818	0.00495926	0.00495907	0.00499941	0.454535	0.376028	0.00741559	0.00452596	0.39372	0.351706	0.00633709	0.00535728	0.363409	0.0021249	0.419487	0.00279374	0.00473597	0.00637971	0.482055	0.010196	0.320457	0.00161297	0.00157449	0.403793	0.275611	0.316645	0.392735	0.00629772	0.369511	0.367027	0.36375	0.00492184	0.00492262	0.00507934	0.352127	0.00236165	0.327038
Z16-3	0.508245	0.318701	0.318211	0.31824	0.318337	0.319525	0.3192	0.319732	0.468454	0.321271	0.32145	0.320593	0.482431	0.321651	0.321704	0.321688	0.519518	0.360945	0.322234	0.31932	0.496531	0.292332	0.319798	0.322094	0.288007	0.320408	0.520376	0.321003	0.320826	0.321141	0.619448	0.316544	0.459058	0.320213	0.320311	0.471899	0.0280544	0.0529022	0.510421	0.318277	0.311274	0.320567	0.441315	0.321247	0.321325	0.321407	0.500919	0.320948	0.337922
DW39	0.450954	0.373964	0.374361	0.374522	0.374492	0.374261	0.3741	0.374085	0.413485	0.373106	0.372873	0.373617	0.433826	0.371291	0.371291	0.371652	0.4438	0.543605	0.372587	0.37408	0.374436	0.513661	0.374497	0.370931	0.522759	0.372396	0.352944	0.372125	0.373508	0.374894	0.530065	0.377353	0.3768	0.372733	0.372662	0.399941	0.462817	0.476359	0.317384	0.375362	0.50261	0.502594	0.362855	0.374251	0.374095	0.374241	0.335983	0.373663	0.49098
Z17-1	0.498548	0.342109	0.341259	0.34147	0.341409	0.34061	0.340529	0.341912	0.505265	0.341003	0.341087	0.341463	0.487572	0.341324	0.341351	0.341751	0.517518	0.37497	0.340767	0.340156	0.536692	0.344334	0.339755	0.341036	0.341341	0.340088	0.527534	0.340034	0.341345	0.341142	0.655606	0.337841	0.488728	0.340896	0.340915	0.516193	0.294128	0.318055	0.50171	0.340367	0.287095	0.292694	0.482297	0.340118	0.340172	0.34009	0.497975	0.341259	0.309385
Z17-2	0.509913	0.00728031	0.00649427	0.00653209	0.00653775	0.00582517	0.00586406	0.00700512	0.398989	0.00487824	0.00495926	0.00551041	0.45318	0.00704225	0.00704142	0.00743714	0.455081	0.376071	0.00677966	0.0090122	0.393067	0.352974	0.00782971	0.00653646	0.364446	0.00401243	0.419596	0.00397262	0.00658985	0.00468338	0.482493	0.0089739	0.318383	0.00503422	0.00499843	0.400663	0.275206	0.316783	0.390235	0.0084599	0.369854	0.366882	0.364022	0.0031876	0.00318747	0.00318697	0.350393	0.00523354	0.328389
Z17-3	0.510167	0.00712262	0.00641581	0.00645364	0.00641909	0.00574577	0.00578444	0.00700567	0.399217	0.00479918	0.00488016	0.00539169	0.45329	0.00704253	0.00704225	0.00743655	0.455161	0.376185	0.00685768	0.0090122	0.393356	0.353119	0.00775102	0.00653646	0.364576	0.00405145	0.419893	0.00389426	0.006431	0.00460449	0.482668	0.00889589	0.318493	0.00503362	0.00499764	0.400679	0.275241	0.316862	0.390177	0.00837989	0.369854	0.366896	0.364199	0.00326592	0.00326592	0.00326553	0.350393	0.00531203	0.328375
WLA-1	0.510016	0.00499449	0.00562571	0.00562394	0.00574713	0.00566617	0.00574419	0.00755311	0.398703	0.00561974	0.0057017	0.00527067	0.451573	0.00530702	0.00530786	0.0057017	0.456837	0.376602	0.00902854	0.00460177	0.395045	0.351564	0.00196549	0.0049577	0.362622	0.00456047	0.420515	0.00566194	0.00591366	0.00857694	0.483472	0.00511428	0.322193	0.00570036	0.00558396	0.404048	0.271472	0.315404	0.394932	0.00176984	0.367322	0.366085	0.364448	0.010704	0.0107032	0.0107011	0.353999	0.00676366	0.325962
WLA-2	0.510272	0.00200598	0.0009834	0.000983091	0.000708438	0.00121961	0.0018101	0.00310803	0.399739	0.00491391	0.00499489	0.00459843	0.45285	0.00731448	0.00731592	0.00770986	0.45581	0.377584	0.00847758	0.0080642	0.39483	0.352721	0.00723555	0.00767535	0.364167	0.00460195	0.420016	0.00495634	0.00374547	0.00519337	0.482875	0.0062559	0.321859	0.00475816	0.0046411	0.403152	0.272872	0.313903	0.394343	0.00542901	0.366352	0.364439	0.365427	0.00751791	0.00751643	0.00751525	0.353127	0.00605679	0.325259
WLA-3	0.511535	0.00924323	0.00905013	0.00908805	0.00878195	0.00869976	0.00928914	0.00932557	0.4	0.00951782	0.00960139	0.00971644	0.452638	0.00747267	0.00747414	0.00751377	0.457376	0.373869	0.00544143	0.00405241	0.395513	0.351224	0.00649044	0.00771775	0.362066	0.00751318	0.421922	0.00747443	0.00899302	0.0106278	0.484913	0.0039353	0.322338	0.00719849	0.00731938	0.405616	0.273063	0.317643	0.39547	0.00582425	0.367955	0.366243	0.364392	0.0082264	0.00822673	0.00838253	0.355323	0.00617745	0.326095
HZ28	0.428596	0.447785	0.447421	0.447536	0.447085	0.446369	0.4466	0.448579	0.449395	0.448126	0.448178	0.448404	0.42772	0.446848	0.44683	0.447232	0.427058	0.477041	0.446478	0.449844	0.413627	0.467658	0.449026	0.446647	0.468698	0.448389	0.426141	0.447434	0.448257	0.445885	0.552016	0.447361	0.405976	0.44873	0.448779	0.416236	0.408195	0.405838	0.399842	0.44814	0.432642	0.433768	0.410851	0.447181	0.447251	0.447454	0.423857	0.448999	0.437601
Z18-1	0.511832	0.0061014	0.00551246	0.00555096	0.00527975	0.0042126	0.00468393	0.00578809	0.399579	0.00684608	0.00689058	0.0065873	0.453222	0.00617843	0.0061794	0.00621998	0.455609	0.377198	0.00619134	0.00535454	0.394946	0.352986	0.00712458	0.00677726	0.363994	0.00480145	0.420672	0.00539285	0.00532797	0.00598378	0.481926	0.0087816	0.320574	0.00448642	0.00456729	0.403262	0.275152	0.31725	0.392611	0.00665354	0.369498	0.366907	0.364271	0.00547072	0.00547115	0.00562748	0.35226	0.00543307	0.327688
Z18-2	0.511664	0.00433105	0.00358409	0.0035831	0.00331021	0.00224454	0.0027558	0.00547438	0.39989	0.00668949	0.00677219	0.00646851	0.453173	0.00775438	0.00775499	0.00779558	0.456725	0.377883	0.00753452	0.00689193	0.396229	0.353827	0.00716423	0.00831462	0.364865	0.00637645	0.421208	0.00673149	0.00517071	0.00563014	0.482691	0.00693159	0.32116	0.00602173	0.00614222	0.403271	0.274019	0.316169	0.394454	0.00519746	0.367894	0.365182	0.365654	0.00684932	0.00685066	0.00700677	0.352394	0.00681156	0.325955
Z18-3	0.51135	0.00637845	0.005789	0.00578717	0.0059104	0.00488208	0.00496083	0.00768019	0.400783	0.00763449	0.00771805	0.00793651	0.454356	0.00830545	0.00830611	0.00834679	0.456805	0.376399	0.00733786	0.00980547	0.396748	0.354638	0.00952606	0.00855139	0.365144	0.00732283	0.421225	0.00704669	0.00643303	0.00669265	0.483779	0.00669555	0.321665	0.00751732	0.007639	0.403498	0.275352	0.315865	0.394059	0.00838715	0.367844	0.365265	0.366942	0.00712514	0.0071257	0.00728174	0.352022	0.00665433	0.325941
Z18-4	0.511261	0.00673228	0.00653698	0.0065344	0.00665747	0.00570799	0.00578695	0.00799433	0.400295	0.00727745	0.00736047	0.00753669	0.453859	0.00893208	0.00893244	0.00897285	0.457391	0.377555	0.00871726	0.00937082	0.396897	0.354181	0.00834252	0.00917829	0.365349	0.00696631	0.421618	0.00669081	0.00757546	0.00610092	0.483807	0.00689166	0.320847	0.00716028	0.00728203	0.403455	0.275019	0.316823	0.393924	0.00720274	0.367717	0.365045	0.366356	0.00629772	0.00629772	0.00645415	0.351735	0.00621851	0.325414
Z19-1	0.486432	0.337313	0.337102	0.337312	0.336997	0.335952	0.336058	0.338927	0.514437	0.339056	0.339098	0.33858	0.506434	0.340075	0.340128	0.340182	0.509615	0.338996	0.338248	0.338887	0.535231	0.341871	0.338198	0.340304	0.341504	0.338595	0.516528	0.338251	0.338622	0.337076	0.636815	0.335118	0.447525	0.339241	0.339231	0.506082	0.264642	0.284172	0.510341	0.336506	0.293829	0.294895	0.48523	0.337407	0.33746	0.337393	0.485726	0.338529	0.296952
Z19-2	0.511168	0.00327068	0.0039803	0.00401812	0.00386451	0.00390394	0.00425868	0.00295625	0.400287	0.00208752	0.00216749	0.00166819	0.453547	0.00622488	0.00622488	0.00626576	0.455622	0.37716	0.00801896	0.00721296	0.395153	0.352653	0.00457017	0.0067445	0.364125	0.00342776	0.419405	0.00354554	0.00201454	0.00492883	0.481584	0.00934211	0.320422	0.00382115	0.00378385	0.404508	0.275669	0.316255	0.39473	0.00571429	0.368613	0.366279	0.36518	0.00772627	0.00768806	0.00768746	0.351478	0.0049265	0.32738
Z19-3	0.510851	0.00402018	0.00453327	0.00457089	0.0041808	0.00398375	0.00461429	0.00303544	0.400312	0.00263967	0.00272018	0.00286078	0.454215	0.00697537	0.00697454	0.00658154	0.456366	0.377721	0.00762575	0.00693733	0.39517	0.352256	0.00571429	0.00769413	0.363662	0.00457161	0.420135	0.0034673	0.00276571	0.00540306	0.481825	0.0085551	0.321338	0.0044131	0.00429692	0.404626	0.276185	0.317025	0.394932	0.00591203	0.368519	0.36616	0.365607	0.00701754	0.00697922	0.00697812	0.351249	0.00406007	0.326533
Z19-4	0.511906	0.00709667	0.00619036	0.00622709	0.00583896	0.00492824	0.00551942	0.0048894	0.400717	0.00488651	0.00496806	0.00560324	0.454724	0.00977455	0.00977455	0.00938153	0.456708	0.377637	0.00675409	0.00989631	0.395096	0.354935	0.00843549	0.0101026	0.366339	0.00709555	0.420264	0.00689764	0.00557202	0.00354792	0.482212	0.00887294	0.318983	0.00740916	0.00737294	0.402267	0.276715	0.317787	0.392546	0.00871279	0.369631	0.366922	0.36555	0.00342844	0.00338956	0.0033889	0.348859	0.00682015	0.327589
Z20-1	0.510611	0.00563081	0.00622292	0.00626009	0.00626601	0.00626453	0.00634283	0.0049232	0.400067	0.00192815	0.00200803	0.00257957	0.454124	0.00751821	0.00751821	0.00791339	0.456171	0.376786	0.00773725	0.00949193	0.394432	0.353464	0.00555009	0.00701423	0.364843	0.00413321	0.419441	0.00393592	0.00386801	0.0044124	0.481799	0.00972901	0.319954	0.00495887	0.00484252	0.402818	0.275897	0.316624	0.392932	0.00744094	0.369652	0.367837	0.365194	0.00583021	0.00579173	0.0056328	0.35002	0.00547287	0.328046
Z20-2	0.509859	0.00409771	0.00472906	0.00472739	0.00477111	0.00477073	0.00484901	0.00650246	0.399848	0.00350504	0.00358578	0.00416931	0.45344	0.00752294	0.00752294	0.00791931	0.456537	0.376544	0.00774183	0.00949754	0.394691	0.353239	0.00709136	0.00701865	0.364656	0.00413549	0.419965	0.0040961	0.00505609	0.00559827	0.482814	0.00827651	0.320928	0.0049618	0.00484614	0.402116	0.274539	0.315219	0.393103	0.00638273	0.368465	0.366636	0.365596	0.00583389	0.00579539	0.00563636	0.351358	0.00547675	0.326427
Z20-3	0.509921	0.00543692	0.00606825	0.00610549	0.00611151	0.00611054	0.00622807	0.0066601	0.399612	0.00366214	0.00374281	0.00436733	0.453619	0.00598567	0.00598567	0.00638097	0.45557	0.375536	0.00620014	0.00795965	0.39349	0.352118	0.00708968	0.00547978	0.363521	0.00259924	0.419851	0.00279605	0.00505529	0.0055976	0.482401	0.0095377	0.320427	0.0034256	0.00330904	0.402341	0.275856	0.316471	0.391639	0.00787867	0.36958	0.367778	0.364408	0.00429574	0.00425683	0.00409852	0.351684	0.00393964	0.327871
Z20-4	0.510137	0.00394337	0.00457521	0.00457305	0.00461775	0.00461648	0.0047341	0.00666588	0.399958	0.00366474	0.00374591	0.00437115	0.453607	0.00752828	0.00752828	0.00792431	0.456761	0.376615	0.00774704	0.00950465	0.394829	0.353209	0.00713441	0.00702336	0.364697	0.00413891	0.420307	0.00425683	0.00490119	0.00544465	0.48296	0.00812591	0.321062	0.0049661	0.00484997	0.402158	0.274796	0.315368	0.393318	0.00654523	0.36854	0.366746	0.365718	0.00583826	0.0057995	0.00564058	0.3519	0.00548086	0.326755
T194	0.330311	0.482116	0.482069	0.482177	0.48206	0.481845	0.482072	0.483039	0.324746	0.482469	0.482356	0.483041	0.384554	0.480758	0.480819	0.480836	0.358259	0.516948	0.479957	0.482894	0.151256	0.404128	0.48362	0.480432	0.408964	0.482344	0.307814	0.482408	0.482127	0.483761	0.488085	0.483473	0.437822	0.482367	0.48252	0.306042	0.491793	0.488966	0.354203	0.48294	0.503852	0.504549	0.328312	0.482319	0.482317	0.482403	0.469714	0.482648	0.55405
T195	0.463188	0.478919	0.478547	0.478596	0.478658	0.477798	0.477901	0.479516	0.480942	0.478841	0.47875	0.479406	0.516648	0.479969	0.480008	0.479903	0.478101	0.546792	0.478852	0.481132	0.450829	0.548469	0.481541	0.479895	0.550914	0.478999	0.366536	0.478798	0.479184	0.478243	0.527399	0.48091	0.400462	0.478843	0.478831	0.459389	0.497967	0.504718	0.404045	0.48035	0.515004	0.509394	0.469183	0.476546	0.476565	0.476592	0.351312	0.478794	0.477518
[truncated: 39 more columns]
